# Supplementary material for: Innovative deep matching algorithm for stock portfolio selection using deep stock profiles
Source: PLoS One. 2020 Nov 4;15(11):e0241573. doi: 10.1371/journal.pone.0241573 (PMC7641377; doi:10.1371/journal.pone.0241573)
Supplement: S2 File — (CSV) [file pone.0241573.s002.csv]

Trading Date	Predicted Ranking
2013-01-07	600241 600202 000701 000836 600303 600365 000881 600898 300061 600114 600290 000851 000707 000702 000727 000519 000755 600339 600677 600652 600343 000682 000159 600855 000607 600483 600152 000014 601008 600233 600502 600584 600760 600543 000790 600080 600742 000859 600207 600107 000928 300008 600877 600965 600130 000505 600399 600333 000593 000659 600051 600128 600540 600242 000534 300036 600234 …
2013-01-14	600603 000881 000593 600400 600365 600774 600114 000607 601008 000159 600051 300061 000502 000014 600249 000659 600636 000727 600207 600233 600288 000516 600652 000731 600071 000702 600152 000505 600229 600701 600448 600540 600128 000506 600459 600325 600103 600449 000836 600116 000821 300052 600651 600601 600090 000507 600070 600339 600075 600078 600742 000592 000928 000006 600891 600568 000682 …
2013-01-21	600365 601008 000607 000593 000836 600483 600233 000698 600090 000576 600448 600247 600701 600652 600742 600601 000881 600774 000702 300029 600645 600242 600054 600568 600152 000755 600229 600130 000505 600202 300028 600333 000859 600146 600303 600581 600359 600539 300052 000592 600745 600363 600273 600603 600096 600325 600063 600080 000856 000571 600400 600515 600744 300061 600789 600543 600290 …
2013-01-28	000609 600483 000593 600225 000502 600233 000607 000702 600363 600365 000755 300052 000859 600090 000836 600651 300061 600152 300029 300028 600303 000516 600448 600114 600601 000926 600701 600787 600543 600339 600051 300042 600493 600275 000816 600592 000727 300022 600652 600257 600375 000823 600075 600078 600202 600146 000790 600898 600288 600644 600770 600290 600088 000707 600645 600200 600400 …
2013-02-04	600365 300061 000502 000609 300028 600114 600075 000755 600891 000859 000151 600225 000851 000881 600247 600400 600836 600338 600090 600483 600963 600599 000420 000836 000820 600448 300052 600232 601008 600103 000509 000926 600539 600333 600071 000505 600234 300029 600146 600698 000545 000816 000727 600289 300009 000707 600110 600622 300024 000507 600789 000541 600257 600175 600095 600325 600130 …
2013-02-18	600692 000881 600365 000576 000509 600275 600290 600701 600603 600090 600493 000836 000820 600359 600448 600884 600075 601008 300061 000859 600114 000056 000702 600891 000755 600592 000516 600400 600568 600963 600483 300028 600130 600644 000571 000868 600836 600152 000607 300022 600101 300029 000505 600745 600522 000659 600339 600601 600107 000682 000928 600898 600103 600229 600234 000707 600095 …
2013-02-25	000502 600651 600275 600592 600303 600448 600603 600545 000609 600051 600742 600359 600225 600107 600884 600644 600082 600652 600449 000881 600877 600130 000420 600744 000856 600891 601008 600382 000762 600288 000926 600622 000151 600601 600095 600179 000537 600375 600576 000680 600802 000509 600636 600078 600096 000868 600233 600367 000422 300002 000726 600787 600339 600158 600539 000686 000506 …
2013-03-04	000502 600448 600326 000609 600130 300042 600225 300028 600539 600603 000659 600273 000014 600325 300022 600243 600260 600339 600249 600963 600400 000420 000820 000701 000607 000537 600410 600375 600742 000752 600069 600239 600884 600257 600303 600622 000755 600103 000823 000702 600789 000099 600616 600234 000881 000056 000507 600601 600107 600787 000727 000545 600592 600218 600106 300036 600090 …
2013-03-11	600082 600622 600326 000502 600599 600540 000707 600836 600225 000420 300045 600249 000609 600576 600742 600603 000006 000881 600128 000505 600449 600898 000537 000821 600399 600234 600677 000926 000838 600218 600233 600720 600107 600568 600760 600325 600067 600545 600644 600501 000014 600459 000506 600539 000056 000713 000534 000011 600773 600483 000820 000043 600070 600692 000737 600123 000017 …
2013-03-18	600898 000755 600540 600207 000420 600599 600128 300042 600980 600107 000159 600257 000881 600249 600644 000821 000838 000502 600290 600233 600070 600225 600745 000707 600326 000519 600742 600877 300029 000823 000659 000868 000752 300028 600495 600080 600884 600293 000702 300022 000701 000726 000791 600093 000609 000731 000592 600339 600836 600584 600606 600410 600448 600367 600359 300008 000043 …
2013-03-25	000838 000159 600207 600898 600128 600326 000707 600107 600652 000755 600599 600540 601008 600616 600257 300061 600082 600175 600980 600242 600773 600760 600568 000516 600400 600243 600363 600581 000509 600971 600692 600114 600755 000726 600234 600493 600112 300029 000502 600232 600495 000519 000821 600249 000868 600106 600742 300008 600711 000607 600074 600293 000507 600807 000762 601101 600603 …
2013-04-01	600128 000159 600495 600249 000502 600070 600082 000752 000881 601008 600652 600720 300028 600229 600449 600742 600980 600114 000659 600101 600410 300022 600152 600581 000838 600456 600540 000829 000043 600644 000789 300029 600789 000701 600363 000737 600898 600879 600584 600355 600622 600399 600339 000680 600568 600207 600096 600528 600086 000877 600606 600288 600755 600234 600078 300061 600483 …
2013-04-08	600898 000502 600225 000755 000701 000823 600760 000752 300028 600082 600234 600545 600483 600744 600599 000707 600493 000050 600701 000829 600980 600787 600355 600365 600855 000532 600290 600243 000868 300029 000659 600074 000420 000682 000592 000702 600711 600070 600482 600275 000777 000856 000014 600339 600400 600363 600354 600539 600071 600288 000516 600326 600242 600289 600774 600667 000737 …
2013-04-15	000881 600493 600207 600599 600540 000607 600074 300036 000502 000702 600082 600584 600273 600545 000159 600175 000856 600095 600071 600898 600652 600232 600616 000534 600636 600101 000659 600090 600229 600882 000791 600576 600537 600243 300022 600980 600158 600202 600592 000701 600146 000926 600603 000592 000698 600075 000410 000505 600855 000777 600107 000099 000737 000609 600241 000755 600325 …
2013-04-22	000607 300036 600540 600616 000609 000702 000698 600290 000426 000016 600740 000680 600114 600343 000410 000502 000881 600581 600152 600744 600139 600644 600483 600677 600063 600592 600090 000659 600112 600603 600702 600711 000816 300061 000682 600399 600311 600169 000420 300050 000737 600232 000727 600879 600459 000099 600456 000868 300029 600784 600293 000713 600576 600770 600207 600331 600855 …
2013-05-02	300061 300022 600082 600247 600493 000737 600338 600540 000502 000609 600273 600116 600603 600090 600502 300036 000881 600744 000852 600152 600855 600290 600367 600359 600636 600207 600891 000159 600375 600288 600233 600242 000576 000006 000607 600128 600898 000014 600074 600109 600400 600078 000507 600130 600539 600303 600095 600229 600784 000823 601002 600532 600545 000151 600260 300028 000050 …
2013-05-06	600599 600603 600652 600290 600074 600382 600636 600130 000099 600146 600355 300061 600459 600831 600784 600247 600365 000659 600233 600701 600898 600515 000593 600080 600448 600592 000519 600162 600877 000571 600179 600493 600242 600539 600311 600139 600116 000587 600963 600095 600088 000609 000502 600692 600260 000881 600133 600677 600456 600397 600545 600232 600483 000603 600807 600543 000791 …
2013-05-13	000502 600493 600603 000609 000702 600599 000659 600095 600448 600652 600242 600103 600400 600107 600760 000682 600179 000607 000707 300061 000014 600241 600128 600229 000507 000151 000505 600449 600807 000926 600243 000859 000043 600325 600483 600382 600581 600090 600247 600836 600644 600080 000680 600755 600054 000737 000517 000593 000726 000789 000713 000016 600069 000698 000592 600343 601099 …
2013-05-20	600603 000702 000607 600130 600179 600399 000593 600382 600483 000505 000859 600493 000881 600599 600078 600247 600233 300008 600234 600114 600103 600448 600186 600311 600576 300042 000516 600303 600898 600146 600652 600225 600069 600354 000159 000659 600540 000727 600202 600249 600193 600139 600581 600095 600965 000791 600677 600107 600116 600243 600807 000502 000737 000713 000735 600755 600702 …
2013-05-27	600448 600234 600603 000607 600483 000702 601008 600539 000838 600652 600898 600247 600103 600114 600303 600107 000151 000507 600365 000534 000713 600466 600359 600128 000159 000707 000593 600836 600051 600592 000516 600622 600493 600080 600106 000502 600095 600179 600965 600116 000928 600502 600774 000426 600355 000680 600233 600078 600152 600273 600290 000571 600576 000881 600882 000420 000006 …
2013-06-03	600234 000593 600130 600093 600355 600603 600303 600652 000821 600179 600106 600399 000702 600493 600483 600071 600247 600448 600257 600616 000707 600273 600400 000713 600495 600232 000151 600692 600290 600784 600365 000881 600965 000420 600745 600644 000682 600747 300029 000727 000506 600576 600515 000016 600868 600289 600139 600193 600622 000607 600103 600288 600599 600382 600543 000623 601008 …
2013-06-13	000702 600234 600354 600448 300061 600071 000713 000502 600290 600128 600606 600898 000856 600980 600152 600116 600202 600760 600603 600855 600101 600599 600273 000821 600789 600355 600539 000698 600495 600651 600207 600179 600493 600080 600146 600095 600568 600652 000707 000593 600745 600882 600399 000859 600677 000537 600483 600303 600742 600070 000014 000410 600502 000881 600359 000571 600103 …
2013-06-17	600234 600354 600448 600202 600539 000856 600290 600070 600760 300022 600080 600273 000698 000713 600599 600855 600898 600774 000777 600128 000014 000821 000852 000755 600303 600720 600789 600773 600288 600965 000043 600152 600482 600677 600606 600449 600071 000752 600882 600054 600135 600622 600090 600576 600179 600466 600207 600884 000859 000593 600146 600493 600784 600125 600603 600107 000686 …
2013-06-24	600692 600257 600354 000702 600152 000713 600202 300061 000856 600965 600290 600071 600051 600466 600539 600677 600774 600193 600576 000751 000821 600288 600179 600135 000593 000737 600720 600303 600651 000731 000050 600891 300045 600522 000043 600622 600855 000852 600701 600365 600339 300029 300042 000507 600789 600103 000707 600599 000592 000011 000014 600836 600363 300009 600107 600218 600459 …
2013-07-01	000502 600692 000702 600603 600095 600179 600760 600701 600891 600202 600744 600218 000707 600898 600193 000737 600652 600539 600980 600242 600599 600071 600338 300036 600128 300042 600135 600288 600678 600339 600359 600711 600784 600354 000820 600745 600109 600051 000682 600448 600273 600636 000593 600355 600515 600532 000607 000680 000758 600493 600855 600330 600965 300008 600146 600107 300022 …
2013-07-08	600603 300061 600898 600202 000507 000856 600448 000502 600399 600677 000859 600130 600354 600355 601008 600234 600103 600493 600720 000789 000426 300042 600742 000609 000006 000707 000516 000682 600233 000713 600744 000838 600051 600135 000820 600290 600545 600078 600359 600303 000011 600522 600652 600789 600186 600090 000517 600339 000016 000877 600466 600539 000836 600678 600116 300034 600805 …
2013-07-15	600898 000856 600677 600603 000159 600135 600744 600233 600789 000682 600218 601008 600399 600355 600855 600257 600338 600093 600293 000836 600466 600130 600202 000777 600543 000502 600290 600501 600365 000420 600103 600343 600146 000609 600359 000702 000534 600186 600448 600745 600078 000859 600234 600980 000659 600652 600303 000532 600493 600242 600152 600568 000737 000593 300008 600367 000755 …
2013-07-22	600234 600980 600692 600744 000859 600202 600293 000856 600367 600338 600107 000820 600095 000507 600290 000838 000593 000534 600742 600891 600103 600354 600339 600599 600179 000420 000777 600365 600603 600146 000151 600093 000519 600545 000680 000852 600311 300022 600961 600218 601008 600532 000702 600106 000426 600720 000697 600239 000877 600515 000099 600359 600135 600260 000735 600152 000006 …
2013-07-29	600234 000534 600093 600493 000609 000420 300022 600744 000505 600293 600603 600242 601008 600898 600365 600343 600106 000851 300008 000410 600218 000859 000006 600543 600466 600103 600247 000838 600130 600354 600232 000507 600616 600290 600980 600760 600243 600359 600071 000702 000777 000607 300045 000836 600400 000852 600965 000519 600338 600095 600355 600257 000426 600448 300009 600807 600209 …
2013-08-05	600234 000777 000851 600493 600242 600466 600243 000702 600218 000420 600232 000609 000571 000534 000507 600343 000014 600400 600540 600107 000859 600760 000856 000505 600051 000607 000659 000701 601008 600692 600836 000518 600109 600701 600802 600257 000593 600103 600898 600884 600375 000410 600399 600095 000426 600311 300045 600770 600106 000519 600355 000680 000790 600241 600831 600891 000686 …
2013-08-12	600093 600234 000851 000609 600152 000534 000702 600109 600836 000713 600242 600466 600802 000517 600493 600106 000507 600355 000821 600090 000006 600343 000592 000686 000519 000505 000823 000014 600760 000659 600080 601099 600051 601008 600399 600225 600622 600448 600449 000563 600603 600774 600543 000593 600075 600980 000859 300042 600728 600884 000928 000836 300045 600963 600202 600545 600539 …
2013-08-19	000702 600855 600093 600448 000519 600493 600090 000821 600234 600303 600701 600101 300008 000506 000151 300045 000011 600543 600540 600884 000607 600482 600257 600399 600141 000737 000868 000587 600293 300022 600375 600193 600355 000755 600787 300029 000713 600288 000593 000410 300036 000049 600831 600742 000762 600080 600603 600728 600784 600366 600651 600891 600343 000422 000050 600249 000752 …
2013-08-26	000702 000151 600093 600243 000659 000593 000159 600807 600448 000014 600466 000713 600399 600592 000607 600225 600636 600051 600082 000851 000735 600303 600101 000737 600241 600233 000099 000755 601008 600543 600539 600545 600355 600367 000820 000816 000534 600382 000698 300022 000777 000507 600273 000752 600275 600745 600802 600747 600584 000506 000420 600459 600720 000790 600118 000043 000799 …
2013-09-02	300061 600539 000702 600080 600101 600273 600603 300036 600071 600493 300022 000727 600363 600293 300042 600961 000851 600179 300050 000922 000698 000823 300045 600965 000593 600354 000420 000737 000821 600169 600289 600742 600831 600070 600243 600116 600074 600202 600677 000576 600716 600980 000426 000836 600466 600540 600130 000859 600078 600114 600576 600728 600459 600193 000816 000537 000505 …
2013-09-09	000420 600592 000755 000534 000593 600898 000856 600293 600448 600599 600365 600152 000502 000821 000698 600603 000043 600543 000505 600382 600466 600576 600116 000926 600339 600802 000836 600784 000702 600130 000537 000571 000607 000859 600891 600616 600146 000762 600243 600249 000777 600070 600241 600232 600039 600051 600074 600701 000541 600644 600747 000667 600790 600720 000426 600128 600109 …
2013-09-16	300061 000420 600241 600243 000702 600152 600599 600247 000698 600179 600592 300036 000505 600466 600448 000502 600273 000537 000519 600961 600789 600965 600290 600807 000099 000851 600576 000727 300045 000859 600539 600760 300028 600339 600075 000737 000593 000707 000697 600141 600135 600677 000852 600603 600456 600740 300029 600483 600773 000838 600101 300022 300042 000791 000509 000789 600701 …
2013-09-23	600243 600247 000534 000702 600179 000777 000751 600448 000821 000928 000043 600702 300042 600363 600882 600789 600382 000593 600543 600576 000517 600074 000502 600603 600742 600773 000426 000852 300061 600193 601101 600898 600218 000859 000762 600539 000799 000752 600232 600636 000541 300029 600459 000926 000698 300022 000607 600493 600667 600054 600701 000737 600397 600101 000099 600392 600365 …
2013-09-30	600243 600592 000505 000516 000534 000859 600218 000593 600802 000043 600760 600130 600152 000517 000707 000420 000821 600701 600692 600339 600054 000571 600241 600365 600603 000702 600293 600965 000014 000838 600075 000727 600980 000506 000017 600381 600090 600698 600338 000701 000751 000752 600234 600449 300029 600247 600225 600107 000823 600146 600716 000502 600448 600382 600074 300034 600260 …
2013-10-08	000859 600603 600592 600130 000043 600980 000821 000593 600701 300034 000519 600466 000707 000823 600760 600273 600241 600247 000682 600275 600773 600448 600243 000506 600543 600218 600090 000571 000777 600152 600720 600146 600365 000758 600636 600882 600711 000016 000799 600069 600382 600503 600501 600399 600135 000698 600836 300022 000006 600339 000752 000726 600338 600293 600677 600252 600186 …
2013-10-14	300061 600243 600789 000702 600273 600338 000502 000821 000838 600466 000593 000534 600233 600539 600382 600339 600603 000607 600760 600568 600448 000707 600247 600114 000697 000859 600965 600592 600075 600135 600051 000151 000713 600234 000727 000420 000517 600090 600080 600311 000856 600802 600101 600644 600275 000777 000823 600667 600599 000682 600807 000016 600252 000505 600980 600326 000928 …
2013-10-21	000609 600071 600603 600692 000099 600644 600128 600207 000859 300009 600539 000420 600456 000576 600107 600677 600114 600760 600242 000702 000697 600243 600501 000426 600078 600130 600339 600540 000926 600141 000751 000043 600622 600971 600744 600232 600343 000755 600367 600152 600070 600399 600288 000917 600075 300050 000006 600234 000537 000607 600355 600961 600067 601008 000762 000727 600802 …
2013-10-28	000702 600090 600543 600071 600603 600701 600692 600193 300061 600774 600532 000752 600540 600652 600093 600339 600078 600651 300050 600128 300036 300009 600877 600234 600241 600898 600382 000099 600075 000517 600599 600080 600354 600331 600636 600501 000751 000534 600744 000701 600448 600311 000532 000856 600831 600616 000682 600568 000881 600107 000713 000014 000593 600363 600515 600247 000006 …
2013-11-04	300061 300029 600202 600135 300045 000701 600614 600275 600233 000852 600110 600218 000755 600242 000702 600760 600303 600784 600603 600179 000532 600095 300008 600965 600075 600354 000697 600363 000502 600152 600482 600234 600078 600229 600139 000751 000426 600532 600086 000505 000727 600241 600701 000707 300036 000571 000820 000928 000726 600601 600516 600831 300022 000799 000545 600877 600381 …
2013-11-11	600603 000856 600363 600622 000420 600260 600898 000737 600242 000755 600692 000698 600152 600290 000751 600234 000926 000099 600093 000043 600090 300008 000702 600109 000859 000881 000659 000789 600303 600877 000752 600755 600381 600080 000607 600742 600884 600720 600599 000821 600074 600275 600382 000506 000823 600601 600162 000701 600288 600773 000422 300059 000686 600128 600233 000016 600202 …
2013-11-18	600603 000856 000534 600836 600114 000789 600466 600234 600107 000755 000502 000014 600193 600359 600232 000851 600400 000877 600365 600425 000868 600093 000159 300050 600311 600152 000607 600331 600071 600652 600581 000881 600051 600540 000680 600382 600790 000509 000506 000011 600069 600622 600110 600354 600101 600103 600787 000702 600742 600516 600701 000926 600273 600807 600576 300022 600367 …
2013-11-25	000838 600603 000856 600898 600202 600070 600293 600233 600234 000702 000607 600807 000868 600831 000707 600051 600139 000755 000790 600586 600836 600273 000881 600382 300061 000789 600614 000752 000426 600093 600539 000823 600742 600652 600503 600622 000682 300042 000534 000680 600576 600326 600884 300009 600882 600249 000502 600568 600790 600779 600802 000799 600054 000821 600410 600365 600449 …
2013-12-02	600807 600891 600603 600070 000502 000534 600652 600093 000698 600789 600622 600293 000420 600576 600233 000707 000151 600051 000607 000820 600152 600234 600325 600311 000680 600802 600543 600063 000752 600257 600980 600540 600711 000922 600090 600202 600836 000737 600303 000821 600678 600586 600568 600273 600963 600103 600229 000838 600331 000011 000571 600101 600333 000755 600961 600116 000881 …
2013-12-09	600891 600243 300022 000502 000420 000856 600093 000593 600807 600980 000545 600603 600289 300042 300009 600071 600229 600592 300008 000151 000701 600399 600365 000928 600882 600652 600293 600202 000821 000820 600545 600678 600537 600493 600090 000505 600103 000014 600186 600247 000159 600760 000737 300034 600355 600234 600540 000816 000735 000836 600963 300036 600701 000050 600339 600831 000609 …
2013-12-16	600831 600603 600070 600243 600482 600234 600363 600202 600592 000881 600365 000534 600528 600576 000823 600740 600537 300008 600326 000752 600779 000877 600289 600311 600807 600233 000836 000820 000821 600711 000791 600971 000755 600116 600063 600802 600884 600366 000922 600652 000790 600898 600568 600101 600071 000698 600103 600090 000682 600093 000545 000789 000571 600760 600963 000868 600449 …
2013-12-23	000502 000151 600128 600692 600980 300028 600616 000701 600831 600576 300036 600891 600199 000516 000537 600303 600209 600082 600742 600652 000829 600103 600410 600678 600054 000816 600338 600603 600355 600179 600747 000799 600532 600745 600059 000737 600070 600071 000014 600961 000609 600581 600116 600158 600596 000659 000735 600622 000532 600365 600257 000422 600233 600677 600645 000006 600495 …
2013-12-30	600891 600242 600652 600107 000151 600483 600359 600466 600243 600232 600774 600692 600980 600128 000697 600234 000571 000537 600289 600961 600603 600807 000838 000420 600963 600339 000755 000881 600576 000159 600622 600257 600303 600545 600338 600802 000422 000752 000698 600247 600898 000737 000006 600179 000816 600882 600090 600071 000821 600592 600363 000534 600851 600678 600540 600070 000702 …
2014-01-06	600603 600116 000159 000534 600399 600882 600162 600980 600877 000593 600397 600365 600128 600333 600807 600242 600082 600502 600243 600090 000151 600101 600692 600293 600070 600466 000868 600740 600963 000697 000537 600247 600289 000838 000506 600233 600965 000609 600616 600303 000043 600516 600742 600601 000607 600051 600720 600425 000789 600359 600234 600482 600528 600107 600241 600711 600400 …
2014-01-13	600090 600532 600898 000502 600802 600515 000737 600128 600135 600249 600449 600365 600179 600540 600744 000151 000881 600644 600539 600965 600082 600101 600233 000701 000537 600241 600980 000697 600075 000014 300034 600622 600152 000099 000922 000159 000571 000593 000532 600116 000791 000702 000752 600545 600692 600273 600493 600711 600784 000682 000755 600882 601008 600592 000820 600288 600186 …
2014-01-20	000702 000151 600644 600179 600540 600218 600249 600135 600233 600303 000698 600965 600678 600101 600242 600288 000502 600502 600289 600229 600831 600744 600070 600545 600152 600116 600592 600495 600802 000516 000859 600898 300029 000928 000737 600614 000534 600397 600103 600071 600234 600961 600636 600478 600063 600193 600158 000755 000014 600243 000868 000852 000881 600333 600466 600652 600186 …
2014-01-27	600103 600532 600365 000702 600233 600186 600744 000420 600540 000593 600333 600581 000151 600692 600515 600229 600218 600326 600106 600616 000534 000755 600101 600367 600242 600397 000707 000698 600303 600784 600742 600069 000752 600331 600243 600241 600698 600501 600107 600539 600249 600199 000777 000821 600678 600116 600644 000680 000571 600592 000607 600961 600070 000505 600095 600456 600622 …
2014-02-07	600107 600247 600242 600540 000702 600202 600744 000420 600784 600354 600532 600365 600303 600359 600882 000707 000752 600095 600101 600397 600260 600193 600116 600545 600090 600135 600241 600965 600466 600539 000159 000545 600249 600229 600152 600082 600425 000014 600218 600257 600742 600868 600093 600773 600106 000859 600616 000821 600078 600807 000701 000534 600515 600069 600701 600367 000682 …
2014-02-10	600232 600093 600233 600744 000593 000420 600247 000881 600365 000707 600107 600701 600581 600644 000702 600532 600241 600095 600333 600070 600515 600242 600218 600466 600135 600636 600101 600622 600367 600106 600397 600493 600071 600540 600784 600311 600678 600483 600186 600243 600202 600090 600229 600234 000607 000159 600652 600425 000868 600965 600331 000534 000816 600614 600069 600080 600539 …
2014-02-17	600233 600241 600333 600202 600070 600093 600644 000420 600243 000534 000607 600744 600095 300061 000838 600493 000151 600101 600069 600891 600760 000680 600116 600581 000698 000821 600326 600229 600502 600678 000682 000856 600448 000881 600501 600449 600273 600080 600747 600592 600980 600103 600331 600247 000099 600234 000777 600435 300050 600601 000667 000789 600652 600539 601002 600616 600078 …
2014-02-24	600233 000821 000737 600218 600229 600070 000534 000517 300061 600069 000702 600540 000502 600232 000856 000713 000014 600365 000789 000593 000859 600644 600095 600980 000537 600128 000680 600326 600247 600502 600744 000707 600243 600273 600622 600116 600293 600652 000791 000011 600891 600114 000607 600596 600701 600581 600543 600532 600643 000043 600449 600965 000667 600101 600831 600483 600054 …
2014-03-03	600540 600233 600202 600069 300061 600644 600449 600247 600581 300042 600218 600622 600456 000821 600539 000789 600501 600207 600090 600836 000737 600107 000014 600980 600095 600293 000043 000426 000881 000838 000422 600711 300022 600483 600397 000731 600616 000713 000011 600720 000856 600963 600051 600343 000506 600082 000656 600692 600459 000502 600135 600478 600234 000752 600532 600354 600851 …
2014-03-10	000534 600744 600540 600678 600114 000836 600644 600581 000593 600243 000702 600069 600247 600095 600229 600354 600365 300061 600128 600293 600891 600326 600070 600257 600107 000517 000680 000737 600543 000014 600232 000838 600898 600063 600218 000043 600603 600965 600331 000752 600652 600831 000821 000701 600338 600971 600502 600333 600207 000789 600170 600614 600141 600528 000607 000545 000713 …
2014-03-17	600232 600483 600186 300061 600965 600202 000043 600581 000713 600354 600247 600070 600359 600644 600082 000014 600877 000868 600069 600290 300050 000859 600851 600898 000545 000731 600090 600303 600193 000838 601008 000576 600586 600128 000836 000821 300042 600273 600891 600545 600963 600397 600051 000702 600382 000507 000881 300059 600133 300034 600456 600971 000159 000422 600239 600773 600711 …
2014-03-24	600107 600241 600338 600644 000713 000752 000707 600744 600232 600275 000609 300061 600774 600218 600543 600581 000680 600448 600141 600456 600354 000701 000881 600882 300045 600532 600326 600078 600179 600070 000836 600540 600093 600614 600109 600303 600363 000607 300036 600331 600616 600790 600186 600252 000532 600652 000505 600359 600059 000731 600478 600963 000859 000519 600576 300042 000698 …
2014-03-31	300061 000922 600051 000702 600179 300050 300022 600093 600365 600543 600229 300036 000701 000713 600114 600448 600241 600232 000791 600644 300042 000821 600898 000727 600080 300034 000836 600891 600257 000519 600146 000752 600247 600152 600581 000410 600466 600742 600831 600290 000697 600495 000737 600399 000593 600249 600667 600101 600059 600116 600339 600233 600884 600711 000099 600366 600601 …
2014-04-08	300061 600232 000713 600354 600116 000609 600543 600963 600179 600242 000707 300022 000922 000791 600728 600667 000868 600774 000420 600877 000881 600586 600303 000410 600711 600311 600365 600614 600790 000752 000821 600744 600103 600187 600692 600241 000517 600773 000502 000607 600106 600093 000518 600090 600644 000727 000593 600101 600400 600636 600616 600622 600448 000505 600502 600080 600326 …
2014-04-14	600543 600774 600644 000752 300036 600326 000151 000680 600540 600093 000502 600338 600303 600152 600090 600241 000534 600400 600311 600961 600339 000159 600584 000727 600106 600586 600365 600963 000603 600478 600141 300022 000791 000517 300042 000420 000571 000505 600568 600435 600882 000702 000609 000607 600175 600187 000836 600233 600103 000737 600086 000713 000698 600039 600239 600275 600290 …
2014-04-21	000737 600774 000410 000922 600311 600293 000713 600059 600229 000680 000726 000518 000502 600186 600128 600365 600961 600199 600459 600303 600101 000534 600501 000603 000151 000426 600622 600466 000727 600586 000607 600141 600790 000698 600716 600702 600636 600257 600290 000571 000838 600107 600963 600720 600740 600603 000682 600744 600103 600478 000422 600179 600202 600133 600760 600568 600779 …
2014-04-28	600128 300008 600233 000609 300036 000410 600466 600152 600961 000836 000727 000713 000791 600702 600365 600965 000518 600367 600069 600539 600898 000545 600784 000151 600836 600107 600701 600293 600667 600400 600616 000856 600225 600501 600202 300034 600338 000571 600090 000593 600831 600135 600532 300061 000726 000838 600354 600095 600082 000789 600745 600242 600774 000517 600543 300024 600199 …
2014-05-05	000737 000593 600774 600128 000836 600701 000609 600303 600740 000713 300050 600152 600354 600744 000727 600135 600711 600275 600963 000816 600289 600114 600243 600179 600095 600616 600367 600603 300045 600311 600400 000922 000502 600456 600543 600483 600478 600343 000016 600059 600692 000701 600532 600141 600107 600586 600186 600971 600677 600069 300028 000426 600054 600898 000755 600622 600130 …
2014-05-12	600303 000571 000593 600293 600701 600744 000043 000011 600202 000537 600186 000737 000056 600980 600095 000755 600090 000517 600359 600162 600692 600410 600233 600599 600586 000838 600774 600836 600133 600581 000078 600365 000713 600784 000502 600114 600603 000545 600532 600354 600054 600170 600086 600275 600466 600502 600963 600493 600290 000016 600229 600128 600965 000701 600770 000516 600478 …
2014-05-19	000838 600293 000609 600359 600152 300061 600303 000922 600107 600701 000727 600568 000791 600898 000410 300022 600980 600836 600466 600114 000755 300036 000151 000701 600187 600233 600365 600789 600103 000856 600965 600584 300028 600363 000928 000502 600884 601099 600243 600603 600539 600692 600599 600338 600622 600207 000752 000517 000820 600963 000789 000698 600179 600581 600728 600054 300042 …
2014-05-26	600128 600090 600232 000698 600103 600202 600644 600540 600466 600400 000752 600241 600581 000881 600701 600898 000043 600965 600095 600107 600543 600233 600359 600365 600784 600773 600692 600152 000838 000922 000790 600744 600586 000928 600275 600963 000502 000755 000713 000702 000820 600133 000737 600249 600568 600082 600483 600831 000856 000727 600532 600116 600207 601099 600162 600366 600039 …
2014-06-03	000713 000838 600232 600303 600107 000698 600543 000502 600784 600539 600202 600980 600101 600365 600515 000755 600229 600644 600354 600243 600082 000856 600774 600293 600789 600241 000859 600103 600963 600622 000609 000701 000043 600093 600744 000707 000537 000517 600692 000727 600466 000777 000816 000056 600493 600701 600836 600133 000410 000789 000014 000006 600225 000881 600961 600179 600239 …
2014-06-09	000752 600303 600241 600202 600114 600232 000881 600744 600354 600103 600107 600128 000713 600243 600051 600515 000011 600082 000727 000701 000537 600539 600080 000836 600495 600249 600054 000726 600784 600093 000502 600133 000576 000043 600101 600363 600229 000519 600106 600616 000820 600225 600179 600644 600622 000099 600692 600170 600501 000789 000868 600742 600482 600199 600311 600293 600516 …
2014-06-16	600093 600243 600070 600179 000713 600448 600229 600532 000698 600774 600882 600241 600103 600354 600692 000702 600107 600789 600365 600744 600207 000820 600101 600802 600616 600133 000838 000502 600702 600539 000043 000707 000881 600678 000017 600054 000727 600711 000868 600202 600338 600082 600807 600078 600397 000789 600568 000506 600069 000537 600740 000519 000836 000859 600242 600233 600784 …
2014-06-23	000707 600107 600051 600241 000838 600128 600882 600448 600774 600744 600093 000836 000043 000698 600207 600229 600644 300036 600365 000727 600106 600692 600789 600802 000752 000755 600133 600233 600831 600501 600616 600702 600202 600186 600539 000680 000713 600090 600075 600375 000518 600532 600898 600116 000789 600179 600963 300022 600482 600363 600728 000735 600078 000682 000517 000856 600162 …
2014-06-30	000727 000698 600802 600051 600093 000838 600107 600774 600207 000707 600483 000537 600448 000755 000836 000593 600243 000502 600233 600202 600367 600365 000713 600622 600229 000534 000151 600789 600179 600644 600128 600106 000701 600116 600744 000680 600898 600702 000789 000659 000820 600218 600090 600568 600528 000682 300036 600543 600075 600678 600311 000420 600355 600242 600078 000043 600740 …
2014-07-07	000838 600466 600483 600116 000707 600802 600448 600107 000789 000502 000836 000755 600400 600093 000151 000537 000701 000593 600543 000713 600207 600702 600744 000859 600106 600218 600774 300036 600898 600075 600128 600622 600133 600581 600090 600082 600644 600540 600078 000820 000682 600288 600528 000043 600616 000702 600242 600354 600355 000011 000422 600789 000680 000159 600275 000922 000576 …
2014-07-14	600774 000836 000593 600581 600540 600090 000537 000859 600093 600075 600448 600744 600051 600543 000755 300036 000713 000698 600114 000502 600622 000043 600218 600275 600359 600400 000011 600106 000856 600449 000816 600179 600082 300042 600202 300061 600133 600130 600229 600207 600466 000838 600069 000507 600616 600107 000820 000571 600242 600095 300022 600701 600831 600141 000517 600054 600162 …
2014-07-21	000502 000713 000820 600744 000928 600107 600293 600257 000856 000701 000593 000532 300061 300009 000707 600581 600202 600241 600354 600086 600493 600128 000534 600207 600054 600088 600218 000816 300042 600242 000587 600229 600095 300036 600495 600537 000422 600971 600831 600275 600333 300034 300029 000099 600193 600728 600502 000727 600233 000698 000056 000507 000682 600466 600289 600651 600667 …
2014-07-28	600093 000838 000713 600207 600493 000593 600744 000502 600249 000836 600293 600701 600466 600257 600095 600179 000856 600338 000820 600114 600218 600616 000014 000859 600275 600090 600086 300036 600836 600128 000702 000532 600678 600400 600075 600720 300009 000789 000056 600898 300022 600448 600232 000752 000043 000011 600831 300061 000928 600747 600242 600622 600233 600599 600187 600482 600545 …
2014-08-04	600232 000502 600493 600293 000713 000537 600275 600241 600218 000836 600744 000820 000702 000928 000737 000859 000043 600207 000609 000838 600678 600101 600116 300029 600622 600093 000593 600233 600090 600257 600039 000726 000789 000006 000707 600054 300008 600692 000881 300042 600225 600103 600059 000755 600616 600898 600179 600128 000056 600448 000011 600831 600186 600239 000731 600716 000752 …
2014-08-11	600241 000737 600232 000836 600179 600678 600116 000838 000502 600207 000609 600293 000713 600744 600275 600836 600101 000707 600229 600070 600093 600622 600233 600692 600784 000701 000043 600543 600701 000859 600128 600616 300061 600257 300008 300028 000537 600367 000056 600107 000014 600075 000820 000420 600539 600082 600644 600599 600581 000011 600831 600225 000509 000507 000856 600355 600745 …
2014-08-18	000859 000713 300022 300061 600116 600275 600070 600090 600207 600082 000881 600744 600448 600678 600581 000928 600980 600784 600539 600225 600540 600179 600257 000502 600365 000856 600622 300008 000737 600273 600543 000537 600400 600616 600101 000043 000836 000056 000702 600836 000789 600644 600103 000820 600059 000420 600354 600882 000659 600054 000017 600537 600449 600614 000731 600532 000791 …
2014-08-25	000537 000713 600303 600293 600273 600365 600233 600090 600207 600744 600229 000838 600243 600678 600257 600540 000545 600359 000836 600101 600116 000420 000502 600898 600802 600107 600449 600354 600232 000752 000881 000820 600241 000928 600162 000789 600636 300008 000791 600581 000877 600616 000701 600275 000505 000422 600784 600080 600483 600103 000099 600363 600980 000707 600760 600114 000698 …
2014-09-01	600774 600207 600075 600532 600090 300022 000737 600257 600466 300028 000537 600515 600225 000701 600644 600114 000755 300042 600354 600898 600760 600303 600179 600101 000682 000420 000571 600359 600616 000816 000698 600209 600082 300036 000928 600273 600074 600202 600745 000680 600311 300045 600080 600961 600242 000731 600543 000836 600802 600249 600290 600133 300050 600622 000735 600059 600200 …
2014-09-09	000713 600241 600744 600774 600232 000737 300022 600207 600275 600678 600093 600229 600898 600365 600581 600540 000789 600101 600359 300042 600107 600116 000159 600802 600257 000698 600616 600293 000820 600543 600784 000420 000836 000877 600466 600095 000707 600449 000791 600075 600355 000731 000006 600493 600311 000505 600339 600103 000518 600242 000790 600249 600400 000752 600539 300008 600425 …
2014-09-15	600241 600093 600774 600744 000713 600678 600275 600229 000752 300008 300050 600207 600802 000790 600466 000698 000537 000701 600359 000789 000576 600581 300009 000868 600116 600616 600311 600363 600459 600067 600059 600249 600779 600622 000727 600971 000545 600187 600651 600961 600720 600884 000856 600740 600199 600090 600289 000726 000820 600375 600193 600082 000006 600410 600354 000881 600146 …
2014-09-22	600093 600229 000713 600744 600678 000727 600218 600116 600836 600543 600365 300061 600075 300042 600784 600107 300008 600961 600232 300009 600603 600241 000789 000820 600616 000537 600275 600086 600355 600290 000426 600333 600375 600243 600101 600581 600339 600592 600448 000576 600051 000868 600059 600745 600187 600363 000752 600882 600779 600179 600326 300028 300036 000702 000707 600963 600130 …
2014-09-29	600232 000713 600229 600365 600107 000856 600744 600116 600101 000698 600275 600539 000420 600207 000011 600543 600774 600311 600678 000789 600333 600367 600616 600241 300061 000506 000537 000737 600636 000820 000422 600836 600667 600961 600779 000707 600133 600745 600581 600807 600720 600078 600228 600466 000701 600086 600106 600355 000603 600069 600059 000576 600459 000532 600051 300029 600802 …
2014-10-08	600241 600678 600339 600243 000537 600229 600365 600744 000707 000713 300008 600101 000820 000868 600784 600543 600326 600622 600275 600836 000420 000877 000701 600449 600882 600075 600539 600581 600963 000410 000151 600257 600720 600333 600399 000576 600054 600338 600779 000881 300029 000762 600106 600692 000516 000159 600592 000006 300061 600789 600288 600218 600961 600146 600162 600366 600086 …
2014-10-13	600232 600233 600241 600678 600365 000713 600774 000737 600367 600744 600326 300036 600275 600116 600229 000701 600448 600961 000707 600616 000698 600543 300061 600101 600339 600493 000881 000011 600702 000576 600355 600449 600802 600179 600836 000159 300009 000856 600107 600086 600882 600779 600363 600963 600207 000789 000532 600515 000571 600568 600289 000762 000702 600135 600728 000823 000820 …
2014-10-20	600107 600338 600242 600540 000593 600075 000856 600303 600243 300036 600257 600326 000881 000737 600333 000702 600882 300050 000011 300042 600207 600515 000836 600459 000701 600116 000859 600836 600101 600539 600051 600493 000537 000790 600069 600701 600249 000571 000877 600179 000151 000159 300045 000006 600289 600807 600367 000014 000755 600448 600339 600082 600331 600667 600225 600963 600784 …
2014-10-27	600539 000502 000737 600107 000838 600243 000420 000856 600303 000821 600242 600493 600232 600075 600882 600449 600540 600961 300036 600333 300061 600202 600051 600233 600836 600249 600106 000537 600784 600101 300008 600701 600293 600311 600742 600128 000755 000006 000680 000790 600774 600622 600218 000517 000799 600116 000727 600586 600459 000917 600779 600199 600070 000422 000707 600257 000016 …
2014-11-03	000836 300036 600539 000856 600882 600242 000737 000593 000713 600243 600249 600338 600202 600333 600326 600241 000727 000838 000821 000502 600501 600095 600207 600229 000537 600616 600116 300045 600742 600218 000056 600233 300008 300029 600257 000755 000859 600702 000420 000532 600459 600515 600678 600448 000707 600331 000603 000422 600466 300061 000563 000505 600355 600603 600193 300022 600069 …
2014-11-10	000420 000836 600882 000593 600051 000537 000838 000713 600075 600232 000571 600702 600459 600257 600333 300028 600784 000707 600502 600742 600071 600303 000426 600106 600540 600807 600218 600616 000799 000755 600116 600311 600326 600069 300042 600678 600980 600054 000517 300034 600243 600229 600586 600241 000917 600773 000017 000422 000502 600114 600331 600515 300045 600501 600067 000859 000731 …
2014-11-17	600095 300022 600539 600493 000838 000420 000856 000502 300008 600051 000737 600466 000859 300036 600243 600130 600448 000755 300061 600543 600152 600980 600831 000727 600807 300009 600293 300028 600303 000836 600898 600257 600218 000593 600114 000043 600086 600311 000707 600326 600882 600716 000517 000017 600207 600802 600877 600644 000790 600071 600202 600355 000532 600603 600745 000823 000571 …
2014-11-24	600882 000713 600095 300008 600152 600333 600051 600075 600459 000420 000856 600249 600355 600311 600807 600207 600086 600229 000790 600622 600742 600054 600716 600466 600257 600678 600363 600186 000571 600218 600802 600482 600059 600326 600106 600652 000707 300045 000519 600614 000509 600891 000426 000422 000799 600382 600644 600603 600241 000789 601101 000506 000838 600071 600365 600980 600067 …
2014-12-01	000593 000836 600448 600051 600543 600980 600333 600466 600303 600218 000571 600152 600232 600293 000755 600229 000752 600501 600075 600257 600355 000701 600101 000545 000506 300009 600241 600532 000737 600603 600207 600095 000014 000859 600616 600540 600592 600186 300061 000727 600228 600363 000868 600515 600773 600054 600961 600202 600802 600701 600078 600742 600728 600400 600233 000519 000576 …
2014-12-08	600243 000856 600543 000701 600101 600233 600355 600400 600980 000755 600338 600622 000502 600293 600075 000420 300042 300061 600603 600232 600095 300050 600581 600202 600742 000571 000702 600303 600257 000707 300009 000823 600080 600449 600162 600152 600807 600363 600207 000838 600051 000014 600728 600116 600744 600692 600218 600239 000017 600086 600367 600667 600241 600365 600090 600179 600540 …
2014-12-15	000707 600543 600243 000838 000856 600075 000755 600257 600293 600400 600233 600355 000836 300061 600232 600367 600882 600532 000737 600218 600622 600333 600130 000017 600603 000571 600540 000859 000420 600980 300008 600093 600448 600303 600207 600146 600728 600616 600338 300029 000505 600107 000502 300042 000014 600515 600363 000545 000537 000593 000790 300036 600239 000506 600228 600054 600051 …
2014-12-22	600257 600540 600095 600101 600622 600232 600882 000707 000420 600243 600075 600080 600355 600233 600603 600114 600051 600359 600400 000856 600367 000017 000836 600293 600980 600218 000571 000702 600802 000502 600338 600728 000737 300042 000731 300061 600152 600742 600568 300008 000790 000545 300036 600311 600831 000838 000682 600363 600071 600130 600961 000755 000701 600963 600228 000537 600592 …
2014-12-29	600095 300036 000502 000838 300008 600232 000702 600243 600882 600355 600218 000881 600257 600363 600114 600233 600692 600293 600338 600303 300061 300042 000011 600568 000017 000790 000823 600539 600515 000571 600330 600980 600961 000856 600459 000505 600152 600503 600051 600400 600070 600080 600502 600532 600260 600135 600603 000752 600359 600807 600728 600202 300050 000727 600592 000016 000851 …
2015-01-05	600095 600980 300036 600243 300008 600493 600051 600540 600257 600101 300061 600363 600130 600080 600568 600400 000852 000420 600135 000707 000571 600333 600539 300042 600070 000881 600515 000790 000856 300022 600355 000823 000593 600293 600359 000545 600260 600483 600331 000838 600247 600576 600616 600740 600596 300050 600242 600152 600354 600059 000727 000017 600692 300009 600836 600502 600831 …
2015-01-12	600539 600095 000838 000859 600243 000420 600257 000698 300036 600071 600069 600622 600086 000707 600592 600603 300009 600116 600367 600054 600333 000836 600114 600228 000737 000702 000545 000682 600239 000011 300061 600882 300045 600581 300042 600502 000502 600698 600898 600152 600701 300028 600435 600382 600106 000506 600365 600207 600483 600179 000099 600249 600067 600851 000755 600884 600980 …
2015-01-19	600243 000838 600539 300061 600333 600882 000420 600233 600218 000593 600207 000698 600152 600592 000727 600095 600069 600831 600075 600225 300009 600367 600622 000707 600257 000859 600228 000790 000702 600082 600456 600086 600290 600961 000014 600232 600355 600603 000755 600179 600515 600980 600698 600616 600146 600249 600241 600760 600070 000422 600877 300028 600059 600260 600339 600114 600701 …
2015-01-26	600540 000420 600257 000755 000698 600359 600882 000701 600515 600592 600075 000737 600333 600051 600831 000014 000731 600877 600543 600701 600233 600898 000790 600218 600744 300009 600622 600581 600354 600114 600249 000593 000713 600339 600207 300061 600773 600698 000702 600456 600363 000534 600225 000509 600365 600355 600232 000762 600290 600980 000506 600483 600400 600539 600133 600330 600242 …
2015-02-02	600232 000701 000702 600257 600581 300061 600359 600242 300008 600701 000755 000821 600070 300045 600831 600051 600179 000752 600365 600449 600086 600539 600877 300042 300009 600080 000534 600807 300034 600207 600568 600078 600884 000790 000727 600162 600501 600311 000707 000823 600067 600090 000576 000877 600233 600128 000762 600095 600289 600515 300028 600495 600478 000532 600425 600249 300002 …
2015-02-09	600243 000702 000014 600581 000698 600051 000011 600466 600135 600359 600363 600802 600225 600075 600515 600303 600400 600202 000682 600456 600539 600882 000537 600069 600592 000571 600449 300008 600898 600740 000928 000043 600478 600233 000731 000881 600773 600851 600257 600339 000789 600072 000752 000017 600392 600540 600125 000922 000667 600678 000762 000707 600760 600354 600209 000836 600425 …
2015-02-16	000856 600257 000755 000420 000702 600515 000698 600592 600207 000014 600616 300061 000731 600114 600692 000682 300009 600807 000571 000537 600069 000707 600059 600232 000056 600116 000752 600095 600884 600086 600568 000422 000159 600326 600275 600614 600339 600365 600247 600218 600539 600075 600243 000609 600128 000011 600482 600701 600054 600456 000607 600179 300029 600290 600459 600773 000506 …
2015-02-25	000702 600075 000420 000698 600232 600807 300061 000755 000856 000571 600051 600207 600243 600080 600070 600095 600515 000707 600882 600692 600802 600740 600493 000789 600592 300009 000537 600339 000752 000731 300022 600539 600701 600456 600059 600233 000667 600179 600202 600400 600326 600090 600365 000159 600963 000877 600540 000532 000881 600586 600069 000799 000014 000821 600359 600354 600209 …
2015-03-02	600152 000755 600075 000856 000702 600051 600802 600293 000859 600515 000698 000534 000593 000571 600080 600779 600218 600232 300022 600701 600135 000799 000011 000532 000043 600493 600082 600616 000099 600540 600290 600095 600363 000537 600311 600482 600539 600851 600207 600088 600339 000789 300009 600179 300050 600728 000159 600243 300008 000014 000422 600568 000078 300029 600101 600162 600090 …
2015-03-09	000755 600539 000737 600448 600622 600232 600592 600311 600339 600980 000799 600242 300050 300008 000791 600375 600233 000422 000789 600241 000820 600532 000099 600107 600644 600540 300042 600692 000698 600218 600425 000701 600101 600836 600779 600963 000877 600239 600789 600229 600740 600581 600333 000823 300009 600207 300045 600354 000159 600545 600114 600179 600760 000856 600257 600289 600290 …
2015-03-16	000755 600241 000737 600075 600980 600193 600744 600581 000420 600333 600354 600051 000799 300009 000713 600532 600243 000701 000534 600199 600257 600836 600101 600539 600218 600877 600779 600232 600070 600311 600179 000791 000159 600805 600740 000707 600482 600789 000838 600802 600760 000868 000702 300022 600249 600961 600082 600293 600568 600891 600884 600596 000727 600107 600106 600543 000836 …
2015-03-23	600218 600592 600622 000151 000881 600232 600543 600448 600802 600080 600540 600532 600742 000707 600101 000532 600333 000823 600805 600128 300008 300022 000856 000713 600539 600456 600054 600449 600363 600616 600537 000603 000737 600851 000731 600365 600239 000755 000820 600836 000859 000789 600293 600882 000502 000836 600179 600162 000422 600152 600229 600339 000790 600088 000593 600367 600501 …
2015-03-30	600232 600080 600293 600116 000707 600130 600101 000790 300022 600218 000159 600367 000151 600836 600456 600241 600543 000731 600339 000505 600400 600179 600152 000820 600229 600365 000420 600448 600851 600449 600502 000713 600877 600088 600545 000737 600779 300061 600784 000755 000563 600616 600243 600466 000877 000593 600980 600090 000078 600233 600106 600209 600882 000422 600082 000502 000017 …
2015-04-07	600101 300022 600740 600622 600232 600128 600070 000859 600539 600339 600365 600054 600293 600218 600078 000755 000056 600540 000881 600359 600130 300061 600114 601101 600241 600980 000726 600760 600103 600275 600179 600375 600199 000011 000593 000422 600135 600877 600701 600971 600961 000836 600779 000505 600702 600209 300008 600141 000151 600123 600106 600568 600596 000502 600239 600090 600501 …
2015-04-13	600101 600241 000707 600135 300061 600130 000859 600290 600078 600339 600449 600592 600080 600232 600501 600152 000755 600367 600359 300022 000789 000713 600107 600740 600128 600054 600456 000571 600596 600586 300042 600225 000731 600836 600702 600692 600744 600303 000856 600257 600760 000881 600366 000726 600202 600082 600971 300029 000603 600543 600355 600179 000420 600293 000422 300034 600622 …
2015-04-20	000737 600365 300061 600218 600303 000755 600400 600448 600101 600616 600543 600078 600232 600760 600135 600568 600080 600493 000422 000713 600515 600882 600636 600241 600596 600331 300029 600367 300022 600082 600603 000726 600293 600128 600225 600243 600701 600354 000537 600290 000159 600877 600242 600456 600355 000838 600139 000701 600702 600233 600459 600740 600179 000702 600651 600059 300042 …
2015-04-27	000755 600232 600367 600257 600135 600293 600449 600802 000707 000836 600622 600448 000713 300022 600400 600303 600080 600891 600701 000537 600603 600218 000838 600742 000151 000737 600107 600459 600241 600744 600054 600179 600260 600616 600456 000422 600540 600884 600338 600516 000881 600355 000790 600502 000789 000043 000823 600233 000545 600141 600963 600805 600359 000609 000506 000099 000532 …
2015-05-04	000737 600232 600233 600293 000856 000836 000713 300061 000571 600891 600592 600622 600078 600257 600459 000420 600616 000707 000159 000422 600141 600116 600303 600603 000043 600059 000519 300036 000701 600101 600702 600128 600742 600449 300050 600241 600802 600456 600701 000532 000789 300022 000881 600502 600069 600740 600400 600054 600392 000014 600051 000852 600218 600260 600243 000823 600805 …
2015-05-11	000702 600448 600218 600882 600355 600622 000838 600367 000056 600616 600080 600101 600891 000505 600540 600075 000737 600069 000713 600877 000821 000856 000159 600290 600980 600078 600459 000014 600162 600493 000707 600082 600740 000420 600070 600636 600095 600199 000043 600596 600116 600515 000426 600093 600354 600257 000532 600774 600537 600059 600359 000735 600692 600802 600107 000422 000823 …
2015-05-18	000737 000420 600539 000702 000707 000881 600070 600459 600622 600232 600116 000859 000505 600367 000537 000426 600080 600702 600355 000752 000821 000571 600616 600636 600303 600051 600069 600448 600128 600456 600082 000790 600218 000422 600078 600162 600963 000789 600228 600146 600790 000856 000506 000928 600243 000043 600568 000502 000159 600742 000868 600293 300008 600516 600375 600199 600692 …
2015-05-25	600101 600116 600069 600603 600359 600232 600980 600199 000532 600228 600891 000505 600540 600636 600339 000713 600202 600877 600114 000856 000868 600592 600257 600141 600354 600774 000426 600692 600449 000881 600456 000014 600289 600740 600516 000789 000823 600515 600884 600622 600802 600539 600779 600303 000502 600614 600742 600367 600400 000821 300008 000820 000731 600290 000509 600963 300042 …
2015-06-01	000702 000859 600128 600540 000856 600459 000881 600080 000509 000707 600456 600232 600448 600218 000151 600802 600051 600141 000821 000014 600616 000852 600592 600963 600742 600355 600354 600702 600069 600965 600784 600239 600644 600162 000790 000159 600339 000731 300050 000735 000609 000502 000422 000799 600568 000868 300008 600779 600636 600483 300029 600537 000752 600114 600516 600101 600243 …
2015-06-08	600232 000713 300029 600114 600702 600459 600367 000881 600539 600354 600218 000859 600692 300050 600592 000537 000823 600779 600069 600742 600290 600363 600980 600242 600365 300061 000789 600243 600532 300008 600152 000731 600070 600141 000426 600209 300034 600311 600790 600392 600241 600568 000534 000545 600622 000799 000820 000571 000505 000502 600963 600199 300045 000099 600855 600116 600644 …
2015-06-15	000881 600802 600051 000856 600459 000698 600774 600114 600568 300029 600742 600232 000789 000799 600367 000820 600456 000823 000159 000593 600375 600622 600879 600116 300050 600400 600790 000609 600339 000790 000426 600537 600515 000726 000702 600891 600162 300034 300061 600359 600603 600355 000707 000877 600784 600963 600054 600290 600135 000517 300042 600139 600088 600080 000502 600855 600333 …
2015-06-23	600128 000859 300029 600980 600243 600051 000823 600616 600540 600141 600080 600355 000713 600101 000702 000159 600114 600716 600367 000868 000789 000537 600199 600290 600107 000752 000609 600133 300061 300036 600774 300050 600233 000762 600311 600742 000099 600644 600459 600249 600532 600218 600702 600877 000422 600449 600116 600456 600288 300022 600397 000593 600891 600836 600359 600228 600740 …
2015-06-29	300029 000859 600290 600218 600152 300050 600367 600243 000713 000593 600241 600898 000702 600543 600449 600107 600311 600133 000532 600101 600249 600114 600616 000537 600539 600128 600802 600354 600080 000731 600090 000823 600742 000868 000159 000609 600644 000505 600459 600836 600891 600493 600716 000791 600456 600141 600233 600884 600532 300009 000056 000836 000726 600851 000856 600103 600070 …
2015-07-06	300029 000859 000593 300050 300061 600218 600367 000752 000537 000713 600080 000702 000823 600114 000868 600449 600101 600802 600293 600249 600233 000505 600392 600135 000043 600877 000731 600773 600133 600051 600363 600603 000099 000856 000571 600636 000011 000762 600400 600152 600128 000056 600290 300036 600716 000851 000682 600354 600311 000014 000791 600141 600106 600616 600965 000877 000609 …
2015-07-13	000593 600293 600459 600101 600616 600114 600802 600080 600243 000702 600218 000856 600152 600603 600054 600128 600363 000537 600891 300029 600367 600537 000571 000426 600716 000859 600961 600249 000159 600103 600877 600400 600543 600965 300036 000609 000713 600106 000011 000701 000868 000752 600898 600493 600354 600326 600225 600082 000731 600678 000507 600339 300045 000755 600051 600532 600311 …
2015-07-20	600540 000159 600367 600354 600249 600449 600101 600493 600616 600802 600095 000789 600199 600133 000011 600543 600877 000505 000420 600740 600070 600592 600339 000752 600898 600355 600082 000426 600459 600971 600448 600397 000151 000731 600545 600311 600720 000735 601101 000877 600051 000422 600260 600702 000563 000043 600059 600152 600106 600123 600259 600502 600456 600805 600141 000823 600425 …
2015-07-27	600051 600101 600116 000823 000713 000159 600740 600249 600540 000789 600199 600218 600449 000420 600070 000868 000593 600141 600616 300061 000537 300029 000755 600592 600275 600082 000422 600456 600059 600311 600241 000799 600742 000731 600459 600537 600502 600971 600720 000682 600123 000791 601008 601101 000680 600425 600106 600586 600891 000877 300008 000881 600397 000838 000502 600375 000507 …
2015-08-03	600459 000593 600152 600802 600540 600218 600051 600249 000856 600616 600116 600449 000823 300061 600367 600742 000159 000537 000789 000576 000731 600740 300050 600543 000609 600095 000698 600789 000701 000420 600397 600133 000791 600082 000056 600070 600128 600106 600448 600241 000702 000682 600243 000507 600225 600678 600891 600207 000505 600303 600275 300022 600114 000735 600232 000014 300036 …
2015-08-10	600128 600636 600448 600543 600241 600760 000505 600678 600616 000731 000713 000836 600354 600141 600692 600742 600338 000420 600275 600355 600249 600051 600082 600339 000922 600784 600133 600234 600375 300034 000043 600139 000799 000151 600855 601002 600435 000682 600152 600744 600228 600069 600622 600242 600071 600851 600078 600698 000017 600702 600584 000852 000426 600072 600365 600877 000006 …
2015-08-17	000593 000571 300050 000823 000422 000702 600051 600069 000609 000713 000881 600716 600141 600101 000056 000868 600333 600243 600338 000707 000799 600644 600232 600199 600354 600080 600359 600971 600241 000507 600891 601101 600539 600090 600884 000701 600059 600228 600779 300029 600339 600114 600110 300009 600233 600456 600980 600209 000078 600459 300022 600123 600355 600397 600790 000820 600070 …
2015-08-24	000593 000532 000701 600459 600152 600241 600243 600382 000737 600774 300050 600232 300022 000571 600051 600293 600592 600141 600078 600980 600333 000823 600128 600199 600532 600179 600543 600233 000731 000698 600070 000859 600375 000609 600090 600576 600784 000821 600135 600229 600069 600596 000868 600080 600082 600779 600636 600836 600275 600249 600228 600855 600330 601002 000507 600539 600288 …
2015-08-31	300029 600543 600592 000532 600243 600090 600234 300022 600636 600678 600456 600293 600078 000823 600080 600232 600596 600179 600784 300050 300036 600128 000701 000571 600333 600375 000537 600288 000043 000737 600367 600257 600576 600330 000509 000868 000050 600359 600877 300034 600980 600540 000752 000816 600326 000856 600241 600773 600130 300045 600728 600088 601101 600744 000829 600831 600805 …
2015-09-07	000701 600678 300029 600543 600592 300036 600290 000532 300022 600234 300050 600090 000731 600459 600367 600070 600382 600152 600051 600980 600233 600596 600179 600114 600232 600241 600293 600078 600128 600363 600636 600249 600898 600692 000537 300045 000698 600616 000509 600784 600540 600456 600228 000868 300034 600744 000576 000856 600080 000043 600576 600831 600742 600877 000571 600303 000752 …
2015-09-14	600199 600243 600051 000823 600070 600596 600218 000737 600333 600225 600069 600228 600311 600603 600971 600592 000422 600742 600135 600141 601101 600123 600456 600071 000571 601002 600152 000926 600116 600059 600232 300029 600303 000563 600293 000043 600088 000507 000099 600139 600805 600779 600054 600884 600760 600106 600879 000682 000881 600644 600175 000856 600980 600125 600522 000859 000017 …
2015-09-21	600543 000823 300029 000698 600080 000701 600293 000737 600592 600980 600070 000856 600090 600162 600382 600199 600493 000159 000859 600333 600078 300042 000507 600179 600760 000702 300022 600802 600290 600249 600678 600152 600303 000576 600241 000789 000420 600596 600257 000682 600961 600082 600720 000537 000017 600130 600855 000752 000014 600326 600218 600851 600537 000607 600367 000838 600651 …
2015-09-28	600543 000856 300061 600354 000713 000838 000701 600716 000698 600241 300050 600326 600375 600382 000014 600051 000823 600130 600581 600540 600599 600596 000789 600199 600116 600539 600249 600114 000537 000420 600586 600740 600784 000607 600742 600603 600257 000017 600616 000422 000507 600898 600802 600330 600502 600789 600078 600698 600090 600622 600239 300042 600980 600456 000043 600229 000752 …
2015-10-08	000856 000789 000859 000014 600740 600116 600078 600603 600241 600257 600375 000420 000737 600581 000698 000838 600090 000507 600311 600382 600698 600596 600152 600130 600539 000017 000505 600493 600114 000755 000823 000159 600980 600720 000422 600179 600592 600367 600123 600397 600502 600636 600289 000563 000701 000571 600898 000928 600877 600831 000006 600225 600199 600449 600218 600448 000751 …
2015-10-12	600596 000789 600162 600078 000859 000014 000737 600082 600581 600241 600051 000713 600179 600199 600539 000043 600069 600740 000731 600644 600540 600603 600326 300029 000159 600742 600586 600537 600152 000881 600774 600243 600128 000752 000422 600116 000928 600106 600249 600787 600720 600784 000056 600779 600054 000593 600333 600103 600225 000509 600290 600449 600963 600802 000823 600568 000707 …
2015-10-19	600802 000737 600375 300061 600539 600199 600051 000856 000823 600596 600243 600543 600303 000868 600130 000713 600898 600742 600359 600080 600636 600069 000789 600257 600540 000593 600891 600275 600603 600354 000881 000755 600114 600078 600779 600644 600128 600586 000707 600234 600290 600456 000731 600333 000509 600162 600326 000422 600123 600101 600716 600877 000851 000420 000799 000735 600367 …
2015-10-26	600303 600359 000737 600367 000755 600581 600543 600592 600354 600199 000713 600636 600128 600802 300029 600596 000838 600107 600051 600218 600540 600290 000509 600333 600539 600152 600877 600293 000823 600698 600459 600760 600116 000789 600114 600078 600101 600233 600456 000159 600069 600275 600616 600239 000856 600449 600622 600742 600241 000859 000609 300042 600382 000099 000420 300022 600234 …
2015-11-02	600802 600540 600051 600293 600742 600774 600199 600333 000755 600116 600449 600232 600354 601101 600080 600141 300029 600071 000713 600493 300045 000159 600971 600103 600459 600257 000506 600239 000099 600603 000731 000609 000735 600234 600805 600112 600339 000056 600622 600502 600130 000043 000877 600095 600740 600836 600152 600644 300042 000836 600078 600123 000593 600616 600275 300002 600831 …
2015-11-09	000838 300029 000737 000731 600257 000159 600152 600228 600303 000836 600080 600616 600233 600071 600075 600502 600218 600249 000422 000926 600805 000755 600130 600448 000537 600760 600069 000043 600241 600273 600339 600326 000502 600603 600614 600116 601008 000507 000607 600078 000680 600096 600692 000078 000532 600179 600539 000426 000821 600330 600128 600779 600774 000877 600114 000609 600784 …
2015-11-16	600293 600051 600249 000731 000713 600233 600592 600152 600382 600877 000159 300042 600114 600354 600333 000702 600539 600616 600311 600075 600199 600257 000422 600082 600742 600225 000043 600502 600831 600644 600740 600581 000571 600448 000859 000506 600069 600720 600339 600054 600218 600425 000881 600078 600273 600603 601008 000537 600790 600063 000752 000505 600622 600141 000836 000099 600359 …
2015-11-23	600539 600540 600135 000571 600742 600199 600877 600114 000422 600218 600333 600141 600616 000789 000014 600644 600760 000752 600971 600581 600116 000852 600805 000922 600326 600128 000856 600459 600636 000859 000881 000609 000507 600740 600789 000426 600603 600107 000701 300022 600891 600698 600078 600980 000017 600228 000737 000078 600054 600088 000541 000726 600106 600397 600425 000518 600367 …
2015-11-30	600539 000713 600367 600333 000752 300029 000159 600199 600128 600760 000737 000838 600225 600228 600543 000537 600448 600616 600493 000702 000422 000507 000789 300022 600644 000731 600698 600141 600692 000017 600459 600326 000823 000609 600249 600603 000099 000698 600789 000576 600107 600592 600636 000518 600095 600311 000868 600273 600720 600831 300034 000420 600622 601008 600586 600075 600202 …
2015-12-07	000823 000505 600233 600135 600448 000856 000752 600199 600128 000014 600249 000731 600603 600202 600082 600702 600760 600692 600459 600644 600636 600397 000698 600090 600493 000609 000099 600243 600961 600366 000838 600545 600980 600326 000727 600425 600728 000078 600130 600965 600698 000159 600311 600088 600063 600540 600125 600059 600054 600289 600789 600257 600106 600740 300034 600790 000563 …
2015-12-14	600199 600543 600367 000856 600459 000859 600449 000159 600128 000713 600702 600397 600051 000823 600740 000505 000737 000014 600218 600239 600425 600692 600603 600082 600233 600225 000731 600116 600540 000752 000698 600636 000707 000682 600644 000151 600069 600980 600257 600162 600698 000576 600232 600805 600039 000011 000006 000877 600067 000571 600071 600175 000659 600760 000697 600249 600614 …
2015-12-21	300008 600971 000823 000790 600243 600069 600249 000707 600232 600760 600539 000609 000507 600448 000731 000537 600333 300029 000868 600290 600218 600135 600592 600228 600831 600790 000426 600692 600636 600449 000702 600898 600644 600239 600106 000541 600836 601008 000789 600742 600789 000877 600456 600326 600382 600599 600980 000505 600774 600359 600114 600082 600095 300034 000011 000726 600537 …
2015-12-28	600082 600692 600760 000682 600698 000507 000505 000868 000821 000151 600290 600051 600448 600218 300034 600449 600095 600339 000571 600232 601008 600397 600502 600069 601002 600545 000790 000877 000509 600382 600789 600603 000727 000099 600540 600123 300029 600836 600898 000789 600539 000702 600289 000420 600103 000713 600080 600459 600599 600070 600522 600354 600093 000856 000426 600644 000823 …
2016-01-04	300029 000731 600339 300022 300008 000505 600760 600449 600459 600218 600359 000856 600790 300050 000789 000859 600326 600114 600239 600095 600128 600355 600698 601008 600069 600112 000737 600603 000509 600596 600448 600971 600397 600456 000755 600382 000099 600367 600711 600545 000852 000758 600805 600543 600965 000609 600093 000727 600275 000735 600539 000713 600614 600622 600179 600243 600366 …
2016-01-11	300029 600592 600365 600543 000790 600760 000609 000752 600228 600961 600152 600367 600636 600882 600359 600692 600080 600241 600243 600382 000505 000593 600249 300034 000823 600290 600330 600114 000713 000856 000821 600877 300022 600141 000151 601002 600232 600545 600339 600831 600540 600596 000731 000868 600980 000541 300042 600599 600288 600789 000707 000922 300008 600095 600963 000852 000099 …
2016-01-18	600692 600636 000856 600080 000537 000713 600218 000702 000593 300029 600382 600367 000609 600789 600459 000509 000505 000790 600543 300008 000823 600802 600493 600877 600051 600622 600831 600359 600228 000707 000755 600128 600290 600141 600616 000926 000151 000868 000752 600891 600243 600179 600805 300022 600330 600071 600592 600095 600293 600596 600257 000159 000541 600260 600980 000043 600288 …
2016-01-25	000856 300042 000609 600877 600051 600243 600232 600698 600449 000731 600980 600101 000043 600359 000713 600760 600581 600596 600586 600339 600326 600381 000859 300029 000701 000877 600790 600789 600805 000698 600239 000755 600108 600720 600614 600146 600199 000006 600125 000727 600884 601008 600249 600331 000789 000422 000571 000159 600090 000592 600539 000099 600069 000563 000049 000799 000928 …
2016-02-01	600493 600152 600545 600760 600459 600243 600101 600293 600382 600831 600599 600080 600257 000790 600075 300029 600326 000702 600543 600249 600114 000502 000820 000868 600698 300052 600232 600128 000755 600790 600199 600072 000043 600179 600218 600891 000537 600289 601008 300042 600592 000509 600135 000791 600333 600112 600090 300050 600742 600805 600367 600095 600716 000856 600130 600744 600078 …
2016-02-15	600877 600249 000868 600339 600493 600540 600359 600592 000737 000789 600698 000823 600545 600760 000859 600199 600882 600090 600702 600141 600257 300029 600586 000682 600543 601002 600596 600059 600051 601008 000507 600239 000099 600963 600333 000422 300052 000516 600501 600367 000509 600103 000545 600078 000698 600198 000532 000755 600742 600273 600392 600067 600478 600382 600170 600805 600744 …
2016-02-22	600051 000868 000537 600069 000789 600078 600540 600367 600239 000713 600326 000698 000737 600802 000755 000731 600199 600779 600448 600101 000859 600128 600545 600596 000682 600882 600257 600133 000422 000507 000752 000659 000852 600333 600107 601002 600249 000607 600543 000680 600141 300022 600805 600742 600103 600483 600456 600273 600502 600059 600884 601008 300029 600114 000545 600125 600187 …
2016-02-29	300029 600152 600367 600128 600243 000752 600242 600257 600592 600135 600112 000755 000593 600051 000502 000713 600359 600802 600543 600090 000823 600961 600742 600290 000537 600228 600596 300052 600540 000820 000099 300042 600599 000014 600232 600355 300034 600239 600545 600249 300008 600698 600537 600326 000922 600303 000507 601008 000541 600807 000043 601002 600790 000859 600260 300045 600456 …
2016-03-07	300029 600152 600692 600112 600243 600355 000755 600135 000593 600090 600228 000922 600616 000852 600232 601002 600831 300022 600242 600088 600257 600260 600229 600069 000607 600193 000697 600898 000502 000791 600130 600599 300042 000823 300008 600133 600382 000790 600103 000509 600218 600249 600303 000881 300061 600158 600568 600225 600495 600247 000820 600289 300045 600082 600483 000777 600836 …
2016-03-14	600367 600359 600249 000593 000737 000755 600133 600961 600128 600599 600636 300034 600293 600225 600355 600449 000731 600742 600459 000713 600072 601008 300029 000823 600592 600720 000702 000777 000537 600884 000682 600898 600330 300036 600141 600152 600059 601002 000014 600232 600448 000422 600228 600643 600096 000735 000505 000758 000790 600965 600539 000563 000859 600112 600139 600260 600716 …
2016-03-21	000713 600359 000702 600367 000790 600103 600692 000422 600069 601008 600961 600596 600199 000799 600225 600311 600720 600747 000509 000823 600459 600449 000731 600644 600539 000726 600051 600239 600141 600742 000859 600139 600397 000576 600789 000737 000507 000682 000534 000877 000928 600228 600456 000537 000659 600059 000852 600545 600082 600170 600128 600290 600971 600054 600495 600592 600078 …
2016-03-28	600367 000752 600592 000823 300022 600082 000731 600141 600051 000593 000737 000868 600790 000422 000702 600249 000755 600459 600293 600128 600078 000877 600449 600059 601008 600596 600805 600971 600199 600961 000014 000791 600502 000852 600233 600054 600239 601002 600545 600397 600789 600804 000821 600755 600133 600522 600218 600720 600702 600539 000726 600740 600644 000928 300002 000507 000576 …
2016-04-05	000537 000823 600101 600239 000014 600051 000422 600596 000868 600784 600789 000731 600545 000698 000609 000877 600702 600961 600790 600603 000532 600103 000541 300022 600622 600493 600774 000043 600831 600082 000420 600644 600228 000713 600805 600586 000680 000926 000151 600616 600288 000576 600339 600233 600069 000791 600501 600568 600225 000011 600742 600397 600760 600366 600855 600516 601002 …
2016-04-11	600051 600774 000823 600078 600082 000698 000868 000877 000881 600239 600459 600135 600397 000752 600698 300008 600241 600545 600128 000789 600101 000420 600596 300034 600802 600449 600199 600103 000505 600898 000731 600218 600831 600720 600228 000509 000507 600456 600702 600760 000422 600581 600784 601101 000713 600392 600515 600448 601002 600592 000859 000545 600039 000726 600288 600616 600330 …
2016-04-18	600241 600101 000823 000731 600326 600078 000422 000151 600790 600082 000868 000507 000420 600545 000852 600239 600199 000922 600218 000682 300008 000791 000043 600616 000821 000537 600898 000790 000576 600702 600592 600784 600125 600568 600059 600779 600333 600448 600169 600232 600760 600141 000752 300022 600063 600228 000006 600522 600805 600804 600501 600614 000701 000799 000877 000592 600410 …
2016-04-25	300029 300022 600449 600080 600241 600078 000043 000532 000420 000713 600760 000151 000823 000877 600720 600545 000789 600326 000868 600082 600789 000731 000922 600103 600898 000422 000507 600596 300034 600784 600051 600891 600805 600146 000799 600293 000852 600616 600367 600141 600225 601002 600382 600289 300052 600399 600622 600603 600152 600125 600963 000576 600199 600257 600088 600114 600501 …
2016-05-03	600103 600051 600774 000823 600293 600449 600581 000877 600078 600720 000682 000731 000868 600112 000422 600133 000420 600106 000507 000922 000043 600090 600202 300034 600228 000151 600290 600789 600805 600359 600596 600456 600448 600760 600539 600459 300052 600288 000532 600229 000017 600072 600545 600831 000852 600146 000789 000926 000713 600128 600330 600667 601002 601101 000790 000686 600239 …
2016-05-09	000713 600367 600774 600152 000790 600051 600241 600449 000859 600243 600133 000420 600225 600249 600603 600218 600112 000422 000731 000702 600179 000576 600080 601008 600078 000877 600802 600720 000609 300022 600448 600082 600382 000532 600636 600545 601101 300052 600288 600202 600493 600326 000043 000789 600760 600961 000017 600275 600459 300029 000507 600677 600128 600616 600375 000868 600596 …
2016-05-16	600080 600257 600382 600354 000713 300029 300022 600692 600802 600218 600493 600152 000151 600242 600275 000707 000532 600051 000609 600603 000534 600774 600232 600397 600135 600243 300050 000790 600202 600760 000821 600179 300052 000737 600449 600784 600288 000702 600980 600090 600311 600448 000701 600133 600375 600078 300042 600225 000859 600114 600289 600459 300036 600128 000502 600971 600698 …
2016-05-23	600249 000713 600789 600218 600071 000532 000682 600449 600080 600961 600698 000698 600545 600257 600135 600141 600802 000789 601002 600603 600354 600078 600152 600543 000731 600275 000151 600720 000420 600760 600692 600229 000593 600716 600397 600971 600112 300029 600179 600202 601008 600540 000859 600747 000856 600133 000422 000737 600290 600483 000877 600051 600375 000014 600448 600456 600072 …
2016-05-30	000789 600545 000868 600961 600275 600448 600202 000752 600698 600078 601008 600218 000502 600257 600375 600397 000422 000701 600760 300022 600331 000507 601002 600239 600128 600789 600112 600288 600790 600971 600493 600644 600135 600152 000043 600720 600449 600586 600311 000877 600080 600581 600636 000607 600243 600603 000852 600855 000680 300050 000731 600072 600063 600399 000686 600716 600326 …
2016-06-06	000789 000713 000682 600218 600257 600802 000859 000422 600449 000877 600397 600789 600339 600698 000868 600971 600326 600359 000852 600249 000507 000698 600239 600082 600375 000731 600720 000680 601008 600063 600333 600067 000011 000609 600790 600125 300022 600644 600543 601002 000151 600603 000017 600805 000509 600622 600448 000821 600093 600545 600636 000922 600425 600581 600123 600539 600095 …
2016-06-13	000789 600789 000682 600051 000737 600449 000707 600326 600128 000014 000859 600616 600082 600080 000698 600078 000151 600784 600095 000422 600239 600359 000507 600698 600133 000731 600397 000532 600333 600971 600742 600540 000502 600225 600375 600543 600720 600592 600249 000576 600448 000877 601008 000420 600199 600354 600365 601101 600644 600539 600501 000852 600125 600187 600831 600622 000659 …
2016-06-20	000737 000789 600128 600249 000707 600239 600644 600698 000698 000014 600326 600078 000713 600789 000507 600802 600275 000422 600678 600095 000701 300022 000502 600543 300029 600448 600082 300050 000017 600898 601008 600080 000659 000852 000821 000851 600063 600747 600375 600831 600075 600187 600103 600425 000823 000420 000680 600133 600397 600228 600586 600225 600051 600293 600596 000043 600740 …
2016-06-27	000713 000151 000507 600354 600596 600249 600133 600128 600082 600397 600898 600493 600355 000737 600802 600448 600101 000659 600425 600239 600112 600789 600218 600114 000422 300029 600747 600257 000702 600225 600616 000502 600740 000049 000790 600599 601008 600331 600051 600586 600760 600678 600070 000856 600971 600103 600449 000698 600187 600186 600202 600831 300045 000928 600502 000420 600063 …
2016-07-04	600802 000507 000698 000789 000422 600249 600397 600326 600596 600720 600616 600239 000823 601008 600354 600228 600586 000537 600790 600636 600078 600493 600152 600980 000680 000737 000006 600082 600614 600644 600375 600449 000790 600186 000731 600740 600789 000702 600425 600275 000593 600742 600187 600502 600545 000571 600162 000928 000856 300029 600448 000713 000505 000049 600483 000607 600787 …
2016-07-11	600082 300029 600397 600202 000731 600249 600078 600592 000823 600275 000707 600133 600448 600586 600186 600831 600293 000682 600898 600218 600080 600257 600095 600603 600354 000852 600288 300050 600425 000856 000701 600747 000851 000877 600375 000017 600242 600540 600228 000702 600247 000713 000505 600059 600187 600545 600568 000667 600599 600106 000752 600135 000422 600339 600103 000537 000593 …
2016-07-18	000713 000731 600774 600257 300029 000859 600152 000707 000789 600249 600802 000682 600239 600293 000702 600603 000922 600448 000537 600375 000737 000856 600545 600288 000593 600242 600218 000505 600095 600051 000868 600082 600586 600742 000518 000017 600599 000928 300022 600898 600354 600493 000576 600070 600698 600760 600965 600747 300042 600516 600636 600054 600078 600355 000607 600456 600275 …
2016-07-25	000713 000682 300022 000823 600592 000707 600239 000789 000859 000698 600080 000593 600078 600354 600449 600448 600493 600802 600774 600202 000422 600716 600747 000856 000509 000852 000868 300050 600543 600425 600243 600107 600784 600586 600599 000731 600971 000420 600218 600790 000701 000777 000680 600128 000922 000576 600067 600720 600545 600965 600039 600187 600059 600495 000820 600106 600162 …
2016-08-01	000823 600592 600774 000713 600257 000593 600078 000502 600128 600080 600095 000707 000752 600493 000852 000509 300022 000737 600135 601002 000576 600448 600202 000701 600382 600082 000609 600898 600716 600802 600651 600784 000791 600701 600152 600678 600836 600354 600965 000868 600293 600698 600162 600288 600747 000922 600410 300008 000532 600667 600114 600961 000014 600242 000790 000680 600375 …
2016-08-08	000702 600354 600202 000593 600070 300022 000737 600493 000868 600112 000823 600774 600080 600243 000609 600698 000859 000852 000922 600152 600135 600128 600078 600242 600141 000713 600789 600375 600095 300029 000698 600599 000707 000790 600980 600802 600747 300050 300042 600054 600836 600779 600495 600651 600232 600773 000682 600059 600241 000541 600187 000701 600961 000680 600592 600288 600257 …
2016-08-15	600354 600493 600789 600616 600448 600218 600599 600774 600543 000702 300022 600202 600784 600080 600243 000731 600760 600747 600107 000422 600592 600375 600070 000609 600359 600961 600257 600133 000922 000049 000823 600114 000859 600311 600088 600636 600186 000099 600152 600303 600773 600891 300002 600596 300050 600082 000735 600787 600273 600644 600614 600169 600095 300045 000587 600790 000680 …
2016-08-22	300022 000737 600448 000868 600789 000609 600493 000790 000698 000859 000702 600354 000823 600592 600359 600760 600326 600243 000707 600070 000422 600311 000731 600425 600106 000159 000799 601008 600232 000752 600456 600095 600141 600078 600339 000682 000545 600225 600257 600501 600186 600059 300050 000751 600616 600375 600249 000151 600273 000420 600965 600773 000816 600116 300008 600603 600331 …
2016-08-29	000859 000159 600101 600243 600359 600095 000532 600616 000682 600599 600193 000151 600152 600716 600742 601008 600980 600114 000506 000868 600692 000821 600249 600106 600678 600493 600080 000922 600051 600603 600125 000707 000777 000789 000735 600790 000852 600543 000856 000014 600961 600225 000799 000507 000545 601002 600805 000928 600112 600449 600366 600971 000737 600339 600218 000751 000823 …
2016-09-05	600592 600101 600616 000752 601008 600218 600543 600070 000698 600080 000922 600501 600382 600599 600326 600692 000507 600114 000682 000505 600448 600742 600249 600193 000821 600135 600063 600784 600232 600425 000151 600449 300050 600493 600311 600678 000593 600603 600882 600289 600855 300045 600229 600802 600186 600831 000852 000928 300061 600805 600545 600202 300028 000726 000868 000410 000777 …
2016-09-12	000609 000698 600232 600599 600311 600101 600114 000505 600051 600070 600459 600135 600354 000859 000151 600698 600616 600128 600790 000852 601008 600961 600692 000682 000922 300022 600501 600971 000507 300050 600702 600543 600107 300042 300034 600545 600742 600106 600636 000537 600891 600063 600651 600288 600133 000731 600773 000099 000701 600103 000751 000506 600059 000928 600882 000607 600831 …
2016-09-19	600592 000713 600543 600359 600218 000609 600742 600241 600971 000698 600114 600740 600199 000151 600070 600232 600790 000682 600980 000507 000856 600288 600080 600716 600692 600243 000922 600112 600101 600123 000859 600698 600961 000701 600456 601008 000099 600135 600882 300061 000777 600501 600616 600249 300008 300009 000852 300045 600365 600333 600063 000686 600787 600088 000545 000426 600228 …
2016-09-26	600218 600101 600354 000507 600359 000859 600199 601008 600616 600784 000698 600082 600980 000821 600063 300050 600225 300008 600243 600072 600720 000682 600742 300022 600051 600112 600459 600961 000799 600805 000099 000852 600135 600882 600592 600716 000506 000537 600877 600773 600449 300045 600501 000789 600836 000702 600702 000922 000532 000713 600596 600365 600382 600545 300052 600802 600636 …
2016-10-10	000713 600101 600199 600616 000859 600128 600218 000789 600354 600592 600080 600232 600243 600742 601008 000422 000532 600112 600784 000545 000852 000151 600152 600716 000682 000799 000698 600365 600790 600135 600063 600802 000702 600225 300042 600359 600698 600082 000821 600596 000609 000099 600961 600836 600805 600260 000017 000056 600720 000922 600078 600241 600603 300008 600107 600980 600090 …
2016-10-17	600080 600199 600051 600802 600354 000713 600333 600128 600078 600365 601008 000702 600545 600106 000422 600720 600702 000799 600257 600367 000507 600961 600239 000506 600311 600539 600692 000821 000509 000682 600449 000701 000545 600448 600225 000859 000017 000789 600288 300050 000751 600112 600059 600773 000537 600326 600616 600158 600135 000609 000587 000099 600891 600855 000050 600082 600636 …
2016-10-24	600802 000859 600078 600082 600333 000713 300029 000737 600199 600288 000707 600493 600354 600805 000099 600836 600448 600133 000868 000545 600106 000682 000509 600501 600616 000507 600720 600382 600202 600095 600596 000422 600692 600586 600789 300008 600141 600603 000821 600790 300045 600774 300022 600545 600152 600241 600483 000790 600537 000752 000751 000852 000537 000506 600229 000159 600425 …
2016-10-31	600448 600774 600080 600616 300029 600114 000507 000159 600135 600365 600449 600882 600288 600540 601008 000868 600112 600257 600095 600133 600425 600382 600596 000682 600501 000789 600326 600375 000713 600234 600805 000701 000852 600354 600303 600537 000609 600218 000541 600790 000877 600333 600586 600128 300034 000790 600367 300052 600836 000859 600644 300045 600241 600359 600239 000502 600229 …
2016-11-07	600448 000702 000713 000507 000856 600365 600112 600095 600359 300022 601008 600152 600333 600133 600616 000609 600354 000701 300050 600375 600135 600303 600114 600581 600586 000790 600106 000877 600247 300029 600239 000151 600644 600339 000159 600836 600257 000682 600260 600603 000099 600651 600363 000571 600790 300034 600326 600831 000680 000537 000698 300042 600101 000823 300045 600483 600636 …
2016-11-14	000593 600257 000702 600365 600449 300042 600133 000868 000737 600339 600501 000571 000609 600586 300028 600790 600802 600135 000099 000151 600101 600107 000541 600375 600603 000502 300045 600303 000050 000682 600698 600241 600882 000006 600773 600831 000701 600805 600855 000014 600088 000623 600789 600755 000713 600483 600644 000507 000851 600545 600744 000545 600273 600343 000836 000823 600397 …
2016-11-21	600218 600449 000593 000159 600375 600257 000752 600616 000609 000877 600720 600326 000545 600805 600303 600101 000868 000790 000737 600644 000698 300045 600128 000502 600790 000821 600882 600363 600539 600448 600698 600135 000420 600107 000816 600599 600260 600141 600980 600702 600078 000851 600789 600106 000099 000534 000682 600400 000922 600425 300008 600366 600493 000014 600965 600831 600502 …
2016-11-28	000159 300022 000713 600449 600980 000593 600135 000014 600218 600202 600243 600186 000752 600603 600898 000823 000868 000702 600241 600101 000545 600082 000877 000856 000502 600326 600375 600790 600805 600106 600303 000698 600199 600397 000737 000821 000507 600540 600078 600586 600088 600789 600128 600363 000420 600971 600333 600080 300008 600367 300029 600698 600882 000682 000571 600311 600702 …
2016-12-05	000713 600080 600882 000856 600448 600082 600101 600243 600257 600980 600135 600603 300022 600218 600202 600540 600186 000593 600802 000790 600232 600354 000702 600051 600128 600616 000868 000737 600961 000752 600716 600971 600397 600199 000014 600622 600333 000789 600740 300042 600070 000159 000698 000017 600805 300045 300029 600078 000099 600375 600898 000545 600877 000926 600359 000851 600063 …
2016-12-12	600448 600359 600101 600241 600540 600644 000752 600882 600135 000868 300022 000852 600961 000755 600051 600257 600716 600789 600243 600070 000017 000502 600963 000713 300042 600692 600501 000881 600303 600449 300036 600367 600603 600805 600088 000790 000823 600333 600363 000099 600326 600784 000859 600586 000593 600080 600106 600311 000791 300008 600133 300034 600125 600698 000851 000877 600260 …
2016-12-19	600365 000593 600359 600882 600540 600355 600128 600980 000752 300050 000702 600333 600311 000755 000856 600080 600218 600971 000159 600961 000852 600202 600078 600397 600133 000545 600247 600135 600644 300042 600448 600186 600199 600459 600586 601008 600805 600101 000823 000537 300022 600744 600241 600789 000507 600243 300034 000868 600067 600367 300045 600106 000713 600326 600568 600784 600702 …
2016-12-26	600202 600365 600882 600080 000014 000593 000755 000790 000713 000752 600243 600702 600448 600971 600078 600199 600247 000545 600218 600586 600592 000789 300042 600135 600784 000701 600891 600241 600186 600397 000532 600805 600728 600257 000791 600744 000420 000799 600742 000856 300002 000868 600359 600107 600965 600333 600540 600133 600273 000686 600802 000836 300050 600539 600355 600532 600459 …
2017-01-03	600333 000790 600359 000702 600257 600241 000014 600355 600971 600112 000507 000852 000752 600592 600186 000851 600199 000877 000502 000532 600539 600599 600742 600366 600397 600106 600622 600501 600365 600425 000099 000859 600728 000545 000680 600692 600330 600493 600636 300052 600063 600677 000755 600755 600243 000682 600483 000517 600193 600716 600787 600744 600596 600836 600139 600528 600290 …
2017-01-09	600365 300029 600789 300050 600333 000790 000593 300042 000502 600493 600080 000713 600355 600425 600678 600448 600101 000701 600114 000534 000682 600539 000823 600382 600133 600375 600802 600112 600805 600093 000789 600586 600980 600247 600218 600740 600107 600636 600359 000667 000532 000505 600273 600961 600882 600744 600232 600543 600855 600459 000545 600078 000603 000928 000049 000751 000868 …
2017-01-16	600080 300042 000713 600367 000752 000014 000593 600232 600257 600218 600802 000789 600355 300029 600448 600720 600101 000507 600241 000151 000823 600616 000532 300050 000737 600112 600459 600333 600980 600882 600088 000545 600774 600078 000799 600596 000790 000571 600133 600543 000505 000698 000159 000928 600365 600397 600187 000707 600051 000422 600363 600971 600141 000701 600586 600449 600071 …
2017-01-23	600101 600882 000713 600448 600080 600241 600540 600367 600333 300022 600257 000593 600836 300042 600581 600459 000701 600543 600493 000014 000507 000707 600232 600218 000737 600354 000532 600980 000856 600095 300029 600107 600133 600789 600112 600802 000545 600596 600375 600355 000151 000790 600082 000859 600051 600740 600139 600078 600382 000731 000576 600744 600774 600128 600311 000789 600141 …
2017-02-03	600333 600448 600980 600882 600218 600133 600107 000713 600836 000859 600543 000701 300050 600354 600112 000752 600375 300029 600078 600199 600540 601008 000799 000505 600101 000682 600241 000537 600365 600128 000593 600596 600186 600247 600744 000502 600644 000532 000856 600311 600805 600080 600232 000420 600135 600123 600187 600410 000737 000151 600289 300024 600855 600075 600787 600141 600601 …
2017-02-06	600333 600080 600980 300029 000593 600133 600101 600367 600218 600543 600448 600257 000752 600493 000701 601008 000537 600581 000507 600107 600740 600355 600199 600397 000856 000576 600112 600540 000713 000420 600187 600128 600586 600067 600652 600232 600644 000534 600836 600082 600755 600289 600075 000707 600365 600186 300009 600789 000545 000667 000571 000859 600478 000159 600162 600071 600784 …
2017-02-13	600448 600882 000593 600365 000713 600080 600133 600355 600199 300050 600836 600101 000537 600980 600257 600596 000545 600112 600367 600186 000698 600616 600107 600088 000571 600141 600135 600965 300036 000799 600543 300029 000868 600354 600891 600051 600095 000532 600397 300022 000821 600716 300045 600728 000682 600289 600128 300008 600067 000017 600851 000702 600103 600805 000050 600622 600229 …
2017-02-20	600882 000713 600257 600218 300050 600080 000856 600101 600051 300022 600448 600980 600112 300029 000702 000790 600355 000537 000922 000571 000505 600716 600363 000701 000532 600232 000545 600367 000731 600141 600596 601002 000151 600088 600493 600581 600382 600070 600790 600186 600805 600071 600831 600359 000851 600459 600622 600787 600289 000410 000852 600636 600592 600601 600774 000509 000534 …
2017-02-27	000856 000702 600232 600257 600961 600078 000713 600101 600596 600367 000701 600186 600354 000707 000505 600716 000731 300029 600448 000509 600071 600128 000682 600114 000868 600784 600365 600273 600106 000752 300022 000735 600080 600677 600107 600218 000751 000502 000928 000790 000006 600855 600382 000043 000593 000571 600109 600636 600108 000050 600790 600456 600851 600247 600234 000667 000623 …
2017-03-06	600774 600080 300022 600882 600354 600232 600257 600186 000713 600448 000571 600218 000752 000701 600961 000502 600243 600078 000731 000151 000509 000868 000698 000422 600716 600740 300050 600193 000707 600493 600616 600831 600139 600311 600599 600790 600241 300045 000099 600636 300029 000859 600088 600128 600784 600359 600692 000777 300002 000922 000623 600744 601002 600234 600501 000537 600495 …
2017-03-13	000713 600080 300022 000752 600218 600493 600354 000151 600088 600232 600716 600257 600078 600616 000571 600355 600193 000502 000701 000537 600311 000790 600805 600740 000789 600186 600229 000698 000868 600382 600596 000928 600293 000922 600070 600106 600636 601002 600448 600139 600243 600410 300029 600107 300052 600273 000587 600831 600586 600288 600882 000420 600790 600501 000755 600067 600537 …
2017-03-20	000713 600080 300022 000790 600448 600232 000755 600354 600051 000752 600128 600257 600540 600543 600107 300029 000702 000737 600644 600218 600355 600744 600740 600088 600106 600397 600789 000571 600382 600596 600831 000151 600805 600311 300045 000701 600877 600070 600186 600229 000726 000777 000502 300008 000043 600692 600288 600243 000659 000518 600851 600199 000707 600636 000682 600135 600067 …
2017-03-27	000713 600051 000755 600354 300029 600080 000707 600232 300022 000790 000698 600257 600128 600961 600448 600789 600088 600186 000856 600135 000868 600311 600106 600355 600636 600740 600229 600070 600397 600333 600790 000701 000532 600493 300050 600831 000534 600367 600071 600877 000420 600289 000609 300052 601101 000014 000682 600596 600543 600882 000011 300045 000017 600162 000659 600331 600891 …
2017-04-05	600448 000713 600543 600051 600128 600774 300029 600354 600257 000707 000737 300022 000856 000790 600232 600218 600367 600493 600789 600133 600616 600088 600241 000017 600082 600070 600229 600186 600980 000505 000698 600071 000868 600692 600095 600882 000701 600355 600289 600877 600199 600961 000502 600831 000789 600459 000014 600784 600059 000609 300052 600836 300045 300050 600112 600234 600135 …
2017-04-10	600128 000737 600232 600354 600257 000790 000698 300022 600740 000713 600789 600774 600543 600448 600218 000868 600241 000701 000502 600095 600088 600882 600133 600355 600333 600493 600234 300050 300029 600980 600112 600229 600678 000731 600961 600101 000014 000420 600855 600616 600784 600186 600199 600080 600107 600397 600898 600636 600059 600288 000545 600343 300052 300061 000534 300034 000707 …
2017-04-17	300022 600051 300029 600354 600448 000502 000790 600367 600080 000713 600882 600980 600493 600257 600692 000593 600543 600616 600128 600218 600774 000698 600095 600740 600071 600232 000737 600961 600784 600599 600186 300050 000859 000868 000707 600596 000609 600877 600333 600107 000701 600898 300052 600831 000623 000534 600112 600234 000731 600289 000851 600193 600359 000545 000159 600592 600133 …
2017-04-24	000502 300022 600448 600128 300029 600354 600051 600692 300050 000713 600493 600080 600232 600543 600980 600740 600218 000790 000609 000698 000859 600152 600831 600898 600095 600802 600112 600836 000593 600071 600784 000731 000868 600774 600397 300061 600333 600382 000043 000701 000534 600101 600070 600107 600186 600193 000607 000707 000509 300034 600082 300028 600678 600456 600891 000777 600599 …
2017-05-02	600448 600493 600740 600532 600831 000502 600199 600543 600961 600333 600774 600397 300029 300022 000713 600232 600101 600980 600133 000790 600080 600692 000701 000737 600193 000859 600128 000593 600051 000868 000698 300042 600218 600090 600289 600359 600367 600078 000851 600678 600449 000928 600770 600784 600152 600877 600836 600720 600311 000707 600331 000789 600855 600130 000926 600702 600059 …
2017-05-08	600448 600152 600980 600740 600199 000790 600692 600961 600128 600051 600130 600774 600493 600234 000534 600367 000868 600596 300022 600311 600397 000698 000859 600243 600971 600586 600459 600186 300050 600784 600249 600059 600540 600644 600359 000420 600193 600080 600106 600831 600449 600891 600789 600082 600836 000823 600742 600716 600333 000713 600478 300028 300029 000043 000607 000789 600805 …
2017-05-15	000502 000159 600802 300022 000752 600692 600493 000790 600459 600367 000713 600082 600539 600961 600359 600678 600232 600051 600586 600740 600596 600980 600243 000737 000789 600199 600789 600448 600891 600774 600128 600141 600784 000731 600193 600257 600540 000859 000868 600644 300050 000043 600088 600249 600106 600080 600790 600720 000851 000017 600698 600836 300045 600218 000509 600101 000928 …
2017-05-22	600367 600678 600449 600397 600539 600836 600493 600234 600311 600249 600243 600802 000789 000017 600961 600971 600774 000532 600359 000159 600789 600229 600740 300022 000698 600616 600586 600232 000790 600193 600425 600128 000859 600114 600275 600965 600448 000502 600218 600540 601002 000777 000707 600720 600090 600805 600141 000680 600568 600501 600199 600093 600831 600225 600051 000868 000752 …
2017-05-31	600449 600367 600802 600961 600678 000713 600774 600359 600232 000532 600218 600836 000789 600493 600082 000609 600784 600193 000707 000752 600051 600101 600397 600501 600616 600586 000159 000737 601002 600107 000731 600540 000868 600448 600333 300045 600257 600078 600789 600249 300029 600644 000851 000680 000823 600720 600831 000859 600495 300022 600288 600199 600234 600596 000603 300034 600855 …
2017-06-05	600107 000713 000707 600367 600540 600836 600095 000159 600493 600232 600459 600333 600354 600789 000737 600784 600501 600802 600449 600397 600082 600359 600218 600114 300052 000731 600961 000851 600101 000701 600698 600234 600831 000859 300028 600882 600128 000752 600088 000545 600051 600448 600078 600877 000698 600288 000532 000789 600193 600644 600515 600740 600130 000680 600774 600259 300008 …
2017-06-12	600367 600333 600448 600644 600101 600789 000859 600078 000159 600225 000868 600805 000545 000713 600218 000731 300022 600106 600678 600459 000755 000420 600774 600080 000698 600275 000851 600311 600063 600882 600493 600540 600232 600382 600141 600397 600289 600716 600898 600495 600636 000682 600354 601002 000593 000926 300002 600093 600112 000752 600596 000821 000751 000509 600331 600234 600961 …
2017-06-19	000859 600333 600101 600789 600448 600218 000713 600354 600186 000789 600540 600805 600716 600257 600616 601002 600359 000682 000698 000680 000823 600720 600225 000509 600106 600831 600063 600311 600234 300022 000420 600636 000821 600493 000517 600784 000790 600193 600275 000928 600128 600108 600229 000777 600039 600078 600728 600644 600449 300029 000537 600882 300050 300024 300002 000609 600170 …
2017-06-26	600448 600354 000859 000713 600078 600449 600493 000593 600232 300050 600961 600716 601002 600333 000851 000159 600101 000789 000420 600218 000701 600257 000502 600397 000731 600229 600275 600359 300022 600720 600784 600365 000014 300036 600243 000680 600789 600051 600141 000707 000790 000545 000791 600831 600103 600128 600382 000737 600644 300045 600425 600770 000751 600747 600193 600540 600692 …
2017-07-03	600448 000790 000702 000713 300050 600232 300029 300022 600051 600257 600359 000682 300045 000420 600275 600692 000509 000017 600365 000502 000537 600128 600382 600636 000043 000777 000517 600805 000816 600152 000014 000593 600616 600186 600784 600774 000859 600289 600106 600234 000752 600082 600603 600891 300002 600199 300034 600193 600716 600744 000532 300052 600543 000755 600568 000926 600187 …
2017-07-10	600448 600051 000790 000713 600784 300022 000682 000593 600106 000537 600101 600692 000159 600257 600359 600774 600082 600882 000014 600382 600218 000017 600275 000702 600128 600636 000532 600193 600365 600616 600836 600789 600199 600644 000609 600877 000571 600059 000151 000755 600831 600354 000509 600088 601002 600243 000926 600805 600039 600787 600744 000517 600241 000420 000816 600289 600603 …
2017-07-17	000502 000737 000790 000868 000593 000159 600359 600082 300029 000713 000014 300045 000609 600128 600805 300050 600218 600836 600540 000698 600616 600882 600333 600644 000151 600784 000532 300022 000017 600363 300052 600831 600228 600576 300008 600501 300036 000603 600770 600365 600071 600070 600243 600114 600877 600152 000537 600257 000509 000859 600193 000659 600382 600483 600078 600716 600090 …
2017-07-24	000159 000713 000502 000737 600592 600359 300029 000593 000151 000790 600784 600082 600540 600365 300045 000868 600831 600128 600543 600616 000532 600333 600243 000821 300022 600193 000534 300036 600228 600152 600241 600330 300008 300052 600774 600898 600678 600071 600836 600051 000017 600501 600448 000537 600275 600070 300028 600218 600770 600257 300034 000682 000541 000859 601008 600059 600483 …
2017-07-31	000502 000713 300022 000159 600365 600218 000790 600359 000868 600082 600836 000014 600543 600592 600616 600539 000821 600128 000593 600644 600275 600355 600080 000537 000151 300029 600193 000682 600636 600112 600678 000707 600382 600448 000011 600784 600532 000659 600228 600898 600289 600232 000816 000006 600540 000571 000517 600877 600882 000680 600742 600311 600257 000755 600651 600677 300050 …
2017-08-07	000859 600218 600365 600448 000713 000017 600493 000593 000868 000609 600543 000014 000151 300022 000821 600128 600333 600082 600540 600891 600898 600716 000532 600135 600152 300028 600644 600355 600232 600193 600241 600805 600070 600051 600789 000789 000043 000006 000502 600257 600114 600877 600275 000791 000726 300042 000707 600599 600202 600247 000049 600359 600692 600790 600080 000755 000682 …
2017-08-14	000159 600218 000752 600095 600243 000737 600241 000859 600493 300028 600882 600898 600128 600692 000151 600790 000502 600232 600051 600644 600448 000701 000868 600359 600202 600229 000698 600275 600877 000420 600805 000777 300042 600135 300022 600540 600599 000851 601002 600152 000659 600193 000517 000609 000545 000707 600114 300029 600603 000726 000505 000006 600774 600586 000043 600449 000426 …
2017-08-21	600448 600241 000752 600070 600882 600802 000420 000545 600790 000789 600459 600449 600540 600202 600599 000698 600095 600716 000014 600539 600425 000707 600397 600366 600311 600193 000517 600493 600483 600078 000505 000502 000755 600354 600367 000017 300022 600243 600218 600051 600170 000713 600152 600228 000659 600359 600139 600112 600333 000868 600692 600232 300029 000534 000603 600273 600355 …
2017-08-28	000017 000859 600882 000014 600355 600243 000159 000752 300052 600855 600078 600448 600644 600805 300028 600135 600359 600311 600354 000707 600599 600218 600139 600070 000420 600107 600273 000534 600202 600128 600601 000816 300022 000698 000713 600242 600114 600152 600367 600232 600382 000603 601008 000545 000726 300029 000517 600090 600095 000868 600228 600543 600478 600898 000541 000426 600539 …
2017-09-04	000859 000713 000159 000014 000505 600243 600836 600152 600448 000698 600232 000017 600186 600716 600790 000043 600355 300028 600359 600805 000851 000659 000541 600095 600202 600225 600135 600333 600114 600365 600483 000868 600855 600112 600540 600599 000609 300029 000755 600601 600493 600539 000816 000701 600537 600343 600128 000517 000667 600242 000006 600425 600101 600363 600070 600218 600644 …
2017-09-11	600101 000868 600243 600493 600354 600540 600333 600365 600790 600359 600805 600501 600095 000698 600784 600070 600716 000789 600199 600789 000017 000159 000707 600836 600051 600080 000682 600225 600532 600242 600678 000502 600802 300050 000731 600543 600241 300022 000777 600234 600363 600616 000680 000823 000713 600218 000701 601008 600677 600855 600636 600644 600965 600483 000541 300029 600425 …
2017-09-18	000502 600493 300050 600365 600540 300029 600070 000859 600784 000698 600078 600789 600790 600836 300028 600311 000545 000532 600257 600543 600051 300052 600202 000017 600855 600106 000707 600586 600397 600448 000790 600501 000043 000701 600218 600616 600831 600082 600363 000603 600234 601008 600677 600088 600112 000078 300002 600225 000702 600898 000821 000541 300022 000518 600382 600425 600333 …
2017-09-25	300029 000713 600051 600078 000859 600784 600501 600831 600855 000043 600088 600540 600070 600644 600082 600333 600218 000777 000532 000680 000420 300052 000731 600790 600802 000571 600586 600249 000698 600493 600359 600106 600636 600080 600202 000823 000702 000151 600397 000518 601002 000502 000017 000517 000752 000659 600234 600199 600891 600103 000603 601008 600851 600963 600603 300042 600678 …
2017-10-09	000502 600692 600493 600540 000713 600831 300029 600218 600784 000821 600365 000707 600082 000790 600078 600333 600961 600644 600359 600448 000777 000159 600243 600790 600354 600135 600249 600891 600532 000726 600128 600139 600616 000859 300028 600744 600234 601008 600225 000016 600070 300022 000731 000517 600397 600747 000545 300052 600311 000571 000680 000017 600382 000659 000505 600877 600802 …
2017-10-16	600218 600128 600540 000701 000713 000752 000707 000737 000698 600225 300029 300022 600082 600078 600114 600135 000043 600249 600493 000420 600891 600644 600790 600877 000502 600586 000823 600202 000789 600234 600367 600103 000509 600961 000571 000790 600399 600123 000014 600397 600075 600243 600093 000859 600241 000151 000777 600971 600288 300008 600339 600359 000702 600365 600343 600101 600247 …
