# Supplementary material for: Innovative deep matching algorithm for stock portfolio selection using deep stock profiles
Source: PLoS One. 2020 Nov 4;15(11):e0241573. doi: 10.1371/journal.pone.0241573 (PMC7641377; doi:10.1371/journal.pone.0241573)
Supplement: S3 File — (CSV) [file pone.0241573.s003.csv]

Trading Date	Predicted Ranking
2013-01-07	300042 600233 600202 000576 000017 600643 600410 600728 600692 300059 600107 600965 600898 600770 600616 600259 600755 600059 000851 000727 600502 600071 000049 000151 600247 600601 000541 000821 300045 300061 600152 600716 000726 600128 600747 000545 600522 600877 600603 000078 000505 000056 600963 000789 600082 600543 600515 600614 000014 300022 000686 600448 000609 300008 600103 600273 000607 …
2013-01-14	000838 000682 000011 600128 600275 000777 600603 600233 600232 000563 600339 600807 600539 000928 000702 600116 600093 600652 600051 000859 300024 000014 300022 600599 000762 300052 600728 600382 300042 300036 000659 600343 600891 000713 600080 000856 600540 600303 600247 000426 600273 600711 000506 300059 600596 600592 600114 600039 600106 600082 600152 601008 600112 600678 600242 000790 000571 …
2013-01-21	000017 000056 600877 600980 600101 000755 600789 000856 600162 000851 600599 600054 600466 600355 600233 000545 000576 600106 600382 600365 000829 600275 600784 600678 000868 000505 600095 600359 600606 600502 600051 600747 600326 000702 000014 000623 000502 600720 600522 600802 600790 600257 600241 000043 600072 000751 600898 600303 600067 601008 600228 300052 600330 600082 300028 600198 000859 …
2013-01-28	000838 600175 600247 600103 000789 600779 000799 600720 000422 600802 000686 600187 600199 600545 600401 600086 000667 600400 600581 300029 600090 600644 600692 600745 000545 000816 000926 000017 600787 600522 600202 000791 600074 000099 600839 000656 600652 000735 600257 000537 300027 601099 600742 600067 600515 300008 000856 600290 000607 600239 600614 600095 000571 000505 600760 000758 000502 …
2013-02-04	000609 600400 300042 600257 300024 000727 600898 600063 600116 600082 600075 600515 600051 000576 600162 000701 000752 000507 000731 000755 600568 600158 600720 600303 600101 600106 600539 600774 600773 600218 600363 000702 600755 600744 600789 000667 600343 600645 600592 000735 000777 300034 600209 000518 000559 600711 600599 600418 000851 600545 000790 000532 000856 600466 000686 000607 600070 …
2013-02-18	600355 600365 600603 600234 300061 000420 600241 600448 600728 600359 600698 600644 600101 600601 600483 600275 600616 000836 600333 000505 600963 000859 000702 600701 600692 000727 600493 600779 600400 600290 000502 000609 000881 600543 000838 600090 000755 600338 600130 600898 000682 000607 000516 000151 000507 000701 000851 000056 600877 600568 000576 600069 600773 601008 600891 000571 600059 …
2013-02-25	600898 600545 600784 300008 000017 600701 600355 600760 000587 300027 600652 600961 600128 000791 000593 600622 600363 600584 300052 600259 300028 600884 600677 000922 600343 000016 000856 600290 600877 600207 600241 600787 600078 600606 600576 300029 000159 600071 600836 600133 600410 601008 000735 300036 000852 600209 600367 600311 600095 600770 600482 600614 600103 600366 600879 000821 600382 …
2013-03-04	600728 300052 300042 300050 600891 300045 000659 000545 300009 600311 000762 600515 600965 600545 600770 000838 000507 600275 000702 300029 600187 600744 000537 600543 300002 600592 000603 000541 600614 300061 600456 000856 600787 600581 600478 600381 600146 600107 600636 600241 600495 000502 600466 600233 600836 600375 300022 600449 600742 600760 600701 300028 000099 600074 000727 300024 600539 …
2013-03-11	600965 600175 600225 600495 600515 600218 600449 600576 601002 000017 000726 600425 600249 000680 600146 000603 000789 000667 600169 601008 000659 000006 600971 600802 600891 600740 600366 600720 600606 600239 600067 000702 000517 600325 600375 601101 600435 600311 600170 600399 300036 000426 000926 600980 600622 000506 600528 600961 600784 600963 600599 600095 600179 000534 000012 000043 000011 …
2013-03-18	600539 000534 600716 000159 000016 000517 600643 600622 600802 600397 600652 600381 600325 000926 600239 000507 000537 000011 600755 600128 000603 600175 600425 000006 600606 600170 000593 600601 600399 000043 300008 600449 600448 600599 600584 600839 600742 000659 000422 600711 000502 600331 600971 000707 000680 000420 000571 000012 000014 600082 000078 600158 000410 600787 600882 600311 000789 …
2013-03-25	000838 600877 600545 000791 300008 300059 600399 000851 600879 300028 600539 600884 600742 600326 600643 600614 000016 600601 600677 600787 600311 600331 000017 600851 600836 000603 600125 600599 601099 300045 000078 000656 600108 600290 600459 000507 600790 600039 000836 000922 000516 000762 600128 000517 600537 600207 600401 000410 000006 300061 600622 600170 300034 000593 600239 000563 600074 …
2013-04-01	600456 000506 600773 000545 600622 000877 600644 600435 600326 600961 600193 600599 600259 000011 000623 000519 600614 600106 000099 600400 600652 600128 600367 000791 000755 600787 000587 601101 600260 600354 600790 000816 600107 600051 300052 600355 600784 600711 000922 000541 000667 000751 600667 600100 600186 600397 600807 600545 000735 000517 600199 600075 600257 000016 000518 600200 600747 …
2013-04-08	300052 000799 600779 000697 000545 600784 000017 601002 000838 000762 600311 000516 600392 600199 600770 600111 000509 300028 600961 600366 600193 600207 600807 600483 600112 600326 000422 600614 600882 600218 600260 600100 000707 600543 000502 600243 000682 600239 600651 600133 600381 600898 600331 600399 600109 600528 300061 000836 000877 600082 000829 600584 300042 600354 600169 000868 300050 …
2013-04-15	300036 000727 600354 000563 600528 600101 601008 000713 000623 600381 600971 600111 600139 600643 600193 600963 000587 600207 600365 601099 600581 000502 600456 600259 600125 000532 000422 600980 600636 300028 000698 600363 000159 300061 600667 000571 300050 600169 601101 000559 000682 600123 600078 600744 600779 000701 000737 600787 600039 600106 600493 600601 000659 000592 600331 600410 600652 …
2013-04-22	600616 600139 600275 300061 600540 000422 000016 600410 600482 600290 600082 600678 000868 600311 600399 600747 300029 000682 600643 000603 000791 300028 600601 000701 600325 600651 600207 600545 600576 600107 000713 600581 000881 600603 300052 300036 600501 000922 000517 600090 600784 600225 600456 600397 600241 600716 600702 600877 600101 600592 600543 600130 300050 600770 600232 600074 000727 …
2013-05-02	600784 600961 600568 600232 600179 600130 000517 600311 600241 600644 000537 300022 000043 600354 600760 600581 600482 600106 600260 600677 600326 000799 000099 000713 600747 600071 600483 000587 600716 600773 000707 000922 600339 600971 600466 000609 600128 600584 000545 300036 600622 000410 600101 000836 000011 600381 600218 600082 600614 000667 000928 600063 600293 600456 000701 000727 000506 …
2013-05-06	000159 300022 600130 000519 600107 600456 600495 600366 000426 601101 601002 600179 600747 000667 600882 600789 600158 600744 600241 600543 600401 600868 600133 600339 600614 600501 600054 000713 600879 600616 600599 600702 000877 600381 600326 600581 600716 600311 600106 600971 600636 600448 600331 600528 600247 600051 600839 600435 600677 600410 000752 600071 000507 600400 600790 000011 600239 …
2013-05-13	600784 600128 600599 600326 600247 600311 600711 000680 000571 600107 600218 000426 600095 600963 600179 600169 600456 600971 600807 600106 600290 600130 601002 000537 600241 600667 600069 600242 600202 600774 000043 600568 600543 000758 000737 000707 000868 000609 000006 600961 600359 600747 600483 600354 600779 600152 000755 600054 600790 600175 000506 600339 600448 300022 000516 600382 000697 …
2013-05-20	000505 600599 000545 000017 600198 600139 000799 600711 600392 600109 600636 600259 600702 600807 000603 600537 600086 600652 000534 600199 600275 600123 000697 600311 600740 000856 600106 000755 600193 000422 600135 600971 000682 000571 600169 000877 600054 600260 600343 000507 300029 600114 600078 600678 600331 000516 600397 600456 600528 600592 000607 000506 600069 000420 000758 000016 000656 …
2013-05-27	600275 600392 000017 000545 000856 000505 600086 600678 600503 600789 300009 000755 000571 000698 600257 000877 300042 600123 600198 600075 600596 600338 600807 600877 600652 600539 600478 000420 000534 000816 600773 000752 000838 600259 600599 000922 600720 600326 600116 000881 000603 600836 600139 600805 600311 600179 600303 600247 600234 000831 600069 000422 000016 600702 000726 600039 600576 …
2013-06-03	600466 600228 600774 600112 000017 000545 600381 600275 000831 600074 600891 600599 600784 000790 600293 000836 600678 000509 600448 000777 600234 600365 600483 000762 000571 600330 600311 000838 600543 600088 300009 000859 600247 600882 000078 300027 600249 600667 600199 600392 000049 600107 300042 600744 000506 600478 000420 600200 000607 600338 600218 600456 600728 000011 600836 300059 300036 …
2013-06-13	600241 600678 600179 600636 600652 300059 600891 600644 600616 600193 600643 600207 600537 600397 600495 600382 000877 600448 600410 600539 600545 600502 300042 000537 600063 600146 600071 600980 000702 300050 000698 000791 600109 000758 600289 600760 600133 000755 600770 000823 600130 000507 600425 000502 600882 000859 600692 000701 600116 600112 600152 600202 600784 000789 600186 600095 000667 …
2013-06-17	600448 600807 600326 000859 600891 600290 600493 000791 600080 600359 600831 600202 600095 600247 000503 000609 600502 000868 600152 600744 600273 600078 600090 600543 600606 600702 300045 600116 600382 600199 601002 600667 600742 600146 000702 600125 600567 600339 600130 600074 600039 600532 600425 600365 000505 600483 000799 600636 000707 600466 000735 000545 000507 600528 000680 600711 600879 …
2013-06-24	600603 000838 000420 600093 300008 000851 600961 600483 600614 600698 000607 600399 300036 600980 600234 300028 000049 300022 600576 600592 300024 300029 000928 600074 600774 000922 600760 000507 600965 000502 300027 600241 600333 600493 600568 600651 600067 600330 600090 600199 600616 600130 000587 600135 600448 600435 600289 600338 600187 000727 600540 000726 600747 600678 000505 600288 600581 …
2013-07-01	600228 000519 300050 600645 300042 600218 600259 600146 600539 600135 000702 600071 600456 600311 300045 600636 000050 600532 600711 600643 000659 600367 600399 600971 600745 000762 000752 000758 600366 600179 600288 600193 000707 600242 000799 600326 000791 000789 300036 000755 600169 600139 600382 000731 600459 000502 600355 600980 600273 600130 600330 600234 600495 600152 600652 000737 600898 …
2013-07-08	600200 600891 000519 600839 000820 000545 000838 000009 600259 600139 600106 600543 000420 600592 000534 000571 600242 600493 600961 300052 600466 600539 000623 000682 000755 600711 000607 600528 600567 600260 600449 600232 600365 600072 600069 000507 600051 600581 600325 000680 600779 600400 600239 600110 600202 600898 600355 600740 600247 600742 000856 000789 000518 600135 600720 300042 601099 …
2013-07-15	300050 300045 600135 600333 000838 000682 300042 600241 000922 600338 300034 600233 600243 600093 600501 000518 000859 600603 600186 000607 600760 600242 000505 600789 000856 600397 300008 600355 600616 000420 600399 600980 000593 000507 600545 000603 600898 600069 600677 601008 600515 600855 600586 600652 600130 600483 600339 600539 600133 600343 000571 600075 600742 600290 600592 000532 600493 …
2013-07-22	600449 601101 600375 000006 600333 600971 000426 000011 600711 600636 600545 600218 000823 000791 601099 000877 600125 600109 600338 600425 600123 600581 000012 600678 000623 600202 000922 600039 600456 600418 000050 600397 000731 600532 000789 600482 000697 000680 600877 600067 600260 000534 000049 600354 600343 600326 600603 600584 600252 600790 600152 000422 000507 000659 600367 600851 000563 …
2013-07-29	000821 600774 600095 600400 000698 600179 600273 000049 600397 600152 000420 000516 600891 000017 600103 600365 600644 600836 600338 600963 600961 600225 600581 600599 000859 600616 600354 600101 000507 600744 600232 300022 600614 600259 000006 000505 000534 600260 600331 300008 600106 600448 000519 600603 600606 600425 000667 600711 600234 600090 600311 601101 601008 600082 600643 600139 600054 …
2013-08-05	000519 000056 600644 600643 600961 600103 000017 600425 600483 300050 600645 600963 000659 000881 600614 000420 600760 600774 600082 600303 600101 600199 600063 000587 000050 600581 600567 000505 600652 300045 000821 600311 600086 600698 000507 600133 600836 000682 600716 600234 600382 000726 600130 600418 600069 000571 600232 000698 600400 000559 600116 600139 000859 600877 000667 600331 600242 …
2013-08-12	000519 300008 600760 300022 000881 300045 000607 000698 600774 600616 000701 000593 300042 600343 600101 600399 600152 600728 300061 600234 300028 000682 600363 600366 000410 600651 000702 600331 600599 600961 000609 300036 000737 600273 600770 600643 000697 600082 600493 300029 600677 600109 600532 600039 000859 600289 600755 600539 600260 600645 000592 000422 600397 600103 000050 600501 600790 …
2013-08-19	300052 000519 600891 600111 600234 300045 300028 600804 600466 000017 300042 600330 000701 600259 000836 600543 600200 000831 600303 600448 600082 600677 600288 000502 600110 000762 300036 600435 600651 600599 600645 600367 000868 600366 600495 600493 000698 600884 600146 000659 600355 000014 000727 300029 000541 000607 000823 600616 600855 000050 600568 600375 300059 000410 000043 600728 000697 …
2013-08-26	600645 300029 600448 000151 601008 600101 600075 000659 600399 600790 600483 000702 000856 600090 600273 000713 600877 000922 600074 600584 600540 600071 600107 000726 300008 600592 600243 600082 000755 600133 000851 600747 600400 000607 600069 000159 000707 600290 600051 000410 600333 300022 600651 600576 600855 000078 600744 600716 600093 000593 600103 600742 600581 000507 000571 600755 600162 …
2013-09-02	600891 600882 000426 600114 600980 000043 600532 600071 300036 600802 600459 000799 000852 600720 000737 600146 000731 600179 600603 600495 600354 300061 600162 000856 600273 600742 600249 600333 000541 600375 600807 000868 600745 600483 600884 600080 600678 000593 600247 000922 000420 600740 600702 000823 000727 600711 600067 600965 600397 600193 000816 600971 000702 600101 600456 000926 601002 …
2013-09-09	600839 000017 600338 600702 600289 000823 600199 000545 600218 000043 000006 600614 300036 600802 600516 600644 000697 300061 000726 000799 600779 601099 601002 000698 000426 600330 600086 600720 600116 600592 600162 000686 600366 600096 600459 000656 600495 600252 600711 600146 600483 600745 000517 600186 000049 000762 600586 600333 600397 600169 300027 300028 600410 600584 000758 600971 600071 …
2013-09-16	600606 000017 600355 600059 000713 600779 000707 600516 600243 000686 000593 600807 600961 600483 000922 600343 000823 600584 601099 000799 600218 600802 600229 000006 600502 600234 600067 000727 000505 600644 600114 600425 300008 000726 600728 600082 600199 600116 000777 000926 600193 600581 600980 000917 600273 600152 000868 600667 300029 600603 000762 300034 600187 600643 300059 600112 600744 …
2013-09-23	600483 600584 600233 600243 000702 600745 600877 600128 000713 000852 600448 000707 000017 000698 000151 600247 600071 600568 600311 600290 600367 600207 300061 600728 000836 600218 600135 300042 600576 300022 000593 000791 000697 600242 600459 600965 600338 000821 000420 600365 600599 600701 600152 600186 600898 600146 000603 000737 300029 600273 600179 600855 300036 000928 600232 600333 000016 …
2013-09-30	300027 000735 600804 300052 600643 000829 600067 600146 600606 600399 600784 000545 000697 000838 600532 000043 600545 600152 600877 600225 600836 600435 600339 600456 600072 600218 000758 600078 000926 600343 000017 600111 000820 600103 600740 600209 000789 000534 600193 600039 000713 600326 600961 000686 600075 000426 600805 600242 000502 600199 600720 600179 600503 600207 600108 000836 600325 …
2013-10-08	000836 000713 000680 600692 600218 600229 600614 600199 600146 600326 600193 000603 000049 600459 600678 600592 600366 600090 600075 600207 600259 600805 600399 600877 600067 000502 600242 000702 600339 000823 600760 600501 600247 000697 000799 300052 000017 600495 600651 000838 600209 000517 600702 000752 600338 600186 600401 600135 600103 600200 600078 000545 000926 000006 600054 000791 600392 …
2013-10-14	600702 600199 600054 600111 000697 000656 000838 000541 600614 601101 000517 600740 600961 600596 000603 300024 600366 000926 600720 600399 600592 000799 000868 000506 000713 600515 600193 600067 600773 600478 600971 600528 600495 600109 000859 300027 600678 000686 000823 600456 600123 600516 600259 600125 000816 600078 600839 000017 600311 600392 600218 000559 600293 000752 600382 600805 600039 …
2013-10-21	000049 000697 600971 600877 600678 600773 600366 600456 600836 600720 600193 000686 600702 600392 600483 600072 600606 000856 000656 600459 600667 000422 600111 600071 000603 600692 000707 000823 600435 000859 600075 600067 000868 601101 600425 600109 600532 000762 000727 600622 600095 000014 600202 000541 600162 600152 600515 600199 600326 000926 000043 600596 600218 000563 600581 600614 600086 …
2013-10-28	000698 600410 600532 000656 000856 600293 000697 600425 600773 600202 600162 600596 000099 000881 600456 000836 000877 600179 600095 600067 000506 000831 600193 000755 600339 600363 600288 000859 600667 600645 000868 600898 000011 600199 000043 300050 600831 000702 600075 600128 000426 000737 000534 000752 600701 000422 600482 600338 600678 600366 000517 600233 600744 000667 600877 000563 600884 …
2013-11-04	600645 600198 600877 600774 300042 600532 600088 000707 600367 600059 600400 600773 600614 600891 600311 600667 600545 600652 300052 600075 600581 600596 000603 600539 600747 000917 600789 000505 600478 300061 600425 600107 000831 000506 000755 000928 600702 600692 000881 600078 600884 000017 600740 600701 000680 300029 000410 000922 000698 600784 600202 600072 000838 600247 000713 600054 600239 …
2013-11-11	000056 000563 600123 600884 000697 600596 000426 601101 600078 000686 600614 000623 600067 600109 000758 600239 600162 600528 600584 600086 600170 600971 600773 000012 600720 600252 000752 000009 600366 600456 000868 000762 600779 000799 600199 600218 600879 600651 000603 600096 600425 600877 600636 600311 000422 600601 600851 000680 600418 600622 600107 600586 000517 000877 600059 000506 000755 …
2013-11-18	000056 600218 600711 000762 600275 300002 600152 600744 000534 600606 000532 300028 000737 600397 600466 000877 600135 600331 000050 600645 600139 600701 300050 600963 600243 000868 000698 000838 000820 000682 600125 000922 600169 000755 000517 600601 600651 000011 000829 600071 600375 000731 600234 600807 600366 600599 600898 600363 000851 600596 600592 000697 600069 000592 600740 000856 000012 …
2013-11-25	600720 600259 000697 000789 000017 000609 600331 000877 600711 000680 000623 600366 000755 000829 600139 000537 600088 600162 000731 000856 600645 000823 000151 000505 600193 600311 600125 600239 600652 000050 000698 600288 600636 600787 000758 600891 600243 600135 000534 000559 600606 600382 600747 600242 000011 600326 600622 600110 600325 600112 000917 600059 000503 000502 000518 600482 600375 …
2013-12-02	000056 600891 000856 000017 600576 600146 600054 000928 600275 600338 600678 000820 600326 600293 000011 600528 600234 000505 000420 000534 600802 600093 600375 000821 000877 600410 600807 000698 600836 600622 600103 600311 600202 600644 000823 000682 600125 600260 000762 600273 600101 600233 600539 000680 000518 600090 600760 600651 600070 600059 600449 600961 600774 000100 600980 000426 600243 …
2013-12-09	600678 600603 600179 000502 000505 300009 600961 600760 600868 000609 600698 000017 600241 600744 600980 000820 300036 600229 600539 600645 600090 600257 000816 600093 600807 300022 600576 000571 600891 600071 600747 600644 000420 000922 600069 600359 600774 000516 600515 600773 600711 600728 000537 600103 600831 000838 600331 600355 600716 600702 600537 600779 600568 600234 600074 600095 600054 …
2013-12-16	600365 000922 000017 600603 600678 600090 600774 600234 600093 600961 600103 600311 000151 300034 300042 000836 600448 000517 300028 000881 600366 600515 600882 600139 000698 600375 600701 300009 600071 600568 000816 300036 600779 600601 600711 600233 600592 000777 000502 300008 600483 600247 000820 600333 600063 000603 600539 300061 000571 000856 600831 600747 600146 600059 000503 600338 600152 …
2013-12-23	600961 600363 300029 600088 000151 000017 600103 600234 600779 600293 600760 600652 000799 600537 000534 000737 600331 600311 000836 600069 600128 600071 600701 600059 300028 600807 000502 600063 600133 600459 600070 600773 600152 000881 600576 600586 600831 000821 000755 600082 600330 000877 600614 600359 000751 600202 600483 000790 600971 000043 600456 600243 600365 000505 000656 600774 600209 …
2013-12-30	000422 000737 600103 600059 000545 600093 600259 600425 600884 600755 600101 600130 600114 600107 600459 000680 000509 000017 600716 000011 000656 000593 600086 000868 000859 600601 600606 000049 000541 600779 000587 600252 600187 600495 600980 600179 600366 600359 600289 000592 000518 600106 300061 000516 600152 600090 000698 600651 600072 000702 000852 600702 600528 000820 600503 600836 600418 …
2014-01-06	600123 600711 600331 000680 600170 600125 000777 000859 000422 600333 000056 600545 600971 000012 600532 600397 600063 000534 000563 600359 600652 600103 000151 000877 000656 000735 600059 000758 600069 601101 600067 000762 600643 600108 600698 600054 600375 600259 600581 000517 600425 600169 600075 600152 600289 600882 000006 600366 600418 600107 600831 600586 000831 600804 600963 600209 600702 …
2014-01-13	000056 600200 000829 600249 600311 600152 000545 600247 600209 000697 300029 600802 600980 600466 600773 600333 000836 600365 000922 000014 600175 000603 000502 600088 600807 600645 600128 600133 600158 000790 600090 000838 600779 600603 600877 600532 600257 000881 300036 600392 000571 600831 600586 000680 000534 600289 600399 600601 000516 600592 600072 000755 000698 600774 000159 000762 600241 …
2014-01-20	000868 600239 600891 600545 600802 600720 600249 600257 600760 000755 000537 000881 600202 600093 600339 600652 000502 600528 600365 600247 600868 600080 600397 000609 600678 600831 600193 600603 000422 000737 600152 600483 600199 000563 600095 600070 000859 600082 600636 600198 600567 000099 000820 600135 000667 000762 600106 000056 600169 000517 600338 600242 000821 600067 000534 600435 600101 …
2014-01-27	600247 000532 600233 000420 300061 600744 600333 600961 600152 600802 000868 600070 600592 300029 600229 000881 600103 000534 600241 000707 600355 600090 601008 000698 000702 600784 000099 600338 600576 000502 000593 600107 600779 600071 600851 600311 600399 600448 000516 600054 000755 600359 300034 600116 000713 000859 600128 600243 600179 600339 600112 000517 600232 600257 600540 600218 600199 …
2014-02-07	000537 600528 600209 601002 300036 600069 000534 000426 600884 600868 600466 000502 600123 000789 600072 600882 000006 600891 600106 600449 600082 000509 600130 000506 600755 600720 600787 000928 000820 600063 000682 600234 600877 000926 000012 600101 600202 000571 600338 600493 600645 600980 600963 601101 600456 600603 000609 600643 600802 600365 600774 600366 000422 600170 600331 600576 000859 …
2014-02-10	600359 600243 600744 600540 600493 000799 000420 000702 600581 600095 600257 600202 600338 600532 600107 600233 600232 000517 300022 600448 000791 600070 000159 000698 000859 600779 600229 600325 600133 600054 000410 600678 600652 600242 600592 600397 600971 000659 000816 000006 000607 600375 600716 600193 600456 600805 000422 600701 600326 600247 600260 600515 600063 600101 600103 600186 000505 …
2014-02-17	000006 600760 600234 600603 600063 600107 000537 600576 000159 600082 000422 600963 600128 600257 600652 600545 000777 600515 600090 000737 600069 000820 600338 600397 600644 600249 600333 600169 600643 000099 600742 000014 000593 600233 600971 600106 600123 600326 600074 600039 000563 600152 600179 600425 600359 601008 600103 600698 600891 600493 000516 600677 600289 600805 600108 600877 000545 …
2014-02-24	600678 600898 000820 000532 600980 300042 600539 600459 000838 600599 000420 600543 600243 300061 300052 600070 600971 600139 000856 600330 600338 000607 600540 600233 600232 600095 600448 000821 000702 600193 000576 600218 600493 600071 000534 600114 600449 000049 300045 000006 300036 000859 000755 000537 600146 000014 600242 600202 000701 600241 600273 600855 600744 600303 600088 000777 600247 …
2014-03-03	000056 600603 000049 000820 600692 600338 600678 600247 000713 000821 300061 000831 600193 600090 600898 600532 600063 000011 600425 600744 000838 000737 600622 000789 600644 600882 600740 600720 600141 600397 600218 600082 600831 600855 600275 000701 600072 600241 600636 600586 000707 000755 000576 600540 600581 600359 600078 000680 600186 600232 600971 600652 600760 000702 000151 000731 600568 …
2014-03-10	600614 000422 600067 000571 600971 600784 600233 600586 600179 600652 600063 600333 600831 600515 600891 600257 600186 600644 000011 000836 600123 600059 600581 600963 600338 000537 600643 600606 600495 600232 000758 600965 000820 000707 600651 600528 000701 000099 600069 601101 600275 600116 000656 600532 000159 000014 600540 600225 000006 600868 600779 600645 000667 600229 600678 600483 000922 …
2014-03-17	000831 600080 300008 600086 000603 000727 600162 000838 000659 600063 600745 600193 600209 000758 600614 600581 300009 600592 000422 600652 600711 000713 600247 000545 600971 600338 600728 600069 600891 600114 600311 600354 600359 000410 600259 000682 000791 000509 600229 000587 600502 600249 600543 000159 600273 600965 600207 600152 300036 000043 600243 000056 600367 000518 600366 600466 000049 …
2014-03-24	000821 600107 600576 600233 000707 000877 600790 600241 000702 600711 000859 600326 600678 600074 600207 600702 600239 600425 600070 600082 000697 600528 600112 600971 600449 000506 000789 600540 600365 000592 600616 600186 600170 600532 000752 600252 000607 600338 000667 000656 600229 600651 000881 000922 600836 600067 601101 600242 600293 600898 300027 600225 600179 600169 600247 600456 600543 …
2014-03-31	600603 600652 600774 600543 600711 600233 600059 000922 000702 300042 600338 600645 300036 600495 600228 000505 000713 600247 600051 600179 600080 600851 600116 600963 600528 600275 600614 000502 000603 600186 300022 600257 600601 600311 600249 600207 600540 600365 000682 000836 600744 601002 300061 600790 600831 000151 000737 600882 300045 000707 600241 300034 000701 600644 600366 600456 600493 …
2014-04-08	000505 000852 600234 000821 600711 000727 600755 000713 600645 000702 600232 600701 600241 600090 600186 000151 600152 600836 600233 000726 600275 600831 600242 600382 600963 600543 000017 000836 300042 600051 600770 600774 600539 000820 600355 600586 600338 300022 000790 000682 600363 000698 600365 600080 000518 600229 600249 600330 600636 600537 000509 000593 600760 000707 600103 600898 000856 …
2014-04-14	600961 600101 000791 600537 600728 600790 600543 600311 600614 000821 600616 600701 600855 300022 600152 600257 600186 600193 000755 000532 600303 600243 600677 000852 000698 600338 300042 600760 600805 600339 000762 600080 600592 000682 600290 000545 600711 601099 600103 600515 000593 600363 600063 600095 600581 300036 000100 600584 000519 300024 000603 600716 000609 300029 600146 600112 300034 …
2014-04-21	000532 600643 600515 000506 000014 300009 600884 600162 600367 000006 600495 600603 000537 000838 000852 600592 600169 300059 000731 000603 600233 600106 000659 601101 000011 000762 600963 600123 000656 600325 600651 600568 601002 600586 600363 600392 600399 000563 300028 600193 600701 000697 600108 600537 600311 000686 600135 000682 600100 600459 600096 000043 600728 600961 600645 600503 600711 …
2014-04-28	600103 600716 600567 000518 000422 000928 000571 600293 600961 000852 000656 600466 600516 000563 000011 600067 000755 600078 600169 600980 600069 000043 600311 000537 000659 000545 600596 000410 600805 600202 600225 000791 000667 600123 600133 600162 601101 000680 300027 600503 000506 600495 600108 600868 600586 600125 600616 000056 600111 000587 600483 000758 600135 600365 000426 600107 000777 …
2014-05-05	000017 600882 000713 600961 600702 000519 600603 000755 600435 600059 601101 000831 000509 600095 600622 600740 000791 000682 000426 300009 600338 000603 000777 600063 600884 600112 600252 600086 600354 000799 600090 300002 600616 000609 300036 600330 000922 000422 600333 600501 000518 300034 600784 600614 600152 600162 600965 600701 000701 000563 600331 000571 600482 600807 600093 600074 600247 …
2014-05-12	600133 600592 600466 000726 600644 600078 600720 600108 600088 600980 600303 000816 600193 600516 000151 600169 000823 000682 600716 000698 600622 600125 300061 600740 000735 000537 600584 600359 000791 600293 300024 600539 600483 600106 600333 600884 600051 000518 600851 600090 600107 600067 600636 300009 600275 000422 000707 600086 600392 000593 600702 600186 600802 600965 600179 600501 000755 …
2014-05-19	300002 300022 300008 000735 600596 600069 600095 300061 600805 600568 600448 600209 600502 300029 600100 000727 600233 600146 000422 300027 000917 600787 600130 600207 600275 600592 000506 600381 600516 600601 600367 600677 000836 600252 600652 600249 000791 600644 000659 600108 600059 000713 600770 000762 600123 000829 600745 600118 300009 000928 600784 000731 600225 600540 600198 600187 300050 …
2014-05-26	600692 600232 600716 600114 600128 600365 600784 600466 000727 300029 000789 000609 600125 300042 600233 600787 000713 000820 000587 000516 000831 300009 600601 600779 000702 600260 600103 000576 600747 600080 600162 600107 600359 600836 600193 000868 300050 000659 300028 600616 000420 600275 000752 300045 600789 600039 600603 600483 600644 600965 600522 000507 600568 600209 600273 600110 600093 …
2014-06-03	000056 000017 600601 600228 600614 000043 000762 000838 600096 600187 600493 600125 600702 600273 600745 600868 600644 600107 600651 600093 600963 000532 000078 600200 600596 000881 000735 600207 000701 000509 600069 000731 600229 600807 000790 600515 000789 000541 000100 000506 600239 300027 600252 600162 600678 600101 000656 600744 600805 600645 600275 600103 000698 000702 600133 600831 600259 …
2014-06-09	000017 600225 000727 000056 600539 600082 600644 000509 600716 600202 000043 000603 000856 600789 600200 600110 600961 300027 000545 600080 600392 600678 600599 600209 600745 600448 600303 000731 600839 600532 600692 000881 600093 600241 600891 000609 600107 000790 600162 600515 000659 600072 600075 000726 600747 000799 300034 600435 600622 000014 600516 600459 000701 600232 000713 000682 600242 …
2014-06-16	000017 600851 000576 000593 600882 600365 600103 600537 600516 600133 600651 600755 600326 000532 600528 000159 600539 300029 000592 600586 000049 600784 600667 600233 600229 000623 600252 600614 000516 600106 600622 000151 600199 000667 600770 600366 000420 600367 000928 600333 600478 000727 600543 600805 600435 600169 600069 600218 600207 600162 600330 600789 601101 600039 000752 600720 600532 …
2014-06-23	000017 000838 600774 000698 600207 600086 600107 000043 600543 600365 000922 000667 600116 000713 600744 600247 600539 600090 600466 000820 600075 600449 000682 600711 600078 300029 300045 600851 600898 000680 000506 600540 600093 600636 600359 600333 600728 000593 600179 000926 600702 000502 600051 600125 000799 600622 600692 000762 600586 600186 600568 600448 600528 600971 000755 600740 600581 …
2014-06-30	000762 000731 000516 600616 600096 600515 000506 600239 600078 600106 600779 600702 000532 000078 600365 300042 600082 600537 000868 600596 600400 600063 600586 600290 000537 000656 600273 600584 600807 600645 600516 600367 000838 300024 000563 600069 600802 600971 600141 600366 600051 000593 600740 600868 600108 600199 000517 600652 600229 600232 601101 000881 600770 600532 300045 600599 600839 …
2014-07-07	600381 000762 000056 600744 000713 600162 600247 600678 000563 000159 600218 000537 000820 000686 600397 000836 000151 000593 600207 000043 600093 300036 000576 600898 000707 600082 000877 600622 000656 600193 600365 000928 000017 600483 600802 600257 600067 000011 600400 000789 000851 600532 600545 600539 600643 600260 600716 600616 000426 000545 600112 600355 000502 600116 600466 600075 600239 …
2014-07-14	600247 600381 600601 000926 000823 000789 600616 000159 000541 600229 601101 300002 600581 600528 600515 600644 000502 600839 000006 000534 600789 600359 000727 600643 000831 600779 000518 000537 600198 600112 000563 600082 000009 000516 000623 600773 000545 600170 600596 600252 000816 600354 600090 600501 600290 600101 000820 600199 000777 600770 000507 600711 000151 000043 000758 600123 600545 …
2014-07-21	600193 600239 600466 000078 000762 600716 600082 600614 000563 000737 600333 600130 000006 300022 600260 600711 300029 000422 600483 000014 600745 600067 600868 000043 600179 300045 000603 600133 600257 600537 600448 600601 000509 601101 600330 600225 600243 600616 000537 600339 600141 600112 300052 600118 600114 600247 600249 600779 000877 600063 600229 600252 600187 600170 000881 600397 600110 …
2014-07-28	000503 300042 000576 300036 300008 600747 600074 600355 300045 300028 600070 600146 000541 000821 000505 300061 300002 600539 600592 600234 600584 000607 000713 600365 300034 600537 600118 600401 000099 000823 600247 600568 600728 000917 000701 600879 600784 300027 000820 000509 600343 600198 600072 600644 300052 600667 600745 600243 300029 300059 600744 600273 600760 600375 000587 600522 000791 …
2014-08-04	000701 000713 600229 600247 000049 300029 000532 600614 000820 300061 600359 600355 600074 300028 600232 600260 300052 000838 000791 000502 600770 000587 600539 000821 600275 300027 600784 600375 300036 300008 600289 600728 600545 000099 000829 600198 000159 600363 600243 000607 000877 000702 600744 000609 600233 600207 600400 300059 600482 600146 300022 000726 600078 600596 000856 600586 000737 …
2014-08-11	000762 000043 000014 300042 600260 600247 600243 300022 600107 000829 000838 300008 000656 600096 600207 600716 600400 000507 000518 600774 600644 601008 600971 600537 600868 000680 601101 600202 000099 300061 600592 600522 601002 600354 000509 600158 600539 600233 600325 000682 600787 600199 000532 000917 000517 000702 600745 600218 600614 600425 000563 600063 600493 000823 600293 600152 000868 …
2014-08-18	000502 000017 300061 000838 600882 000820 600101 300008 600744 000701 600448 600179 600359 600532 600074 000014 600103 600090 000881 600790 600080 600293 600070 600742 000836 600243 600072 600400 600701 000609 000731 600784 600082 600614 600229 300028 600728 600581 600273 600107 300052 600093 000043 600980 000928 600636 600114 000755 600275 600802 000571 000856 600207 600702 600232 600116 000545 …
2014-08-25	600802 600071 600146 600260 600980 600381 600760 600448 000831 000593 600074 600234 000505 600075 600067 600884 000697 600247 600311 000502 600366 000790 000603 600744 600614 600501 600645 600740 000881 600692 000856 600275 000426 000838 000541 600093 600259 600532 000789 000791 600330 600135 600170 600877 000420 000777 600747 600698 000698 600233 600114 600493 600116 600879 600784 600095 600483 …
2014-09-01	000502 000017 600080 600651 000762 600459 000587 600774 600399 600456 600333 000752 000422 000726 600359 000820 000838 600273 000789 000823 600257 600311 600059 600101 600760 000682 600259 000099 000790 600366 600141 600071 000545 600877 600260 300045 600397 600249 600242 600515 300024 600290 600961 300050 000755 600501 600744 000593 600146 600382 600074 600898 600592 000603 600400 000713 600532 …
2014-09-09	000502 000762 600606 600071 600603 000737 600075 600259 000159 600257 600601 000790 000505 600898 000758 600273 000151 000420 600326 600392 600877 600359 600774 000099 600200 000682 000426 000755 000877 600720 600716 000752 600773 600425 000816 300022 000731 600400 300042 300045 600375 601002 600592 600242 600123 600770 600851 600459 000680 600111 000926 000011 600483 000829 600311 600540 000928 …
2014-09-15	000017 000502 600338 000713 600744 600146 600241 000820 000603 600716 000056 600260 600259 600093 600392 600152 600773 000516 600193 000576 000838 000751 600678 000426 300009 000823 600802 300061 000537 300008 600275 000856 300002 600234 000799 600367 000701 600116 600229 600884 300029 000011 600740 600701 600449 000151 600070 600592 600162 600363 600133 600330 600616 600539 000762 600232 600375 …
2014-09-22	600152 600516 600805 000541 000017 600141 600051 000519 000503 000576 600111 300002 600702 000049 000799 000603 000686 600366 600392 600259 000727 600779 600716 600601 000559 600200 600100 600218 000881 600581 600175 000762 600698 600770 600273 601002 600363 600501 600804 000789 300050 600744 000516 300052 300028 000917 300008 600367 600596 000426 300045 300042 600745 000623 600075 000587 600397 …
2014-09-29	000017 600233 000831 300042 300050 600603 300061 600232 600836 600365 600080 600963 600532 000534 600107 600399 600290 000707 300028 600616 600581 000682 600742 600448 600702 600528 600243 000789 600884 000576 600576 600667 300034 000829 000702 000922 000856 300009 000410 600366 000503 000799 300052 600200 600116 600187 600075 600072 000727 600311 600720 600059 600466 600367 600130 300036 000851 …
2014-10-08	000050 000559 600071 000751 600111 000922 600175 000534 600716 000831 000799 600392 600418 600366 600141 600367 600884 600711 600516 600401 000151 600290 000917 300050 600259 600158 000009 000576 600773 000758 000823 600187 600096 600051 000541 600603 000727 600288 600331 600152 300009 600576 000821 600100 600059 000702 600779 600330 300034 300052 600069 000100 000762 600130 300029 600702 600200 …
2014-10-13	000017 600234 000713 600651 600643 600744 600692 600128 600980 000820 000735 600054 600740 600096 600831 000506 600090 600186 300029 300061 000576 600293 600898 600614 600493 300002 600275 000821 600401 600868 000680 600199 600961 600330 600259 000859 600146 300034 600606 600232 000603 300045 000856 600503 000698 000563 600392 000159 600747 000509 600636 600532 600233 600586 600702 600080 600074 …
2014-10-20	000017 000502 000831 300042 000014 000603 300050 600303 600963 600243 000836 000701 000859 600074 000532 300034 600774 600326 600233 000751 000011 600071 000697 000541 600339 600135 600616 000537 600101 000851 000762 000509 600515 000505 000507 600603 600891 000838 000726 000821 600760 000713 000593 601101 600540 600898 600879 000519 600330 000609 000571 600493 600459 600367 600382 600054 300036 …
2014-10-27	000831 600716 000426 600584 000519 600170 000758 600331 600961 600175 000587 000541 000049 600616 600366 000043 600882 000856 600790 000917 600259 600111 600596 600516 600644 600698 000420 000726 600193 600877 600273 600747 000603 000928 600123 600289 600807 000823 000680 600059 600667 601101 600333 600636 000571 600459 000422 000016 600118 600773 600096 300036 600392 600702 600401 600503 600651 …
2014-11-03	300042 600243 000838 600466 300050 600290 600539 600146 000856 300009 000420 600249 600326 600071 600106 000707 000593 600366 000737 600493 600747 000755 300036 600636 600059 600152 600459 000607 600644 000799 000790 600456 600202 600540 600382 600807 600603 000727 600293 300008 600980 000541 000056 600779 000731 600971 600599 600448 000571 600652 600586 000049 000859 600139 600257 600581 600333 …
2014-11-10	300029 600252 000762 600702 000532 600075 600106 000836 600770 600701 600187 300034 600331 600392 000667 600228 600980 600667 600259 600330 600882 600243 600051 600198 600742 000755 300045 600239 000789 600288 600482 600540 000737 600805 000713 600779 600110 600257 000623 600614 600141 000593 600804 600651 600584 600186 600333 600199 600616 000519 600459 600072 000656 600543 000659 600118 601101 …
2014-11-17	000017 300042 600275 300009 300045 600599 600088 600260 600114 000682 000517 300036 000420 000852 600728 600501 600311 600802 600093 600789 600243 600218 600466 000697 600051 600855 600478 600745 600543 000607 600603 600980 600667 300034 000755 000043 600644 600677 300028 600355 000576 600716 600448 000838 600456 600070 600382 000593 000917 000518 000502 000922 600882 600343 600592 600257 000851 …
2014-11-24	000505 600275 300042 600218 600303 300045 600448 600080 600644 000017 000697 600744 300028 600478 600760 600290 600501 300050 600187 600243 000420 600175 300009 600807 600228 600106 000928 600118 000609 600581 600677 600745 600200 600855 600093 000534 000823 600879 600114 601008 600543 600070 000541 300008 600980 600716 000151 600584 600636 300034 600125 600141 000049 000587 600898 600072 600152 …
2014-12-01	300002 600537 600139 600290 600175 600742 000713 600135 600401 600111 300034 600330 000559 000623 600071 000509 600106 600375 600257 600584 600207 600273 600080 600381 000576 600701 600088 600218 600209 600418 600355 000697 000758 600804 600787 000541 600392 600805 601008 600568 000049 600259 600397 600141 600225 300024 600643 600459 600152 600110 000607 600502 600599 600456 600501 600069 600118 …
2014-12-08	600275 600449 600581 300061 600233 600515 600616 000011 600802 000851 600355 600545 600652 000868 000014 600218 000016 600101 300042 600116 600882 600891 600539 600692 000545 600054 600130 600831 600051 600586 600701 600980 600720 000707 600375 600293 600330 300028 600288 600074 000856 600202 601008 600232 600095 600339 600482 600075 600209 600234 600448 000928 600198 600290 600257 600543 000823 …
2014-12-15	000838 600233 600807 600540 600293 600586 600187 600355 600891 600599 600116 000056 601101 000707 600831 000517 600448 600971 600209 000697 600207 600139 600125 000563 600095 600478 600239 000593 600090 600449 000420 600603 000752 600311 300009 000410 600108 600232 300008 000859 600567 600106 600252 000836 600343 600242 600802 600107 000571 600711 000506 000099 000731 000682 300036 600202 600082 …
2014-12-22	000576 000656 000532 000680 600072 600614 600568 600882 000099 600606 600645 600289 600807 000609 300028 600744 600478 600259 600228 000686 000519 600740 600200 600742 600401 600110 000755 000928 000009 000838 000820 000592 000799 000713 600234 600067 000831 600770 600288 600716 300061 600961 600090 600543 600584 000790 600773 600207 600702 600636 000707 600493 000682 000607 600784 600965 600101 …
2014-12-29	600288 600175 000050 600071 600807 600290 300024 600338 000751 600363 600139 600366 600456 600135 600636 600537 600779 000518 600425 600399 000009 600218 600130 600515 600645 600080 600128 600186 600545 600614 600095 600744 600401 000838 600898 600075 000607 000823 600448 600111 600125 600651 300034 600596 600289 600243 600789 300009 000922 000727 600879 600141 600187 600891 600293 300050 600532 …
2015-01-05	000505 600311 300042 300050 600293 000727 600257 000502 600070 600233 300061 600882 000838 600080 300036 600152 600330 600539 000701 600275 600363 000752 600232 600051 000820 600259 600114 000856 000698 600400 300008 300045 600773 000593 600980 600101 000790 600961 600898 600493 000881 000420 600095 600728 600502 000159 600456 000571 000014 600082 600069 600831 600355 600678 000518 600652 000829 …
2015-01-12	000831 000502 000420 300052 600080 600333 600293 600135 300008 300045 000593 600112 600355 600051 600071 600152 000820 600773 300050 600233 600093 600232 000607 000049 000791 000698 000682 600247 600616 600200 600363 600459 000727 600760 600070 600130 000519 600330 600980 600252 600884 600456 000576 000534 000518 600728 600576 600678 600636 000917 600483 600586 600770 600290 600592 600088 600831 …
2015-01-19	600259 600275 600855 300061 600118 600355 000831 600539 000593 600603 000420 000707 600644 300009 300028 600831 000727 000702 600774 600233 000820 600243 600382 600242 600882 600257 600343 000701 600152 600075 600877 000698 600616 000532 600459 600622 600449 600207 000838 600095 600333 600760 000682 300008 000056 600070 600515 600581 600692 600363 600290 600082 000576 600898 600980 000011 000099 …
2015-01-26	000056 000791 600742 600961 600123 600326 600882 300061 600074 000713 000831 600466 600540 000851 600644 600311 000680 000426 600392 600805 600539 600355 600701 000707 600779 600435 600239 600425 600616 000701 000682 600745 600075 600515 600331 600116 000737 000762 600831 000702 600059 600199 600259 600249 300050 600790 600339 000856 601002 600698 000151 300009 600382 600207 600747 600169 000859 …
2015-02-02	600745 600603 300061 300028 600667 600851 600539 000011 600082 000607 600448 600311 600742 600747 600080 600636 600581 600515 600701 600596 600339 000014 600586 000422 600059 600225 000576 000697 600807 600502 000420 600779 600152 600740 600331 000928 600375 600239 600425 600242 000509 600125 000727 600075 600495 600101 000731 600069 600543 600532 600234 600249 600652 000762 600449 000823 600459 …
2015-02-09	600678 600339 000702 600199 600581 600836 000576 600882 000881 300009 600303 600051 600359 300034 300061 600233 000922 600202 000534 600075 600449 600493 600539 000731 600135 600774 000014 300008 600128 000856 600400 600448 600275 000789 000707 600152 600331 600851 000698 600059 600692 300028 300022 600543 000697 600501 000503 600243 600257 600363 600088 000011 000545 600232 600702 000823 600290 …
2015-02-16	600303 600139 600701 600338 600965 000881 600135 600133 000509 600543 600125 600355 600576 600567 600742 000056 600209 300045 600740 600622 600199 600515 600039 600333 600971 000877 000799 300050 000667 000159 000697 600187 600603 600720 000011 600891 600456 600855 000698 300009 600101 000534 600790 300029 600234 600339 300052 000563 600059 600108 600114 600095 000541 600851 600581 600501 600616 …
2015-02-25	300061 600354 600187 600459 600339 000799 600069 600108 000752 300050 300042 000713 000011 000607 600080 600963 600868 000707 600483 600576 600209 000056 600644 000532 000410 600225 600233 600101 000050 600275 000519 600567 600257 600123 600382 000702 300029 600667 600338 600747 600392 000877 600537 300022 600199 600259 600326 600851 600039 600516 300009 600515 000576 600779 000758 000698 600202 …
2015-03-02	600678 600747 600399 600645 600259 000856 000506 600667 000791 600096 600080 600339 600135 600459 600651 600054 600199 600493 600086 600354 600241 600107 600501 600101 000752 600410 600744 000799 000011 000014 000713 600338 600478 600742 600760 600802 600971 600807 600435 000852 600576 000159 000505 600051 600540 600701 000519 600539 000420 000702 600898 000576 600448 000532 600095 000829 000751 …
2015-03-09	000505 600311 000926 000831 600088 600275 600784 000592 600365 600568 000607 600836 300050 600259 000623 600241 600592 300036 600146 600086 000838 600067 000151 000791 000422 000755 600742 600125 600218 600139 600692 600101 300022 600199 600249 600449 600152 600720 300042 600112 601101 000799 600198 000537 600622 000726 600209 600392 300008 600234 000789 600257 600744 000701 300002 000777 600232 …
2015-03-16	600359 600543 600397 600702 600965 000571 600101 600410 600234 600667 600333 000680 600532 000823 600745 600303 600567 600229 600495 600169 600069 600831 600186 600331 600425 600747 600466 600103 600123 600082 000777 600133 600072 000545 600760 600260 600392 000056 300027 000078 300061 300045 600839 600789 000009 600891 600435 600242 600108 600502 300034 600382 000592 000006 000420 600755 000713 …
2015-03-23	600275 600311 000713 600678 600232 600747 300061 000593 000838 600367 600702 300008 000607 600333 600543 300028 600701 600745 600692 600071 600636 600576 600644 600101 000502 000755 600449 600088 000016 600118 600774 600303 600260 600259 000702 600338 600459 600568 600130 600616 600501 600522 000856 600152 600539 000537 000852 600532 600614 300009 000821 600116 600744 600961 000576 000752 600243 …
2015-03-30	600606 600567 000877 300028 000680 600382 600543 000667 600466 300009 600399 600448 000755 000410 300022 600228 600644 600802 000009 000509 000587 600367 600449 600333 000831 000726 600720 600501 000789 000151 600311 600459 000682 600249 600199 600545 000537 000609 000698 000735 000014 300042 000656 000799 601099 000752 600747 600051 600584 600425 600418 600392 000012 600882 000545 000702 600667 …
2015-04-07	600678 600515 300061 600275 600242 600103 600095 300029 600493 000609 600539 600259 600980 000151 300050 000755 000607 600701 600742 600241 000507 000838 600069 600247 600101 600106 600448 600232 000701 000017 300042 000751 600667 600114 300022 600365 600082 600692 600836 600400 600576 600338 600096 600784 300052 600072 600218 600971 600233 600382 600146 000737 000859 600367 000043 600449 600051 …
2015-04-13	600747 000682 600199 600051 600382 600125 000735 000831 600096 000731 600239 000713 600418 600543 300059 000877 600116 600410 600141 600567 600702 600456 300061 600063 600839 600259 000006 600599 600855 600069 600123 600745 000823 000151 600449 600516 600135 000517 000571 600836 600971 000791 600169 600882 600339 000789 000518 600114 000011 600059 000667 601101 600209 000100 300028 000420 000777 …
2015-04-20	600747 600667 000607 000791 000838 600367 600435 600678 600071 600891 600702 000505 600568 600459 000532 600135 000727 600522 300050 300045 600399 600141 600701 600392 600774 600330 600257 600198 000852 600596 600355 600961 600770 000726 600636 600259 000426 000697 600078 000017 000856 600054 600096 600879 600789 601008 000851 300009 300022 600088 000014 600139 300052 600448 000702 600158 600425 …
2015-04-27	600667 300052 000762 600898 000607 000838 600540 600114 600747 000545 000043 600128 000056 600965 600095 600636 600493 600141 600831 600802 600303 600093 000821 600539 600891 600804 600080 600257 600501 000836 000922 600522 300009 000698 000502 600773 600054 300061 000823 600259 600339 600701 600355 600459 600711 000420 000050 000856 600260 600367 600200 600338 600123 600515 600242 600879 300008 …
2015-05-04	600678 600980 600603 600728 600539 600898 600338 600243 300061 000056 600202 600071 600592 000014 600355 600146 000922 600152 600701 600179 600802 000838 600400 000727 600093 600877 600082 600645 000790 600051 600311 000576 600651 600543 600233 000752 600139 000420 600540 600667 600218 600257 600242 300045 600493 000592 600515 600636 600141 600576 300050 600745 000571 600359 600054 000043 600339 …
2015-05-11	600645 000922 000017 600146 600980 600747 600054 300050 600075 600667 000049 600228 600359 600636 600257 000532 600877 600961 600603 600135 600802 600540 000519 000014 600116 300061 000056 600242 000737 600392 600651 600459 600354 600742 600543 600333 600130 600273 600539 600078 000856 600616 600218 600493 000707 600501 600882 000762 600449 600592 600139 600622 600891 600448 600141 600773 000713 …
2015-05-18	600971 000151 600096 000686 600199 000043 000563 600747 000609 600249 600448 600239 000422 601101 600449 600581 000159 600961 600667 600123 600082 600367 600242 600218 600162 600720 600141 600779 600586 600537 600054 600784 600116 600080 300042 600502 600742 600740 000011 000856 600187 000877 000426 000926 600802 000505 600051 600692 600078 000680 600063 600616 600175 600622 600787 600071 600805 …
2015-05-25	000017 600747 600667 600645 600568 600259 600135 300042 000505 000576 600257 600807 600225 600745 600118 600540 600080 000881 600359 300052 600289 600209 600232 600760 600882 600493 600303 600522 000820 000571 000159 600355 600744 600603 000752 600243 300045 600742 600435 000009 600879 600592 000713 000537 600086 000821 600961 300050 300002 600233 600516 600069 600884 600789 600152 600260 300008 …
2015-06-01	600677 300022 000607 600747 600418 600449 600241 000799 600114 600965 000516 600365 600218 600207 600392 000056 300059 600745 300042 600744 600257 600071 600082 600186 600581 300034 000791 600107 000762 600109 000609 000823 000686 300029 600636 600891 600103 600198 600667 600330 600239 600093 600495 600720 000838 000789 000009 600784 600399 600643 000790 000852 000159 000592 000922 600363 600228 …
2015-06-08	600311 600747 600963 600667 600326 600365 300002 600448 000791 600101 600779 600581 000702 600882 600114 600116 600110 600135 000607 000563 600592 000859 300029 000737 600392 000697 600039 600199 600456 600233 600567 600069 000851 600288 600851 600228 600249 300061 000877 600059 600971 600601 000713 600139 600802 600080 000541 600067 600252 600596 000099 600338 600784 000576 000758 600740 000755 …
2015-06-15	300024 600576 600807 600198 600072 600645 600259 600146 600090 600179 600193 600112 300028 600343 600745 600678 600232 600234 600770 000505 600532 600980 600202 600333 600744 600365 600290 600478 600644 000697 600760 300052 600275 600877 600543 600836 600568 600209 600359 600260 600392 600233 600774 000502 600898 600247 600339 000049 600747 000820 000881 600243 300029 600186 600667 600515 600882 …
2015-06-23	000505 000017 600515 600202 600333 600568 600241 600882 000838 000056 600086 000820 600186 000881 600375 600101 600311 000502 600747 300008 000856 000151 600720 600054 600493 000791 600965 000420 600836 601101 000707 600355 600051 600225 000726 000836 000702 000593 600539 000751 600116 600354 600392 600339 300009 600123 600382 000737 600501 600851 600855 600075 600410 600540 000698 600449 600078 …
2015-06-29	600568 600410 600482 000737 000799 600879 000881 600667 000519 000697 600078 000917 600882 600354 600720 600760 600199 600802 600515 000789 600366 000856 600139 600186 600599 600110 600449 600836 000820 600333 600971 600252 000727 000821 600242 000534 600540 600082 600644 000735 000859 000422 600273 000838 600202 600392 000877 600779 600784 600877 600075 600652 000426 000159 600116 600740 000707 …
2015-07-06	000686 600745 600169 000563 600399 600096 600067 000017 600123 000623 601101 600645 600466 600478 601099 600545 600971 000926 600259 600133 000099 000159 600311 600198 000006 600537 000656 300061 600125 600397 600425 600435 600233 600343 000576 000078 300034 000680 000922 000056 600239 000829 000011 000713 600100 600392 000751 600596 000777 600225 000726 600601 300028 300045 600855 600805 000789 …
2015-07-13	600745 300036 300052 600146 600539 300022 600603 600501 600242 000503 600532 600961 300029 600363 600080 600965 300045 600290 600392 000856 000056 600980 600135 000593 300034 600804 600576 600093 600234 000859 300002 300042 000762 000532 300050 600716 600802 600367 600330 600088 000014 000607 300061 600128 000702 600537 600644 000609 000587 600592 300009 000791 600152 600770 600855 600289 600459 …
2015-07-20	600242 000517 600290 000659 600069 600146 600644 000587 600539 000009 600293 600273 600367 000859 600540 600532 600802 600071 000509 600877 600218 000426 600478 000593 600249 600275 000731 600225 600898 600260 600078 600363 000762 000856 600232 600162 600425 600773 600779 000702 600311 000789 600354 600152 600807 300024 600603 600096 000851 600545 000701 600375 600459 600740 600774 000698 600339 …
2015-07-27	000820 600355 600614 600365 000534 000017 600333 000697 000016 600568 600242 000517 600193 000587 600086 600338 000012 000727 600110 600728 000838 600879 300059 000790 600139 300008 600069 600667 600209 000519 600747 600273 600075 600330 600884 000852 600141 600257 600831 600252 600078 600774 600130 600584 600522 600071 600293 000541 300009 000607 600702 000659 600540 600067 000698 600400 000502 …
2015-08-03	600482 000791 300042 600128 600543 600980 300029 600802 600381 000609 000576 600118 600382 300050 000420 600234 600071 600241 600218 600152 000823 600367 600259 600051 300036 600603 600249 600095 600652 600459 600539 600275 600311 600207 600106 000159 000151 000922 000713 600288 000603 000017 000752 600774 000702 000851 600397 600789 300061 600740 600133 000731 600868 600692 600228 000593 000014 …
2015-08-10	000505 600678 000831 000014 600592 000852 600243 600382 600747 600139 000049 600744 600898 600233 600365 600745 300042 000791 000702 300022 000587 000752 300050 600576 600456 000609 600667 000576 000607 600101 000777 000701 600207 600532 600275 600088 600482 300029 600596 600311 300024 600135 000762 600218 000859 600448 600645 600802 600338 600288 600095 600152 600375 600644 600855 600651 600051 …
2015-08-17	000831 300042 000049 000009 300045 300052 600807 000534 600242 600355 600435 300024 000426 600702 600643 600365 600086 000659 000151 300050 300036 600069 300034 000701 000799 000519 600232 600677 600228 600110 000851 000056 600745 300009 600363 600114 000702 600980 600636 600537 600501 300022 600333 600448 600179 600965 600366 600128 600382 600193 000820 600100 600644 600293 300028 600652 600118 …
2015-08-24	000831 000017 600401 000049 600592 000593 600232 600677 600382 600193 600179 600884 000532 600229 300029 600116 600774 600576 600539 600651 600898 000727 000856 300022 600071 300045 300034 600333 300042 000607 600980 300009 600456 600199 600616 600367 000078 600135 600225 600606 600080 600363 000571 600114 600242 000563 600720 000823 600093 600198 600249 600128 600543 600805 000011 600855 600243 …
2015-08-31	000831 600259 600645 600539 600069 600242 600644 600233 000727 600071 000659 600448 600466 600971 600072 000851 600225 600333 600652 600779 000698 600382 600774 600482 000790 300050 000563 000571 600209 600293 000593 000159 000702 600375 600381 000576 600202 000737 000056 600228 600232 600273 600603 600101 600249 000537 600515 600290 000502 600365 300009 600051 000609 000859 000426 600095 600078 …
2015-09-07	600980 300022 600234 000701 000821 300029 600702 600855 600288 000532 600677 600179 600338 600678 600198 600241 300034 600576 000856 600592 600459 600225 600146 600543 000014 600501 600228 600728 600330 600784 600260 600636 000049 300045 600540 300036 000503 600366 600596 600078 000777 600080 600229 600410 600363 000592 600802 300050 000011 000762 600770 000852 600375 000537 000829 600651 600774 …
2015-09-14	300042 600128 600456 000014 600980 000159 300029 600051 600382 600678 000713 300061 600228 000532 600311 600093 300045 300050 000701 600636 600855 000702 300022 600218 600742 600241 600202 600543 600596 600114 000856 600080 300036 000852 600367 300034 600501 000680 600059 600459 300009 000789 600502 600088 000011 600101 600082 600448 600233 600288 600365 600539 600090 600898 000698 000422 600425 …
2015-09-21	600242 600965 600603 600179 600082 600333 000701 600692 000680 600090 600540 600502 300061 600644 600448 000505 600096 600760 600425 300042 600243 600247 600745 300045 600233 300028 000532 600702 600456 600720 000422 600078 300050 600228 600367 600303 300034 600787 600343 600399 000737 000686 000159 000702 000823 600774 000506 600831 600877 600338 600239 600678 600851 600051 600701 600063 600071 …
2015-09-28	000503 600146 600645 600241 300061 000049 300042 600234 600599 000823 600980 300034 000928 600152 000422 600260 000701 600051 000856 300022 600807 600128 600243 000852 600179 600543 600082 600249 000017 300045 600702 000737 300029 600228 000571 000713 000420 600088 600742 600078 600965 600288 000014 600774 600366 600259 300050 600375 600333 600141 300036 600080 600354 600070 600456 600233 600651 …
2015-10-08	000503 000545 300052 000017 600179 600080 600891 000838 000755 600289 600232 000420 600539 600293 000856 000790 000593 600980 600493 600275 000698 600257 600338 300022 600667 000737 300008 600576 000702 600616 600603 600774 600701 600229 600807 600702 600107 600233 600051 600532 600243 000505 600241 000607 000752 000506 000518 600747 600135 000537 600716 600193 000609 000713 000011 600234 600326 …
2015-10-12	600720 600239 000737 600249 000534 600478 600891 000659 600146 000426 600242 600740 600502 000856 000838 600540 600103 600354 600742 600971 600980 600667 600784 600106 600586 000420 600592 600243 000151 300022 600651 000836 600130 600774 600311 300061 600070 600207 600051 600333 600355 000571 000537 600141 000821 000751 600449 600877 600747 600537 600233 600135 000587 600636 600069 600581 000682 …
2015-10-19	600193 600539 000534 600745 600118 300024 600069 300036 600242 600448 600146 000049 600576 600532 600338 600599 600259 600774 600614 600478 600365 600207 600054 600072 600243 000726 600884 600293 600090 300061 600760 300042 000836 600225 600199 000701 600855 600702 600101 600677 000659 600622 000727 600051 600359 600241 000713 600493 600435 600502 000017 600257 000011 000571 600088 000789 600425 …
2015-10-26	300052 600146 000534 600745 600365 300028 600139 600193 600234 600242 600645 600603 600243 600448 600532 600202 600101 600528 600898 600106 600643 600459 600186 600293 600311 300042 600540 600971 000881 600720 000727 600141 600740 000702 601101 600075 600207 000509 600456 000851 600199 600338 600209 600241 600218 600069 600054 000159 000713 600354 000791 600070 600128 600359 600232 300022 600449 …
2015-11-02	600745 600581 600677 600501 600088 600532 300022 000505 600366 600410 600747 600275 600448 000151 600051 000737 600103 000422 600790 601002 600355 600273 000541 600592 000563 600667 000017 000856 600207 000571 600399 000532 300042 600162 600784 600325 600311 600755 000726 300008 600179 600711 600698 600740 600603 000507 600805 600234 600807 600128 600651 000607 600614 600199 600232 000519 600963 …
2015-11-09	600343 600855 600961 600114 000707 000609 601002 000755 600448 600071 600193 600877 600234 000922 300045 000838 600152 600760 600218 600678 000777 000868 300029 000836 000532 600242 600971 000056 300034 600241 000576 000791 000502 600228 600096 600528 600963 000790 000049 600616 600101 000702 300042 600130 600603 000587 600459 600898 600072 600249 000506 601008 000731 600257 600365 000603 600677 …
2015-11-16	600243 000852 600677 600141 600614 000593 000856 600540 600367 000751 000503 000012 000518 000656 600078 600586 600107 600596 300052 601008 600095 600331 600382 600651 600501 000752 600139 000821 000667 600692 600774 600698 600152 600522 600257 600275 600716 601101 600311 600069 300036 000505 600108 000159 600202 000868 600410 600459 000410 600790 600059 600093 600225 600667 600503 600784 600039 …
2015-11-23	600343 600242 000534 600745 600193 600539 600603 600645 600070 600146 600259 000587 600106 000426 600135 600088 300028 600072 600898 600141 300034 000928 600644 600365 000049 600784 600599 000571 000881 600078 600209 600199 600532 600338 000519 600836 600740 000603 000541 600054 300036 600107 600128 600228 000777 600742 600059 600636 000735 300061 000593 600805 600359 000799 600651 600502 000922 …
2015-11-30	600193 600343 000534 600745 300028 600242 600532 600539 600971 000159 600199 600702 600644 600333 600146 600425 000856 600365 600616 000014 000422 000799 600692 600716 600740 000928 600397 600141 300034 000702 000587 000755 600586 000838 600459 600125 600448 300029 600603 600123 600545 600069 000707 000713 600106 000537 000017 600456 000877 600243 000731 000859 000151 300042 600059 600114 600225 …
2015-12-07	600343 300028 000713 600539 600644 600146 600241 300029 000159 000856 600243 600071 600199 000609 600636 600802 600128 600971 600051 600367 000505 600193 600692 000702 300022 000823 600603 600095 600333 000737 600980 600082 000789 000731 600311 600080 600152 000534 300034 600233 600218 600836 600493 600459 300042 600448 000790 600745 600456 600228 600135 600855 600961 600239 600293 600249 600622 …
2015-12-14	300028 600855 600599 000534 600643 600501 600760 600645 600118 600146 600071 600303 600260 600086 600103 600233 600355 600096 000099 600773 600074 000682 000050 000856 000545 000151 600289 300024 600965 600774 600381 600101 000014 600288 600728 600702 600241 600229 600698 600198 000777 600677 300034 600152 601002 000506 600652 600339 600435 600257 000821 600495 000823 600692 000410 300045 600545 …
2015-12-21	600193 600343 600152 300034 600855 600078 300028 600459 000603 000426 600456 600273 600367 600644 600051 600375 600082 600692 000831 600961 000159 600070 600069 600146 600354 600241 000014 000609 600228 300050 000868 300036 600784 600774 000922 600677 600199 600218 600449 000534 600884 601002 000791 600789 600225 600249 600805 000686 000422 600116 600980 600603 600112 600339 600898 000505 600293 …
2015-12-28	600106 600720 600568 600243 600186 600980 600139 000534 600146 600170 600516 600108 600501 600449 600760 600773 600193 000518 600584 600466 000928 000922 600742 600493 600125 000697 600123 600118 600082 600747 600367 000507 600448 600539 300027 000537 600545 300008 000545 000859 600242 600333 000682 600365 600101 000737 300052 600107 600152 000926 600133 000609 000881 000777 600692 600202 600740 …
2016-01-04	600193 000758 600382 600449 600606 600980 601101 300052 600218 600539 600790 000502 000777 600971 600568 300029 600586 600596 600711 000151 600366 600804 300008 601008 300034 600311 600381 600051 600456 600343 000877 000534 600831 600054 000592 000049 000726 600333 000505 600169 600701 000056 000790 600851 000791 000099 600622 600644 600146 600326 600069 600448 600082 000607 300028 600359 600435 …
2016-01-11	600343 600193 600539 600359 000056 300024 000576 600692 600069 300029 000727 300028 600071 600790 600980 000713 600218 300050 600382 600644 000537 000099 000011 300034 300008 600232 600636 600141 600961 000731 600199 600311 600540 600698 600965 000571 000151 600339 000607 000609 000859 000836 000789 600366 600054 600331 600568 600537 600606 600146 000422 600241 600596 000737 600082 000505 600239 …
2016-01-18	600745 600599 600071 600645 600088 600158 600980 000014 300042 600482 000049 000701 000856 600532 000532 300045 000151 600135 000713 600576 600367 000777 000790 000505 600198 000609 000537 000011 600382 600080 000702 600459 600692 600107 600242 600228 000707 600636 000926 600257 000859 600366 600774 300052 000516 000697 600179 600338 600101 000852 000541 300034 000593 600802 000017 000506 600831 …
2016-01-25	600069 000609 600054 000859 000707 600539 600644 000159 600242 600311 600760 600243 600128 600071 600636 600078 600359 600882 300029 600088 000713 600239 600141 600096 300022 600459 600449 600522 600836 000789 000727 600540 600790 600333 600107 000852 600789 600382 000823 600080 000014 600366 600199 600108 000607 600367 000011 000006 300050 600622 000680 600290 600483 600805 600711 600478 600692 …
2016-02-01	600125 600711 000571 600170 000592 000507 601008 600108 600755 600692 000758 600288 600643 000509 000928 600382 000821 000713 600790 600884 600101 600397 000799 600787 300029 000099 600106 000791 000541 600179 000420 600716 600339 600760 000587 600290 000823 600804 600093 600532 600199 300008 600603 000609 600331 000050 000043 000012 600501 600879 600448 600039 000534 000680 600701 600202 600449 …
2016-02-15	600716 600326 600152 000420 000737 600543 000043 600090 600275 600789 600075 600773 000859 000518 000509 000534 600760 600747 000820 600063 600601 601008 000856 600249 600744 600125 000823 600478 600802 600363 600241 000545 600257 600209 000868 600678 000592 600539 000506 000752 600614 600493 600965 300022 600537 600711 600289 000790 600232 300008 000680 600146 600540 000698 000099 000410 600805 …
2016-02-22	000831 000571 000534 600868 300052 600275 600760 600074 600581 600539 600242 000928 300022 600963 600545 600069 600381 300008 600112 600745 600103 600614 600449 000755 000545 600225 600643 600260 600965 000698 600720 600169 600568 600645 601008 600107 600193 000799 600366 000014 000859 000016 600532 600567 600239 600755 600125 601101 600596 000686 000820 601002 600435 000422 000656 000516 000659 …
2016-02-29	000831 000534 300028 600745 000571 000656 600449 600225 600069 600381 600965 600252 600339 000735 600243 000777 600831 600603 000505 600522 300024 600804 600289 600239 000541 600537 600787 000680 600581 600614 600074 600169 000014 000737 000751 600343 600187 000697 600466 000820 000506 600293 000503 600586 000713 600448 600141 000537 300052 600275 300009 000659 000859 600088 600401 000009 600110 …
2016-03-07	600343 600242 300028 600247 000821 000881 000049 300042 300029 300050 000502 600243 000820 000011 000799 600071 600069 000701 600228 300061 600359 000659 600692 600355 600831 300045 000755 600152 000852 600855 000737 600599 300024 600367 600112 000851 600576 600088 300034 600198 600789 000856 600229 600652 300008 600290 600539 000017 600075 000790 600774 600128 600260 600728 600232 600836 000607 …
2016-03-14	600459 600243 000587 600365 600375 000735 000519 600290 600779 300029 000420 000713 300034 000852 600229 600448 000881 600135 600884 600071 600367 000502 000762 600576 000049 000799 600980 600103 600537 600644 000823 600401 600790 600622 600218 000926 600075 000829 600293 600070 300009 600139 600802 600898 600599 600054 600242 000012 600747 000831 000737 600326 600532 600540 600603 600275 600522 …
2016-03-21	000877 600218 000823 600289 600366 600382 600851 000012 600260 600229 600543 600716 600239 000790 000697 000532 600275 600802 600257 600075 600209 600179 600071 600367 300050 000762 600965 600747 000731 300008 000571 600606 000563 000078 600678 600241 000821 600425 600478 600273 600770 000852 000516 000926 600249 600586 000043 000831 600483 600616 600363 601008 600200 000049 000727 600233 600051 …
2016-03-28	600343 000881 300042 600774 000017 300061 600898 000593 000534 600242 000752 600243 000587 000702 600855 600054 000791 000755 000532 000680 600141 600532 000799 600599 000576 000917 600755 000505 000503 600293 601002 300050 600522 600397 600288 600059 000151 600249 600851 600971 600100 000049 600596 600790 000050 000420 600787 000502 600644 600702 000011 600456 600410 600747 600199 600123 600128 …
2016-04-05	300028 600381 000831 600375 600200 600228 600728 000576 300042 600540 600622 600603 600333 000017 000509 300029 000537 600851 300009 000503 600128 000926 600539 600961 000877 000758 000049 000816 600218 600325 600567 000078 600616 600449 600745 600742 600645 000012 600501 600239 600101 000422 600790 600855 600581 600207 000737 000518 600096 600678 600110 000014 000823 000680 600805 601101 600965 …
2016-04-11	600581 600539 600228 600343 000571 600375 600101 000518 000877 600051 600425 000752 600963 600760 000698 600397 600239 600459 600135 000014 000420 000151 600622 000731 000017 600242 600331 601101 600596 600082 600545 600728 000587 000537 000702 300022 600218 600495 000509 000751 600288 600456 600080 600774 000713 600601 000680 600078 600128 600702 601002 000545 000868 000926 600980 600125 600802 …
2016-04-18	600539 300028 600228 000571 600581 000623 600400 600273 600311 600218 600375 600716 600232 600381 600116 600247 600692 600599 000099 600366 000697 000707 600425 000752 600965 600745 601008 000534 000831 600133 600359 000922 000509 300036 600146 000799 000777 000537 600701 600290 600303 000823 300034 000507 000017 600592 000731 000852 600961 000410 600898 600141 000043 600239 600059 600418 600106 …
2016-04-25	600275 600745 600603 000571 000534 600614 600112 600199 600882 600545 600202 600742 600728 000799 600581 600567 600059 000816 600109 000791 600539 601101 600169 600133 600114 600128 600392 600135 600410 600072 000656 600125 600760 600375 600069 600207 600898 600175 600495 000576 600232 600839 600039 000682 600198 601099 600228 600855 600179 600103 000762 600078 000829 000516 000851 000507 000607 …
2016-05-03	600116 000563 000852 600528 000592 000697 600074 000777 600118 601008 000519 000838 600516 600965 600125 600503 600466 600410 000623 000100 000831 600273 000821 600868 000701 000727 600501 300052 300059 300008 600804 600290 300036 600651 600839 600601 600545 600303 600158 600483 600109 000922 600289 000559 600114 300050 000735 600537 000420 000762 000056 600096 600701 600716 000151 000043 600720 …
2016-05-09	600581 000571 600158 600645 000656 600067 600728 000576 600239 300036 000623 600882 600103 600275 600456 600545 600225 601101 600789 600651 600074 000603 600720 300052 000541 600701 600482 600116 600325 300008 601002 600898 600503 600449 000100 600125 600078 600288 600532 600199 000701 000851 600459 600241 000012 000697 000592 000816 600478 600528 000881 300027 000762 600716 000821 600652 600400 …
2016-05-16	000859 000017 600539 600218 000011 000609 600325 600802 601101 600242 600069 600072 300022 000006 000731 000713 000502 600971 600275 600152 600228 600774 600448 000043 300052 600449 000680 000571 000737 600179 600193 600622 600239 600493 000587 000856 000702 600063 000868 300024 600692 000928 000777 000014 600354 000592 600644 000507 600375 600123 600399 000877 000701 600101 000422 600596 000576 …
2016-05-23	600243 600249 600532 600059 600716 000571 600135 600071 601008 600241 600051 600702 600584 600125 600112 600789 600581 600961 000881 600622 600539 000532 000014 600257 300042 000151 600128 600545 600070 600493 600698 600645 600965 600082 600616 600354 600483 600080 600290 600836 600218 000537 600495 600293 600425 600456 300050 600692 300029 600242 000420 600133 600599 600141 000790 600228 000593 …
2016-05-30	600961 600257 600448 600072 600698 600616 000856 600179 600603 600218 600243 600539 000506 300022 000609 600493 600784 300052 600108 600234 000571 600567 000593 600677 600249 600112 600532 600162 600128 600375 600581 600275 600228 600802 601101 600399 600186 000420 300028 000502 000928 600241 600643 600075 600515 000667 000422 600146 000509 600080 600678 600247 000698 000151 600354 600397 000656 …
2016-06-06	600539 000537 000755 000017 000713 600644 600603 000682 600228 600581 000698 000836 600645 600242 600225 600333 600343 600359 000541 300029 000505 000502 000507 000859 600128 300022 600311 600545 000422 000726 600339 000799 600054 600069 000593 600088 600636 600747 000852 600760 600260 600493 600067 600802 600592 600082 600971 600614 000922 600790 000518 600836 600596 600515 000159 600884 600218 …
2016-06-13	600228 600095 600545 600592 600078 300052 600596 000505 600243 000571 000698 000816 600088 600539 600051 000789 600807 600125 600802 600636 000043 000790 600435 600698 000509 000006 600851 600449 000151 000017 600790 600716 600288 600789 000099 600483 000726 600692 600059 000502 600616 600359 000697 600614 600311 600760 600643 600054 600855 600290 600365 600259 600326 600501 300009 000752 600366 …
2016-06-20	600539 600228 600581 600247 600603 600644 000506 000017 600234 000713 600448 600375 000881 300029 600218 000737 000571 600355 000852 600898 600698 300022 600789 600249 000707 600592 600169 000680 600802 000789 600202 600774 000420 600545 600239 600133 600701 600101 000502 600275 600075 600359 600528 600599 600128 601008 600187 600130 600645 600200 000698 600242 600326 600543 600720 600501 601002 …
2016-06-27	600259 300028 600678 000659 600760 600247 600242 600234 600493 600599 000698 600961 600836 600239 000713 600644 300029 600774 600101 000502 600275 600051 600971 600202 300022 600082 600742 600539 600397 600193 000422 600448 600128 600232 000507 600425 600898 000737 600233 000049 600103 000856 600596 600882 600375 600354 600744 000789 600980 600218 000593 600225 000014 600288 000752 600831 600359 …
2016-07-04	000926 600789 000838 600435 600716 000831 000420 600366 600096 600234 600645 000576 600106 600745 600074 600054 600365 600059 600515 600397 600787 600218 600516 000506 600651 600326 600198 600123 600493 600072 000789 600152 000078 000607 000697 600677 000758 000518 600241 300028 600141 600070 600207 000667 600692 600225 600118 600293 000422 000790 600069 600133 600678 000559 300059 000532 600701 …
2016-07-11	600581 600228 600678 000701 600483 600169 600698 600961 600596 000571 600760 000868 600868 600545 000563 601002 600528 000702 600586 600275 600257 600162 600539 600495 000727 600716 600745 000151 600179 600125 000017 600789 600425 000751 000593 000851 600787 600093 600543 600051 600207 000532 600651 600677 600112 000838 600747 600636 600567 000762 600515 600100 600078 600241 600075 000576 600355 …
2016-07-18	000856 000737 000707 601008 600802 600249 600095 600493 600070 600543 000518 600501 300036 000789 000507 600141 000922 600599 600539 300029 000502 600242 000680 600760 600218 000731 600622 300022 601002 000571 600698 300042 000049 600114 000532 600425 600367 000516 600293 600740 000576 000505 600382 000726 600449 000593 600774 000698 600375 600667 600339 600354 300008 600720 000014 000607 600247 …
2016-07-25	000659 000852 000820 000713 600603 600961 600365 600107 600325 000017 000422 600701 600971 600225 600779 600401 600082 000735 600740 600790 000697 000541 300022 600229 000698 000682 600343 600293 600543 600078 600326 000731 600898 600169 600716 000821 600599 600784 600501 000680 601099 600072 600702 600643 000592 000603 600645 600622 000737 600141 600193 600088 300050 000656 600070 600720 600375 …
2016-08-01	600539 300022 000571 600141 000420 600162 600836 600067 600603 000410 600678 600096 600247 000509 600466 600114 000791 000735 000789 600392 000680 600108 600293 600039 600804 000868 600179 600742 600716 600711 600584 600198 600228 000707 600963 000532 600616 600290 600592 600111 600325 600891 000701 600365 601099 600449 600515 600728 600581 600774 600069 300028 600133 600107 600257 600745 000667 …
2016-08-08	300022 300050 600288 600259 600493 000859 600980 000790 300029 600257 600193 600088 000737 600961 000707 600108 000502 600716 000713 600051 000852 600243 600241 600078 600692 600179 600645 600965 300045 600774 000509 600354 600080 600701 600410 000868 600096 600095 601002 300034 000751 300002 000823 600234 600128 000518 600355 600501 000049 600592 600225 600678 300036 000697 600141 600229 600072 …
2016-08-15	000541 600528 600293 600367 000680 000505 600199 000777 600493 601008 600112 600898 600636 600162 600234 600333 600249 600596 600186 000735 600107 000831 600100 300009 600720 300061 600495 600459 600456 300027 300022 000100 600882 600790 600599 000151 600133 600187 600039 600354 600787 600063 300029 000518 600501 000816 600101 000503 600106 600366 600779 000050 600543 600141 600093 000752 601002 …
2016-08-22	300050 600545 000609 600425 000859 000426 000534 600532 300022 600961 600114 600107 600179 600086 000731 600080 600980 600636 600539 600965 600326 600787 600745 600054 000571 600789 600711 000702 600078 000506 600075 600273 000099 000698 000518 600963 000922 600584 000751 600103 000823 000603 600773 600354 600128 600459 600382 600614 600456 600493 600331 300002 300036 600760 600218 600070 600289 …
2016-08-29	300050 600259 600482 000506 600359 300034 600366 000707 600456 000859 600193 300008 600980 000587 600770 601002 600331 600365 000050 000762 600118 300061 600545 600961 600728 600636 600338 600095 000701 000852 600242 000751 600093 000823 600459 600515 600170 600111 300024 000816 600243 000532 300036 600501 600107 000697 000559 600101 000603 600971 600152 600493 600516 000777 600581 600311 000682 …
2016-09-05	600603 600339 300029 600501 600592 600599 300036 300022 600128 600070 600543 600101 600493 000151 000859 000505 600678 600218 600855 000821 300061 600961 600581 000856 600882 600198 300042 300028 600114 000680 600225 600234 000410 600397 000851 600802 600293 600249 600540 600193 600228 000755 600112 600770 600241 600636 600410 000731 000762 600773 600080 600532 600359 600202 600448 000099 600354 …
2016-09-12	300022 000928 600645 600381 000609 600234 000755 600493 000049 600218 600228 600539 600716 600961 000151 000752 000859 600128 600051 600257 600802 300052 600456 600784 600742 600354 000762 600325 600311 000713 000682 000821 000751 000799 000726 000856 600241 000686 000587 600365 600359 600540 600225 600232 600101 600448 600616 600459 600501 000505 000532 000789 000422 600971 600067 000777 600243 …
2016-09-19	000821 600366 000698 000751 600331 000422 600645 600599 600130 600836 600242 600971 000735 000587 600039 600158 600311 600232 000713 600233 000789 000410 600125 600448 601008 300050 300008 600425 600692 600537 600539 600545 000603 600586 600112 600804 600381 000099 600288 300022 000777 000707 600770 600072 600501 000541 600400 600241 600787 600128 000014 000609 600466 000682 600716 300009 600257 …
2016-09-26	600545 600193 600365 600199 000545 600501 600331 000859 600072 000506 000713 600770 600101 600063 600359 600449 000701 600459 600198 600354 600711 600645 600980 600836 600082 000587 600125 600855 600080 600744 000016 600720 000609 600692 600616 600218 000789 000821 000762 000868 600961 000426 600241 600971 600528 000926 000816 000410 600466 300042 300045 600109 000702 600435 600543 600636 000877 …
2016-10-10	600701 600836 600101 600247 600802 600980 600365 000838 600539 300028 600107 600545 600359 600581 600169 000816 601101 600501 000545 600128 000667 600399 000702 600252 600375 300052 600229 600645 600807 600851 600354 000502 600243 600478 600503 600187 600592 000014 000587 600207 600063 600698 300036 600773 600425 600448 600401 600112 300050 600760 600614 000016 600961 600218 600636 600831 000707 …
2016-10-17	000838 600836 600365 600103 000420 600807 600135 600747 000751 600128 000667 000545 600711 600539 000593 000789 600855 600545 000502 600400 000680 600199 600247 600891 000603 600789 600961 600202 000758 600515 000777 000506 600158 600259 600770 600125 600175 000831 600831 600367 600169 600152 600354 600333 600392 600311 600774 000587 600239 600980 600257 600745 000426 000737 600116 600802 600252 …
2016-10-24	600603 600545 600367 600355 600152 000099 000502 600103 600162 600701 300029 600601 600543 000509 600586 000752 600747 600257 600692 600247 600288 000737 600774 300036 300045 600836 600584 600108 000593 000609 600075 600343 000534 600363 600744 600289 600802 600333 000881 600790 600229 000707 000851 000014 000016 300050 600501 000682 600202 600805 600493 600716 600106 600537 000751 000727 600095 …
2016-10-31	600603 600114 600359 300050 600501 600128 300045 600773 600545 600249 600636 000829 000609 600831 600234 600449 600225 300036 000852 600257 600760 000050 000682 300029 601008 300022 600375 600088 000014 300028 600882 600568 000701 000056 000881 600363 300008 300034 600326 600333 600343 000821 600410 600193 000006 600645 600259 000151 600241 600456 600425 000851 000099 600072 600103 300052 000534 …
2016-11-07	000159 600218 600080 601008 600760 600790 600501 000737 600228 000859 600354 600448 600128 000856 600202 600078 000877 300052 600540 600051 600449 300036 600247 600375 000043 000014 600397 600961 600152 300022 600123 600898 000049 600234 000506 000789 600063 300050 600107 600108 600095 600539 600742 600581 000713 000755 600225 600359 600243 600789 600493 000698 000702 600543 000151 600133 000537 …
2016-11-14	600365 600645 300042 600532 000838 000836 600339 000799 600701 000518 600537 300045 300002 000502 600622 600980 600601 000823 600745 600303 600770 600199 600501 600260 600198 600545 600539 600716 600652 600855 000049 300009 000587 000701 000545 600289 600059 000100 600882 600965 000571 000851 600831 600779 000099 600175 300036 000727 600483 600054 600584 600728 600241 300008 000791 600787 000607 …
2016-11-21	000017 600636 000014 000877 600363 600082 000099 600257 600855 600289 600325 000682 300045 300061 000713 600879 600963 600218 300050 600805 600831 600225 600133 600744 600755 000922 600643 600851 000545 600128 000587 000851 600790 600106 600078 000502 600108 600234 600243 000420 600449 000011 000056 600366 600355 600375 600898 600088 300009 600202 600692 600645 600644 600592 600326 000667 600698 …
2016-11-28	600790 000100 600482 600568 600088 600645 300027 300024 000737 600701 000697 000823 000702 600135 600090 600855 600366 300050 600522 600128 600111 300045 000056 600804 600252 000603 000009 000050 600175 600074 600382 600093 600054 000686 600584 300002 600100 600392 600198 600539 600146 600459 600503 000503 600483 000820 000917 600109 600293 300034 000099 600063 600225 600363 000682 600449 600728 …
2016-12-05	600146 000737 600243 300050 000789 600128 600218 000537 600330 600397 600078 600354 600375 600540 600448 600135 000502 000702 600202 600790 000707 000823 600139 600333 300029 000682 600802 000593 601002 600449 000159 000856 300042 600877 000043 000698 300022 000752 000014 600539 600082 600257 000755 600186 600784 600586 000099 600614 300045 600622 601008 600980 600882 300034 000592 600112 600965 …
2016-12-12	300036 600257 000593 300008 000702 600128 000737 300042 000868 000532 600456 000859 600774 600789 300009 000852 300061 600651 600677 600080 600218 300050 000856 600375 600135 600359 000752 600078 600449 000017 600051 600354 600303 600855 600836 000099 000713 600459 300034 600784 300045 600101 600586 600501 300022 000502 600193 600382 600082 600667 000791 000790 600311 600186 000537 600716 600260 …
2016-12-19	600259 000506 000762 300022 600980 600645 601008 000507 600199 600884 600367 600088 600502 600078 000410 000545 600459 000571 600644 600678 000698 000099 600891 600365 600229 600971 600116 600410 600359 600789 000017 000518 600702 600152 600186 600218 000922 600652 600537 000593 600232 600067 000686 600755 600096 600202 000420 000816 600456 600392 000680 600054 600311 600399 600363 600128 000823 …
2016-12-26	000856 600400 600971 600228 600493 600584 000799 000713 600965 600702 600234 000789 600067 600365 600107 600247 600179 600701 600678 600162 600802 000667 600774 600539 600532 600355 000420 300002 600790 000791 600054 600354 000790 000593 000881 000014 600375 000752 600095 600232 000426 600229 000016 600483 600199 000592 000545 600135 600289 600614 600448 600742 000609 600218 000755 600078 300050 …
2017-01-03	600501 600855 600622 000755 600877 000838 600232 600971 600135 000014 000011 000151 600228 600410 600965 600711 600537 600359 000541 300028 000799 600139 600779 000821 000410 000790 000682 600692 000593 000777 600241 600239 600400 600072 000877 000507 000701 000545 000735 600257 600539 000727 600747 600051 600961 000829 600836 000868 000099 600128 600651 300022 600742 000517 000603 600592 000836 …
2017-01-09	600303 000532 600175 300002 000836 000607 600071 600645 600745 600392 600711 600493 600090 600381 000790 000503 600592 600539 300059 600965 600239 300052 600139 600773 600728 000078 600162 000410 600259 300045 000829 600179 300027 000426 600103 600290 600543 600111 600770 000100 300024 000517 000592 600740 600545 600855 600636 600898 600410 600971 600095 000667 000016 600338 300061 000571 600606 …
2017-01-16	300034 600540 600080 600218 600101 300045 000713 300042 600054 600075 600965 000682 000099 600397 600774 000534 600375 000752 000686 600971 600059 000823 000697 600078 000859 600135 600359 600622 600096 300027 600199 000603 600273 000737 600242 600311 600963 601101 600779 000532 000789 600636 600581 000507 000928 000821 600652 600448 600515 000420 000926 300024 300022 600088 600742 600333 600108 …
2017-01-23	000686 600333 600720 000790 600193 600449 600241 600784 600652 000587 600133 600478 000012 000011 000509 600101 000017 300061 600459 000014 600103 600199 600088 000926 000821 600622 600543 000799 000917 600774 600586 600702 600805 600399 600884 600198 000735 600466 600128 600141 600125 600135 600175 000593 600288 300008 600855 000410 600400 600392 600644 600711 000159 000667 600678 000928 000571 …
2017-02-03	600836 600716 000790 600770 000859 600311 000799 600193 000922 000017 600651 000856 000011 600069 600218 600540 600141 600884 600367 600744 600543 000593 600107 600882 000422 600980 000713 000506 600392 000755 000006 600891 600667 000507 000707 600128 600596 000838 000881 000009 600333 600790 600080 601002 300050 000014 000410 600745 000505 000592 600545 000518 600198 000737 600110 600187 000917 …
2017-02-06	000713 600760 600836 600209 600596 000881 600101 000593 000410 600644 600744 600581 600540 600716 600110 600141 600651 600228 600080 600088 000151 600884 600645 600247 600367 600133 600483 000043 000790 000609 000014 600980 600603 000838 000922 600128 600961 600667 000731 600333 600790 600218 600543 600249 600107 600234 000859 000507 600123 000009 000777 000011 000532 300042 600448 600366 000078 …
2017-02-13	600760 600744 600093 000420 600108 600868 600338 000503 600325 601099 600478 000607 600039 600836 600651 000016 600243 600568 600971 000686 600698 300059 600275 600603 600802 000917 000762 600898 600355 300029 600133 600200 601008 600711 600961 600086 600123 600425 600644 000609 000829 000426 000752 600101 600399 000707 600592 600067 600162 000735 600392 600075 600784 000571 600111 000667 000014 …
2017-02-20	600599 000838 600592 000659 600804 000532 000726 600325 000410 600677 600141 601002 600784 600596 600247 600568 000563 600787 000506 300034 000702 600234 600459 000587 000926 600116 600711 000422 600275 600851 600071 600382 000698 000856 600339 000056 000576 000509 300028 600179 600692 000151 600186 600257 000009 300022 600616 600961 600747 600882 600330 600359 000537 600232 600567 000518 600354 …
2017-02-27	600645 000829 000505 600636 600855 000502 600257 600275 000056 600343 600599 600532 600667 000050 600501 600128 300022 000838 600247 000509 600980 000607 600568 000791 000518 300029 600071 600677 600515 000790 600745 600241 300050 300036 600158 600804 600339 600770 600259 000682 000821 600139 600435 000422 000006 600193 600382 000410 000014 600879 000851 600493 000731 600354 600303 000701 600229 …
2017-03-06	600645 000518 000707 600789 300042 000737 600382 600851 600961 600855 000821 000011 600354 600532 000502 600493 000701 600599 600107 000006 600331 000056 600616 600071 600784 000682 601008 600636 000713 600882 300045 600774 600652 000755 600193 600252 000829 000752 600692 300022 600257 600106 600234 600502 600128 600449 600483 300036 000422 300029 000049 300052 000859 600831 600241 000922 000836 …
2017-03-13	600678 600773 000420 600243 000592 600075 000701 600257 600755 600354 600877 600333 600399 600193 600355 600218 000751 000789 600109 600202 600311 600784 600805 600410 000686 600616 600501 600802 300059 000698 000755 600537 000017 600108 300052 600528 600039 000151 600836 000623 600072 000868 600495 600971 000762 600716 600545 600259 000537 600449 600326 000159 600059 000777 600090 600740 600425 …
2017-03-20	600257 600716 300059 000506 600333 600545 600071 000532 000755 000503 600401 600241 000518 000422 600568 300042 600128 600802 600540 600207 600483 600290 000426 000667 601099 600740 000078 000821 600169 000752 600116 600601 000799 600325 600482 300045 600059 000836 600744 600108 000777 600980 600069 600898 600175 600877 600790 600965 000922 600516 600355 600125 600170 600528 000014 600891 600851 …
2017-03-27	300045 000532 600770 600599 600831 600596 000534 600789 000011 300022 000762 600567 600503 300008 600742 600787 000609 600784 600448 600343 000587 000790 000659 600080 000563 600072 600273 600645 600459 600779 600088 600397 600232 600601 300052 600482 600229 300061 600399 600790 000009 600410 600961 000410 600108 600101 600855 600677 600051 300009 600877 600644 600096 000838 000713 600711 600804 …
2017-04-05	300052 300029 600071 600193 600599 600961 300050 600232 000502 600784 600543 600789 600259 300022 600652 000838 600289 600186 600774 600645 300009 600898 600702 600493 300059 600257 600367 000755 000713 300028 600152 600770 000050 600273 000851 600241 600678 600397 000789 600478 600200 000698 600082 000517 600218 600503 600802 600288 600410 600980 600576 600128 600366 600877 600330 600448 000856 …
2017-04-10	000829 600645 600303 600532 600074 600198 300027 600728 000559 600601 000917 600516 300036 600330 600584 300009 600770 000752 600103 600855 600289 000592 600410 600622 600851 300050 000410 300045 300024 300002 000502 600537 600503 600418 000099 000593 000006 000100 600636 600107 600333 600187 600275 600515 600259 600135 600891 000755 300008 600090 000851 000078 000050 600651 600884 300061 000049 …
2017-04-17	600331 000502 300027 000017 600851 600198 600502 600128 300036 000838 600645 600599 600218 600303 600836 600478 000607 600652 600804 600516 600740 000686 600532 600728 300050 300024 600601 000587 600107 600233 000755 600330 600614 600831 000410 300059 600103 600074 600789 600636 601099 000851 600139 600275 600175 600503 600108 600186 000623 300052 600567 600855 600839 600790 600090 000799 600770 …
2017-04-24	600107 600260 600088 000509 600096 600522 600961 600326 600790 600784 600702 600567 000758 600592 600760 600179 600338 600135 600051 000571 000762 600257 600063 600199 000698 600234 600802 600581 600339 600965 600293 000422 600839 600774 600311 600331 600516 600359 600198 600080 000050 000752 000011 000856 600289 000151 600698 600086 600855 600963 600175 000751 600397 600112 600805 600109 600209 …
2017-05-02	600678 300022 300042 600218 000702 600539 600365 600241 600107 000502 300029 000789 300052 600354 600234 600581 600367 600742 600789 000698 600459 600059 600202 600622 600532 600961 600067 000682 300050 000755 600802 000737 600980 000505 000571 000821 300009 600186 600636 600448 600080 600596 600382 600882 300036 000713 000777 000816 600831 600228 600755 000852 000420 600836 600774 000507 600592 …
2017-05-08	600831 600493 000420 600257 600448 600961 600293 000603 300022 600616 600789 600354 600103 600770 600070 600645 000078 600175 600343 600882 600186 600232 600478 000517 000698 600740 600543 600229 000737 000701 600774 600051 300029 600851 000707 600532 600501 000607 000593 600259 000851 000099 600483 000751 600877 000426 000667 600805 600330 600108 000686 600790 600090 600331 600199 600333 600784 …
2017-05-15	000737 600051 600225 600540 600078 000859 600275 000593 600596 000755 600855 600101 600740 600397 600493 300036 000159 600243 600774 600891 600070 600311 300022 000420 000823 000713 000851 600080 600128 000534 600059 000799 000697 000698 000518 600082 600063 600971 600698 000559 600877 600123 000752 600330 600677 000682 600199 000789 600784 600702 600359 000043 600135 000868 600072 600449 600770 …
2017-05-22	000789 600884 600448 000420 000576 600971 000838 000009 600760 000799 000823 600093 600130 000751 600482 300034 600228 600090 600232 600643 000534 000868 300061 000541 000859 600199 000758 600539 600399 600614 000881 600175 600392 000518 600239 000707 600082 601101 000702 600179 600141 600207 600784 000016 600543 600169 600804 600108 300029 000777 000851 600831 000507 600311 000917 000151 600515 …
2017-05-31	600755 601099 600343 600330 600116 600971 600495 000758 600882 600096 600643 000701 000541 600537 600090 600293 600770 000777 600101 000603 600516 300009 600169 000426 600234 600260 600133 600106 600802 600456 600787 000823 600652 600187 600109 600478 600567 600325 600483 300034 600401 600884 600482 600326 600855 600601 600112 000926 000100 000917 000049 600074 600199 600493 600303 000623 000534 …
2017-06-05	600239 600110 000609 600701 000928 600592 600807 000563 600879 000877 600067 600831 600326 300052 000856 000410 600539 300009 600787 000505 600198 000836 600702 300028 600720 600273 600678 600965 600576 600114 600202 600449 600425 600169 000503 600677 600596 601008 600247 600133 600366 000517 600601 000050 000851 600225 000009 600698 600568 600054 600755 600234 600728 600760 000789 300008 600584 …
2017-06-12	000541 000755 600366 600325 000838 600106 600241 600882 000503 000099 000831 600802 000506 600078 600501 600581 600831 600289 600239 600540 600425 300029 300022 000877 600568 600701 000836 000159 600207 600202 600367 000698 600963 600051 600139 600193 600354 000593 000751 600539 000519 600275 600339 000851 600259 000758 600449 600228 600592 300052 600198 000420 000791 300034 000713 600678 000680 …
2017-06-19	600375 000049 300042 600338 000877 000856 600622 600260 300036 600135 600435 600146 000697 600528 600884 600239 600325 000928 600456 600326 000516 000507 600072 600116 000823 000680 600971 600755 600779 600242 000043 601008 600760 600643 000777 600592 000820 600702 600879 000563 600202 600678 000537 000519 000576 000831 600399 601002 600410 600110 300008 600522 000789 600225 000686 601101 000762 …
2017-06-26	600275 300022 600720 600459 600677 000758 000868 000009 600158 300029 600747 600249 600331 000099 600789 600836 000519 600229 300045 600961 300034 600502 600200 600063 600039 600831 601099 600111 600584 600109 000836 000686 600207 000049 600075 600243 000682 600596 000790 600078 600760 000707 600614 600074 600839 300052 000043 600103 600199 000829 600770 600540 000928 000821 600652 600576 600528 …
2017-07-03	600275 000506 600425 300022 600234 600249 600537 600701 600367 600090 600289 600075 600851 600503 000791 600243 000667 600051 600103 000731 000607 000859 600074 000545 000836 600493 600169 600961 600728 000751 600831 000790 000838 300008 600789 600218 600720 600882 600175 600123 600740 600343 600130 600774 000851 000017 601002 000541 600478 000821 600101 600141 600805 000509 000877 600106 600326 …
2017-07-10	000790 600636 600078 000713 600186 600275 600502 600232 600493 600257 600716 600596 000509 600249 600241 600141 600289 000762 000737 600106 600774 600101 000078 000607 600882 000517 600343 000755 600898 600071 000836 000731 600747 000043 000751 600339 000735 000541 600128 600112 600326 300029 600400 000877 600698 600311 600051 600162 000012 600478 000707 600401 600199 600125 600333 000667 600891 …
2017-07-17	600375 600482 000823 600339 000049 000836 600586 300008 000519 600170 600592 600109 000831 600449 600495 600879 600614 600711 000881 000100 600401 000009 600252 000851 600069 600502 600039 000726 600325 000799 000777 600290 000877 600072 600742 300061 600787 300024 600135 600963 600125 600054 600790 000697 300027 600067 000758 600545 600882 600141 600965 600111 600078 600839 300002 600677 600540 …
2017-07-24	000012 600228 300029 000502 000159 000043 600448 300028 000593 600540 000859 300045 300034 600200 600152 600241 600770 300008 000737 000851 600051 600537 600257 600980 600898 600311 000607 000016 000868 600363 600831 600410 300009 000698 600082 600218 000856 600193 600784 300036 600501 600293 600243 600543 600232 600359 600855 600678 600716 000701 600435 000713 000680 600592 600692 600333 600774 …
2017-07-31	000506 000502 300022 000755 600701 600382 300029 600243 000682 000503 000829 000821 600257 000836 600784 000017 600082 600333 600228 600275 600152 600543 000702 600836 600539 600493 000159 000737 600088 600855 300045 300042 300009 600071 600790 600128 600289 600241 600114 600592 600218 000820 600135 000713 000532 600677 000509 600805 600540 600162 000099 600259 000790 000420 000078 000928 600601 …
2017-08-07	000852 600483 000755 300050 600382 600599 600355 600742 000541 600242 600071 000518 600303 600711 600290 600868 000505 600051 600207 000050 600241 000099 000758 600107 601008 000017 300002 600069 000821 600074 600692 600339 600170 600568 600108 600667 600080 600963 600354 600243 600701 000680 000006 600606 600392 000701 000509 000698 000727 600158 000868 000682 000859 300028 000506 600543 600063 …
2017-08-14	000755 000702 300028 600257 000587 600448 000159 000737 600243 000859 000502 000713 600898 600692 000707 000609 000836 600275 600652 600078 300029 600193 600961 601008 600493 600804 600088 600290 600200 600070 600678 600501 000852 600805 000922 000838 600425 000868 600128 600882 600532 600831 600382 600202 000505 600071 600186 600877 600152 000006 600851 000701 000607 300052 300022 000667 000856 …
2017-08-21	000502 600193 000755 600228 000868 000762 000737 000534 000506 000603 600218 300022 600701 600692 000011 000789 600784 000928 600596 600836 000838 600141 300028 000752 000420 600152 600636 600449 600882 600448 000099 600333 600243 000859 600202 600311 600241 601101 600805 600135 600232 000006 600599 600502 600493 600101 000159 000043 600586 600790 600078 600109 600459 600366 000410 600128 600367 …
2017-08-28	000503 000755 000838 000836 000099 600701 000506 000820 600599 300022 600882 600074 000623 600228 600789 600961 600331 000928 000758 600273 600586 000682 601101 600110 000752 000698 000713 600367 600382 000563 000534 600232 600039 600459 000762 600366 000680 600101 600528 600354 600193 000686 600343 600075 600355 600802 000100 000603 600107 600543 000518 000078 000576 600080 000707 600070 600152 …
2017-09-04	000755 000503 000836 000506 600701 000838 000099 000517 600599 000609 000816 600228 000509 000713 000868 000777 600232 600882 000534 600790 000623 600218 000698 600273 600355 600483 000789 000752 600088 600532 000049 000014 000859 600359 600366 600128 300061 000790 600382 300002 600074 600568 000737 000006 600070 600054 600831 600229 600898 000056 600169 000518 000823 600257 300022 300052 600243 …
2017-09-11	000509 000503 600543 300022 600051 000518 000816 000576 300061 600678 000593 000752 000707 000836 000790 000838 600540 000502 000868 000099 000517 000726 600257 000506 600290 600802 600071 000659 600095 600586 000755 000777 000713 000698 600790 000056 600241 600199 600961 600365 300034 600234 600101 000563 600774 600080 600448 600243 000820 000682 600851 600898 000731 600232 600831 600082 000505 …
2017-09-18	000838 000099 000755 000836 300022 600965 000789 600289 000701 000506 600106 600101 600365 000603 600701 000851 000563 600678 000702 000502 600836 600961 600199 000410 600112 000659 600980 000576 000503 000509 600543 000159 600540 600744 000791 600855 600078 600070 600075 300050 000731 600080 000545 600228 000587 300028 600273 600249 000790 600677 600293 600839 600069 600493 000698 600435 600051 …
2017-09-25	300009 000680 300002 000702 000518 000701 000609 600540 000755 000534 000623 000043 600528 000506 000698 600399 600141 300024 600290 600187 300052 600112 000838 600787 000099 600790 000686 600082 000603 000731 600698 000587 000859 300036 000829 000571 000502 000509 600202 600784 600123 601008 601002 600855 600259 000049 300029 000707 600343 600495 300042 600586 000713 600744 300008 000917 000852 …
2017-10-09	000755 601101 000680 000506 000836 600784 600603 000099 600483 600333 600397 000686 000758 600078 000659 000623 600528 601008 600961 000587 600169 000603 000017 600193 600568 600586 000698 300022 600971 600740 000563 600596 000502 600082 600241 000507 300029 600354 600075 000928 600692 601099 600802 000790 600601 600831 600187 000777 000829 600868 000012 000831 600790 600070 000682 600652 600109 …
2017-10-16	000755 000838 600074 000820 000507 300050 600522 300028 600273 600636 600095 600643 300024 600133 000877 600112 000702 000917 000506 600410 600158 600652 600354 600807 600275 000518 600868 000502 600851 600545 600601 600831 300052 600070 600692 000836 600130 600667 300045 600067 000541 600252 000922 000016 600599 000852 600532 000856 600493 000680 600290 000505 600456 600980 600400 600773 300002 …
