# Supplementary material for: Innovative deep matching algorithm for stock portfolio selection using deep stock profiles
Source: PLoS One. 2020 Nov 4;15(11):e0241573. doi: 10.1371/journal.pone.0241573 (PMC7641377; doi:10.1371/journal.pone.0241573)
Supplement: S4 File — (CSV) [file pone.0241573.s004.csv]

code	trading_date	HBETA	LCAP	PB	PE	PS	RSI	PCF	PSY	MTM	Volatility	ASI	MACD	QuickRatio	ROA	OperatingProfitRatio	TotalAssetGrowRate	one_week_leading_returns	one_month_leading_returns	senti	comments_attention	average_registration_weeks	read_attention	received_information	transmission_information	workday_9_15_ratio
600259	2010-05-10	0.7214	22.38	19.5512	148.6949	6.2644	45.3908	128.9431	0.4167	-3.17	0.3669	455.9204	-0.943	0.4273	0.0358	0.0414	0.1318	-0.02548726	0.02003893	-9	55	80.57	25097	186.0	156834.0	0.0
600259	2010-05-17	0.7332	22.3681	19.3187	146.9264	6.1899	28.5714	127.4095	0.25	-1.94	0.3807	-20.2923	-0.9412	0.4273	0.0358	0.0414	0.1318	-0.01190045	-0.03257307	-18	124	42.73	34086	84.27	288512.18	0.4118
600259	2010-05-24	0.7332	22.2393	16.9841	129.1707	5.4418	30.2741	112.0124	0.25	-3.46	0.4096	185.1911	-0.9918	0.4273	0.0358	0.0414	0.1318	-0.12084993	-0.30903337	-1	139	30.88	48799	38.65	686597.47	0.3529
600259	2010-05-31	0.7845	22.6341	25.2064	191.7047	8.0763	71.6116	166.2396	0.5833	8.11	0.8451	487.7792	1.1174	0.4273	0.0358	0.0414	0.1318	0.48411293	0.32587529	132	1745	32.45	1056442	82.65	812654.06	0.4392
600259	2010-06-07	0.7659	22.7156	27.3457	207.9748	8.7618	78.0472	180.3485	0.6667	11.14	0.7628	628.4529	1.9192	0.4273	0.0358	0.0414	0.1318	0.08486593	0.43622848	108	2369	35.25	1125246	96.09	645403.19	0.4237
600259	2010-06-17	0.7395	22.7043	27.0387	205.6404	8.6634	78.4799	178.3242	0.5833	1.97	0.5175	501.0286	0.5322	0.4273	0.0358	0.0414	0.1318	-0.01119379	0.43693514	100	1131	38.6	281219	81.04	716301.54	0.3924
600259	2010-06-21	0.739	22.6226	24.918	189.5117	7.9839	48.3315	164.338	0.4167	-3.33	0.4278	514.205	-0.3702	0.4273	0.0358	0.0414	0.1318	-0.07845832	0.47932675	-22	116	34.89	28659	79.79	1106919.26	0.4074
600259	2010-06-28	0.7493	22.6057	24.4995	186.3284	7.8498	31.5217	161.5776	0.4167	-3.19	0.3413	620.2207	-1.0302	0.4273	0.0358	0.0414	0.1318	-0.0167933	-0.02157948	-20	367	42.1	84148	71.68	952931.44	0.4444
600259	2010-07-05	0.7435	22.5522	23.2252	176.6371	7.4415	29.4589	153.1736	0.4167	-1.82	0.3512	-116.635	-1.0594	0.4273	0.0358	0.0414	0.1318	-0.0519987	-0.15844411	42	521	45.22	139529	93.6	1171726.83	0.4462
600259	2010-07-12	0.7426	22.5888	24.0902	183.2159	7.7187	40.4605	158.8785	0.5	-0.44	0.2995	365.1147	-0.5644	0.4273	0.0358	0.0414	0.1318	0.03725289	-0.10999743	16	448	42.28	191459	71.07	974908.63	0.3226
600259	2010-07-19	0.7478	22.5296	22.7043	172.6757	7.2746	44.7905	149.7384	0.5	-0.56	0.3043	-222.0122	-0.3912	0.4273	0.0358	0.0414	0.1318	-0.05754471	-0.08908382	53	325	59.29	98441	85.48	725523.93	0.2826
600259	2010-07-26	0.7651	22.7101	27.1968	206.843	8.7141	74.5293	179.3671	0.6667	3.34	0.3947	-132.7025	0.6648	0.4273	0.0358	0.0414	0.1318	0.19786471	0.12557419	58	349	38.57	143295	66.53	814698.39	0.4167
600259	2010-08-02	0.7677	22.725	27.6061	209.9555	8.8452	67.7518	182.0662	0.5833	5.27	0.3687	253.8688	0.7344	0.4273	0.0358	0.0414	0.1318	0.01506083	0.19263372	13	410	38.04	133796	113.19	1201211.0	0.3729
600259	2010-08-09	0.7737	22.6949	26.7876	203.7304	8.5829	65.4308	176.668	0.6667	-0.44	0.3927	299.6574	0.0794	0.4273	0.0358	0.0414	0.1318	-0.02964269	0.12573814	3	349	36.59	129733	64.89	817750.89	0.2982
600259	2010-08-16	0.7674	22.7257	27.6247	210.097	8.8512	52.5	182.1888	0.5	0.02	0.3799	363.4193	-0.011	0.4273	0.0358	0.0414	0.1318	0.03124174	0.21452459	-17	194	47.64	101739	148.06	991218.18	0.5
600259	2010-08-23	0.7781	22.7122	27.2526	207.2674	8.732	50.8235	179.7351	0.5	0.5	0.2445	462.7561	0.005	0.4273	0.0358	0.0414	0.1318	-0.01348235	0.00317753	-2	163	49.66	68321	101.08	839693.08	0.3438
600259	2010-08-30	0.7909	22.7087	26.3855	187.8342	8.8671	49.9329	-265.9865	0.5833	-0.58	0.3079	122.9457	-0.5452	0.4336	0.0424	0.047	0.3117	-0.00340854	-0.01529184	53	192	51.7	60767	84.83	1019778.11	0.32
600259	2010-09-06	0.8116	22.8186	29.4487	209.641	9.8965	54.1829	-296.8664	0.6667	1.38	0.3705	506.3989	0.2858	0.4336	0.0424	0.047	0.3117	0.11609121	0.13044206	138	436	65.86	1490719	96.73	1251122.04	0.381
600259	2010-09-13	0.775	23.0314	36.4337	259.3656	12.2439	83.9646	-367.2799	0.75	11.12	0.5431	598.8187	1.699	0.4336	0.0424	0.047	0.3117	0.2372169	0.33641722	273	983	45.71	892590	70.94	845389.36	0.3734
600259	2010-09-20	0.7927	23.092	38.7108	275.576	13.0091	77.4	-390.2349	0.75	10.25	0.4988	1286.5831	2.1142	0.4336	0.0424	0.047	0.3117	0.06248821	0.41238778	313	1496	51.21	510751	85.44	656339.75	0.2914
600259	2010-09-27	0.7858	23.0378	36.6686	261.0381	12.3228	68.1673	-369.6483	0.6667	7.81	0.4782	1446.4172	0.534	0.4336	0.0424	0.047	0.3117	-0.05275194	0.36304438	4	586	64.75	186776	109.31	850404.02	0.2235
600259	2010-10-08	0.8138	23.3945	52.3824	372.9024	17.6036	79.1282	-528.056	0.75	13.62	0.4045	1838.2383	2.5682	0.4336	0.0424	0.047	0.3117	0.42852455	0.67547772	681	1944	54.31	715792	99.22	567377.06	0.3485
600259	2010-10-11	0.8019	23.4474	55.2288	393.1654	18.5602	80.6604	-556.7497	0.75	14.48	0.4046	1992.4524	3.3716	0.4336	0.0424	0.047	0.3117	0.05434141	0.49260223	330	1153	38.43	340863	55.31	490536.39	0.1719
600259	2010-10-18	0.825	23.858	83.2679	592.7714	27.983	95.4303	-839.4059	0.9167	51.57	0.3403	4129.3627	8.2742	0.4336	0.0424	0.047	0.3117	0.50768752	0.93780154	948	4540	37.14	1365298	73.96	605102.33	0.2582
600259	2010-10-25	0.8228	23.786	77.4848	551.6023	26.0395	88.9598	-781.1075	0.8333	37.84	0.3072	5056.3265	7.2352	0.4336	0.0424	0.047	0.3117	-0.06944387	0.92110961	535	4249	37.42	1282716	76.89	579839.92	0.2776
600259	2010-11-01	0.8008	23.8099	77.594	536.4076	21.6287	75.0657	229.3071	0.5833	18.59	0.2672	4486.6056	1.7216	0.4327	0.0475	0.0578	0.4996	0.02413594	0.516721	799	2656	32.19	962690	60.38	411219.35	0.3107
600259	2010-11-08	0.8202	23.7238	71.197	492.1854	19.8456	35.6629	210.4027	0.3333	-5.17	0.2184	3847.1476	-3.9322	0.4327	0.0475	0.0578	0.4996	-0.08244162	0.37993797	61	1639	44.25	1976379	82.93	603296.98	0.3052
600259	2010-11-15	0.8395	23.6472	65.9487	455.9037	18.3827	28.0043	194.8928	0.3333	-13.18	0.2843	3298.269	-5.4478	0.4327	0.0475	0.0578	0.4996	-0.07371341	-0.20146296	129	568	36.47	177847	67.11	615485.42	0.2222
600259	2010-11-22	0.8814	23.61	63.5366	439.2288	17.7103	39.3575	187.7645	0.4167	-8.67	0.3296	1760.6975	-5.8288	0.4327	0.0475	0.0578	0.4996	-0.03657216	-0.16859125	154	731	30.08	194673	60.12	601587.87	0.2521
600259	2010-11-29	0.9224	23.5896	62.2554	430.3721	17.3532	33.2666	183.9784	0.4167	-4.18	0.3594	-1032.6714	-3.8798	0.4327	0.0475	0.0578	0.4996	-0.02017062	-0.21289781	129	412	40.66	110653	96.57	616020.26	0.2157
600259	2010-12-06	0.9388	23.5488	59.7638	413.1475	16.6587	42.1245	176.6151	0.5833	-4.27	0.2999	-517.784	-2.542	0.4327	0.0475	0.0578	0.4996	-0.0400243	-0.17048049	110	307	49.79	82829	63.41	544206.56	0.3962
600259	2010-12-13	0.9551	23.5694	61.0096	421.7598	17.0059	45.5802	180.2967	0.6667	-1.41	0.3436	-1245.9294	-0.8788	0.4327	0.0475	0.0578	0.4996	0.02085355	-0.07591353	127	385	42.49	90014	23.13	339182.72	0.4043
600259	2010-12-20	0.9445	23.5985	62.8121	434.2202	17.5084	61.8011	185.6234	0.6667	3.45	0.2847	-8.4843	0.6818	0.4327	0.0475	0.0578	0.4996	0.02953249	-0.00980888	64	136	57.36	35905	61.25	201188.55	0.1818
600259	2010-12-27	0.9461	23.5382	59.1365	408.8108	16.4838	45.0303	174.7612	0.4167	-2.12	0.3059	-151.1196	-0.3512	0.4327	0.0475	0.0578	0.4996	-0.05850793	-0.04814619	52	191	26.47	118270	74.67	294758.88	0.2759
600259	2011-01-04	0.9943	23.5085	57.4047	396.839	16.0011	30.5828	169.6434	0.3333	-6.12	0.3238	-307.7989	-0.9056	0.4327	0.0475	0.0578	0.4996	-0.02928847	-0.03741036	59	167	57.34	231479	86.14	428393.45	0.3333
600259	2011-01-10	0.9877	23.4664	55.0368	380.4695	15.3411	32.4876	162.6456	0.4167	-4.33	0.3234	-480.4757	-0.1972	0.4327	0.0475	0.0578	0.4996	-0.04125432	-0.09951823	63	212	34.22	41020	43.29	263942.76	0.3214
600259	2011-01-17	0.9923	23.3883	50.9017	351.8839	14.1884	38.1944	150.4257	0.5	-4.24	0.2685	-678.6224	-0.6872	0.4327	0.0475	0.0578	0.4996	-0.07512597	-0.20417669	69	333	40.52	65555	86.8	566449.7	0.3125
600259	2011-01-24	1.0511	23.2763	45.512	314.6249	12.6861	19.3741	134.498	0.4167	-10.78	0.3042	-1137.4217	-1.9676	0.4327	0.0475	0.0578	0.4996	-0.10589401	-0.25156277	98	249	37.02	59937	91.26	1138282.17	0.3333
600259	2011-01-31	1.0255	23.3193	47.5089	328.429	13.2427	24.9474	140.399	0.4167	-3.84	0.3457	-1079.2752	-0.2322	0.4327	0.0475	0.0578	0.4996	0.04389172	-0.17838258	36	321	37.48	112775	52.17	666630.67	0.3208
600259	2011-02-09	1.035	23.3501	48.9933	338.6905	13.6565	42.8	144.7857	0.5833	0.44	0.291	-639.7863	0.526	0.4327	0.0475	0.0578	0.4996	0.03123839	-0.10588987	18	78	31.25	28679	98.78	1263572.56	0.3077
600259	2011-02-14	1.0476	23.3315	48.092	332.4603	13.4053	42.9779	142.1224	0.6667	2.92	0.3138	-920.5918	0.8274	0.4327	0.0475	0.0578	0.4996	-0.01840512	-0.04916902	35	119	26.44	36379	49.87	907420.4	0.6364
600259	2011-02-21	1.0659	23.6221	64.3141	444.6038	17.927	87.8067	190.0622	0.8333	19.02	0.6875	182.2216	5.327	0.4327	0.0475	0.0578	0.4996	0.33732919	0.39405418	187	548	41.12	169654	56.62	711115.25	0.3596
600259	2011-02-28	1.0314	23.5922	62.4145	431.4716	17.3975	77.0189	184.4484	0.6667	17.12	0.5921	143.0179	3.897	0.4327	0.0475	0.0578	0.4996	-0.02954397	0.32061849	262	529	17.57	197768	36.61	367344.48	0.369
600259	2011-03-07	1.0223	23.5875	62.1229	429.4559	17.3163	67.2575	183.5867	0.5	-1.36	0.5304	1309.1688	1.0548	0.4327	0.0475	0.0578	0.4996	-0.00467221	0.28470789	236	475	28.72	116712	68.74	413446.59	0.2692
600259	2011-03-14	1.0443	23.5833	61.8667	427.6846	17.2448	40.4355	182.8295	0.3333	-0.62	0.4236	1673.1733	-0.2386	0.4327	0.0475	0.0578	0.4996	-0.00412597	0.29898704	68	259	34.81	113663	108.64	402805.72	0.3519
600259	2011-03-21	1.067	23.6295	64.7913	447.9022	18.06	56.6486	191.4722	0.4167	3.02	0.3474	962.6452	-0.2398	0.4327	0.0475	0.0578	0.4996	0.04727169	0.00892954	141	533	51.65	137645	105.77	594077.63	0.3582
600259	2011-03-28	1.0768	23.6321	64.9591	449.0627	18.1068	49.4203	191.9683	0.4167	3.5	0.3802	56.0415	-0.6508	0.4327	0.0475	0.0578	0.4996	0.00259413	0.04106764	120	566	27.98	118791	74.36	257468.3	0.3279
600259	2011-04-06	1.0859	23.6343	65.1005	450.04	18.1462	42.6721	192.3861	0.4167	0.35	0.4047	291.5954	-0.3276	0.4327	0.0475	0.0578	0.4996	0.00217343	0.04791328	136	704	48.72	302437	78.08	652850.13	0.3472
600259	2011-04-11	1.0943	23.6993	69.4741	480.2748	19.3653	68.3461	205.3111	0.5833	6.14	0.4129	410.4612	0.325	0.4327	0.0475	0.0578	0.4996	0.06719163	0.11923088	131	479	42.05	116008	56.15	773483.37	0.4
600259	2011-04-18	1.1485	23.649	66.0636	456.6977	18.4147	52.0922	195.2322	0.4167	-2.3	0.4358	374.32	-0.709	0.4327	0.0475	0.0578	0.4996	-0.04909883	0.02286036	-32	620	38.05	218651	75.88	447993.19	0.3115
600259	2011-04-25	1.1635	23.6048	63.2097	436.9688	17.6192	35.4071	186.7984	0.4167	-7.09	0.4601	-130.2604	-1.772	0.4327	0.0475	0.0578	0.4996	-0.04318734	-0.02292111	52	124	33.71	38514	36.67	288820.0	0.5
600259	2011-05-03	1.1703	23.4924	50.364	332.2462	11.5968	21.045	-624.4097	0.3333	-10.84	0.5452	-530.5646	-2.7028	0.3964	0.0458	0.0508	0.4935	-0.10637364	-0.13146818	-21	303	53.78	64410	86.5	478290.67	0.2222
600259	2011-05-09	1.1848	23.4958	50.5373	333.3895	11.6367	36.095	-626.5585	0.4167	-7.98	0.55	-906.1597	-1.7784	0.3964	0.0458	0.0508	0.4935	0.00343673	-0.19522308	61	269	40.44	137818	92.53	473923.58	0.2424
600259	2011-05-16	1.2034	23.4995	50.7264	334.6368	11.6802	37.7405	-628.9026	0.4167	1.43	0.3186	-512.6899	-0.24	0.3964	0.0458	0.0508	0.4935	0.00373632	-0.14238793	45	226	40.66	56542	57.2	981636.6	0.3704
600259	2011-05-23	1.1883	23.4512	48.3315	318.8379	11.1288	42.5822	-599.2106	0.4167	-1.37	0.3722	-347.768	-0.4112	0.3964	0.0458	0.0508	0.4935	-0.04720967	-0.14641026	126	214	41.39	99301	83.37	1094049.85	0.1064
600259	2011-05-30	1.2317	23.4619	48.8514	322.2679	11.2485	32.4377	-605.6569	0.3333	-1.01	0.4441	-227.3536	0.5698	0.3964	0.0458	0.0508	0.4935	0.01075936	-0.02927726	112	256	47.02	111373	146.87	1273430.77	0.4603
600259	2011-06-07	1.2306	23.4883	50.1592	330.895	11.5496	59.8375	-621.8703	0.5	2.32	0.4283	-498.4472	0.7676	0.3964	0.0458	0.0508	0.4935	0.02676545	-0.00594854	201	487	45.03	169200	94.09	961488.17	0.3977
600259	2011-06-13	1.2883	23.57	54.429	359.0629	12.5328	60.4779	-674.8079	0.5	4.56	0.7438	359.5243	2.5722	0.3964	0.0458	0.0508	0.4935	0.08513467	0.07544981	311	542	38.17	191804	107.58	1059351.81	0.3663
600259	2011-06-20	1.3091	23.5678	54.3109	358.2833	12.5056	60.0769	-673.3428	0.5833	5.0	0.5798	801.6696	1.7322	0.3964	0.0458	0.0508	0.4935	-0.00217511	0.12048437	455	1791	51.99	437342	99.09	782082.12	0.4488
600259	2011-06-27	1.3331	23.5514	53.4285	352.4626	12.3024	38.7911	-662.4037	0.4167	-1.27	0.5604	221.2108	-0.9464	0.3964	0.0458	0.0508	0.4935	-0.01625231	0.0934727	221	528	39.73	151491	55.1	373065.62	0.4414
600259	2011-07-04	1.3518	23.6159	56.9894	375.9532	13.1224	44.3775	-706.5509	0.5	3.4	0.4277	677.4227	0.4954	0.3964	0.0458	0.0508	0.4935	0.06665825	0.1333655	250	943	45.26	337061	71.54	729471.67	0.4257
600259	2011-07-11	1.3705	23.6141	56.887	375.2776	13.0988	67.6952	-705.2812	0.5833	4.39	0.3571	710.9555	0.357	0.3964	0.0458	0.0508	0.4935	-0.00180128	0.04642955	157	716	36.68	198049	53.59	511847.16	0.4956
600259	2011-07-18	1.3423	23.6369	58.1947	383.9047	13.3999	56.3742	-721.4945	0.5833	1.53	0.3994	-15.9807	-0.038	0.3964	0.0458	0.0508	0.4935	0.02298472	0.07158938	24	297	50.84	90733	92.39	355199.0	0.3036
600259	2011-07-25	1.3255	23.5753	54.7205	360.9858	12.5999	24.3499	-678.4217	0.3333	-2.75	0.5302	310.7046	-1.1422	0.3964	0.0458	0.0508	0.4935	-0.05969227	0.02814942	12	227	45.53	85589	69.0	854889.75	0.3953
600259	2011-08-01	1.3163	23.5893	55.4926	366.0789	12.7777	38.1579	-687.9934	0.25	-3.43	0.5039	-205.1364	-0.6456	0.3964	0.0458	0.0508	0.4935	0.01410399	-0.02440484	96	164	26.15	59692	58.67	540157.1	0.3913
600259	2011-08-08	1.3268	23.5194	51.7426	341.341	11.9142	26.9469	-641.5021	0.1667	-3.78	0.3265	-349.2898	-1.3818	0.3964	0.0458	0.0508	0.4935	-0.06758125	-0.09018481	26	188	57.5	57676	130.5	2029376.95	0.3611
600259	2011-08-15	1.3433	23.484	49.9464	329.4918	11.5007	17.8386	-619.2331	0.25	-7.04	0.3708	-507.5579	-1.5014	0.3964	0.0458	0.0508	0.4935	-0.03471196	-0.14788149	80	110	64.01	37533	93.33	1492798.1	0.3333
600259	2011-08-22	1.3116	23.4928	50.3876	332.4021	11.6022	33.6315	-624.7027	0.5833	-1.72	0.3997	-516.1678	-0.2254	0.3964	0.0458	0.0508	0.4935	0.00883628	-0.07935294	2	91	43.82	41783	47.5	964059.27	0.4815
600259	2011-08-29	1.239	23.5227	38.027	104.7873	9.078	78.6957	419.0622	0.75	2.5	0.3638	75.8015	0.78	0.3881	0.1255	0.1359	0.5071	0.03033638	-0.06312055	-12	134	47.98	51192	66.32	426452.64	0.4194
600259	2011-09-05	1.255	23.4758	36.2843	99.9852	8.6619	45.2909	399.8578	0.6667	-1.08	0.4123	-75.1984	0.0802	0.3881	0.1255	0.1359	0.5071	-0.04582455	-0.04136385	24	47	48.34	20899	6.09	361473.73	0.5
600259	2011-09-13	1.2909	23.4394	34.986	96.4075	8.352	25.0807	385.5499	0.4167	-5.27	0.4034	-174.6803	-0.1798	0.3881	0.1255	0.1359	0.5071	-0.0357883	-0.04244019	-71	325	39.53	53512	46.53	362638.0	0.4722
600259	2011-09-19	1.2839	23.4385	34.9571	96.328	8.3451	36.4568	385.232	0.4167	-2.0	0.4468	-217.451	0.0262	0.3881	0.1255	0.1359	0.5071	-0.00083144	-0.05210791	52	147	78.81	32921	92.9	264250.1	0.4706
600259	2011-09-26	1.2754	23.4207	34.3397	94.6266	8.1977	43.2014	378.4278	0.4167	-1.56	0.4496	-217.4263	0.0804	0.3881	0.1255	0.1359	0.5071	-0.01766313	-0.10010742	83	109	69.72	55233	142.5	1624040.0	0.5
600259	2011-10-10	1.2675	23.3395	31.6622	87.2485	7.5585	25.076	348.9217	0.1667	-5.71	0.3909	-483.2567	-0.7462	0.3881	0.1255	0.1359	0.5071	-0.07796442	-0.13224729	27	60	53.71	21031	54.43	596229.71	0.6667
600259	2011-10-17	1.1871	23.2623	29.3079	80.7609	6.9965	12.8803	322.9768	0.1667	-8.72	0.37	-650.7986	-1.2472	0.3881	0.1255	0.1359	0.5071	-0.07436426	-0.17082325	123	264	31.83	64849	68.67	1117819.58	0.4571
600259	2011-10-24	1.1792	23.1415	25.9726	71.5702	6.2003	15.7215	286.2214	0.3333	-9.86	0.3006	-289.0492	-1.2564	0.3881	0.1255	0.1359	0.5071	-0.11380363	-0.28379544	-34	262	28.97	109520	42.17	194467.61	0.46
600259	2011-10-31	1.2149	23.2035	26.2795	68.9442	5.717	39.3299	1456.9646	0.5833	-2.9	0.3199	-355.2424	0.2582	0.4267	0.1221	0.1299	0.5564	0.06398715	-0.20214516	8	226	56.97	85049	82.81	826923.5	0.3158
600259	2011-11-07	1.2011	23.2327	27.0587	70.9885	5.8865	61.3151	1500.1655	0.5833	4.3	0.3807	-512.0521	1.3068	0.4267	0.1221	0.1299	0.5564	0.02965243	-0.09452831	90	96	87.1	44563	77.0	1097984.11	0.5833
600259	2011-11-14	1.1403	23.2161	26.6142	69.8223	5.7898	54.936	1475.5227	0.5	0.61	0.3886	37.1436	1.3008	0.4267	0.1221	0.1299	0.5564	-0.01641495	-0.036579	41	74	34.93	51592	45.08	775982.46	0.4231
600259	2011-11-21	1.1373	23.161	25.1875	66.0793	5.4794	47.5192	1396.4225	0.5833	-3.41	0.3872	-56.5806	0.5842	0.4267	0.1221	0.1299	0.5564	-0.05361625	0.02360838	43	88	28.65	31042	39.93	765076.4	0.1739
600259	2011-11-28	1.1485	23.1307	24.4357	64.107	5.3159	26.8136	1354.7428	0.3333	-3.97	0.5386	-131.5994	-0.2718	0.4267	0.1221	0.1299	0.5564	-0.02983961	-0.07021838	63	246	92.41	89601	118.85	1325354.69	0.375
600259	2011-12-05	1.1627	23.1126	23.9967	62.9553	5.2204	25.717	1330.4043	0.3333	-2.17	0.4266	-69.053	-0.158	0.4267	0.1221	0.1299	0.5564	-0.01796318	-0.11783399	85	161	36.39	65610	12.25	404293.5	0.1429
600259	2011-12-12	1.1552	23.0768	23.1516	60.7382	5.0366	32.0796	1283.5527	0.4167	-2.34	0.549	-429.6443	-0.1874	0.4267	0.1221	0.1299	0.5564	-0.03521326	-0.1366323	3	21	58.04	9199	110.14	1910227.86	0.375
600259	2011-12-19	1.2066	22.9313	20.0183	52.5179	4.3549	20.9917	1109.8365	0.3333	-7.25	0.3442	-239.0047	-1.1908	0.4267	0.1221	0.1299	0.5564	-0.13535326	-0.21836931	23	104	70.37	24142	206.56	2914949.0	0.2308
600259	2011-12-26	1.2085	22.8688	18.8056	49.3363	4.0911	16.2541	1042.6013	0.25	-7.92	0.4089	-653.3257	-0.8434	0.4267	0.1221	0.1299	0.5564	-0.06056735	-0.24909705	-2	6	14.69	4504	18.0	68284.17	0.4286
600259	2012-01-04	1.2163	22.9756	20.9237	54.8933	4.5519	51.2262	1160.0347	0.5	1.65	0.5878	-507.5536	0.67	0.4267	0.1221	0.1299	0.5564	0.11262524	-0.11850863	27	160	41.93	67227	91.29	1525917.18	0.5
600259	2012-01-09	1.2595	22.9602	20.6055	54.0583	4.4826	57.1429	1142.3893	0.5	2.73	0.4756	-560.121	1.158	0.4267	0.1221	0.1299	0.5564	-0.01521614	-0.09851151	22	64	59.86	23275	89.9	1206147.0	0.2727
600259	2012-01-16	1.2143	23.2359	27.1465	71.2188	5.9056	87.5436	1505.0332	0.75	14.46	0.8852	788.0001	3.4504	0.4267	0.1221	0.1299	0.5564	0.31745992	0.35430167	200	409	70.24	169669	86.86	1752607.81	0.2295
600259	2012-01-30	1.2331	23.2885	28.6117	75.0626	6.2244	71.8292	1586.263	0.6667	16.26	0.793	1041.8288	3.9732	0.4267	0.1221	0.1299	0.5564	0.05396832	0.46883734	420	764	50.91	361218	81.53	1404334.16	0.3974
600259	2012-02-06	1.232	23.3075	29.1604	76.5023	6.3437	69.5472	1616.6861	0.6667	8.17	0.6434	121.4743	2.0094	0.4267	0.1221	0.1299	0.5564	0.01917218	0.37538428	149	412	59.14	134372	166.5	1503188.6	0.4107
600259	2012-02-13	1.2539	23.4046	32.1346	84.3051	6.9908	70.7844	1781.5796	0.5833	6.42	0.5915	279.5264	1.6038	0.4267	0.1221	0.1299	0.5564	0.10200465	0.49260507	184	423	52.55	166697	81.48	1437733.1	0.4105
600259	2012-02-20	1.2648	23.4165	32.5188	85.3128	7.0743	81.4442	1802.8758	0.6667	6.12	0.6944	605.1783	0.5012	0.4267	0.1221	0.1299	0.5564	0.01195407	0.18709922	190	275	55.06	104238	101.14	1807565.7	0.3924
600259	2012-02-27	1.2542	23.4314	33.0071	86.5941	7.1806	69.2437	1829.9524	0.6667	1.59	0.51	-5.7246	-0.585	0.4267	0.1221	0.1299	0.5564	0.01500682	0.14813772	87	159	53.53	48883	174.05	1673034.24	0.3
600259	2012-03-05	1.2596	23.5046	35.5149	93.1732	7.7261	77.907	1968.9862	0.75	5.46	0.3772	299.7163	-0.0828	0.4267	0.1221	0.1299	0.5564	0.07598039	0.20494593	157	418	30.16	195318	101.65	1208869.94	0.4744
600259	2012-03-12	1.2762	23.49	34.9991	91.82	7.6139	62.6667	1940.3885	0.5833	3.63	0.3112	241.8981	-0.9232	0.4267	0.1221	0.1299	0.5564	-0.0145198	0.08842148	41	160	77.89	71371	84.5	1340401.96	0.3529
600259	2012-03-19	1.2385	23.4924	35.0814	92.0359	7.6318	56.2309	1944.9519	0.4167	0.12	0.3576	482.1127	-0.5506	0.4267	0.1221	0.1299	0.5564	0.0023562	0.07882361	162	510	52.24	204209	78.26	1009209.05	0.3924
600259	2012-03-26	1.2281	23.5219	36.135	94.8	7.861	57.6939	2003.3644	0.5	2.86	0.366	1057.8167	-0.694	0.4267	0.1221	0.1299	0.5564	0.03002306	0.09383985	149	340	77.9	121604	149.5	971158.91	0.3803
600259	2012-04-05	1.2287	23.4361	33.1608	86.9972	7.214	35.2218	1838.4709	0.3333	-3.5	0.3874	35.6227	-2.0798	0.4267	0.1221	0.1299	0.5564	-0.08230179	-0.06444233	161	242	57.55	84568	65.44	1022153.91	0.4423
600259	2012-04-09	1.2522	23.4928	35.0979	92.0791	7.6354	50.0613	1945.8646	0.4167	-4.29	0.3877	49.148	-1.6338	0.4267	0.1221	0.1299	0.5564	0.05840875	0.00848622	36	70	51.98	30634	57.53	1581467.53	0.2222
600259	2012-04-16	1.2392	23.5071	35.6027	93.4036	7.7452	47.4541	1973.8539	0.5	-2.74	0.3906	-138.8741	-0.868	0.4267	0.1221	0.1299	0.5564	0.01438004	0.02051006	45	221	45.95	67757	107.77	811287.55	0.6279
600259	2012-04-23	1.2182	23.4809	34.6808	90.985	7.5447	59.082	1922.743	0.5	-0.76	0.2996	-229.2665	-0.7534	0.4267	0.1221	0.1299	0.5564	-0.02588949	-0.03540249	112	209	70.86	66807	80.78	1401318.65	0.3077
600259	2012-05-02	1.2067	23.4219	31.369	94.1087	6.9566	34.0668	-207.6937	0.3333	-5.3	0.3166	-154.8949	-1.1642	0.354	0.0923	0.1143	0.1344	-0.05727873	-0.01037943	15	208	41.86	66269	103.19	505327.44	0.2813
600259	2012-05-07	1.244	23.4705	32.9327	98.8	7.3034	45.8417	-218.047	0.3333	-2.31	0.3557	-193.0735	-0.5424	0.354	0.0923	0.1143	0.1344	0.04985553	-0.01893265	-7	121	72.65	59006	96.71	641032.71	0.1905
600259	2012-05-14	1.2063	23.5932	37.2289	111.689	8.2562	68.4723	-246.4925	0.5	8.41	0.7547	403.7736	2.2308	0.354	0.0923	0.1143	0.1344	0.13045131	0.09713862	105	571	48.72	235782	91.32	1144378.32	0.5888
600259	2012-05-21	1.2007	23.6001	37.4869	112.4629	8.3134	69.3747	-248.2006	0.5833	8.65	0.6618	-20.5862	1.1488	0.354	0.0923	0.1143	0.1344	0.00692735	0.12995546	85	176	62.88	68641	126.2	590972.8	0.3846
600259	2012-05-28	1.1901	23.6146	38.0345	114.1057	8.4348	60.2145	-251.826	0.5	-0.95	0.5831	210.9503	1.0752	0.354	0.0923	0.1143	0.1344	0.01460098	0.20183517	167	371	56.29	95839	130.08	1035969.92	0.4603
600259	2012-06-04	1.1977	23.6919	41.0934	123.2828	9.1132	77.4211	-272.0794	0.5833	7.66	0.5917	267.4188	0.7648	0.354	0.0923	0.1143	0.1344	0.08043344	0.23241308	210	374	71.26	117226	137.66	1219374.13	0.3425
600259	2012-06-11	1.2001	23.6282	38.5557	115.6694	8.5504	47.4576	-255.2771	0.3333	0.99	0.4049	461.4397	-0.285	0.354	0.0923	0.1143	0.1344	-0.06175969	0.04020208	125	313	86.97	78136	143.61	915662.58	0.3019
600259	2012-06-18	1.1805	23.5957	37.3237	111.9733	8.2772	46.6431	-247.1199	0.4167	-7.16	0.49	267.0117	-1.4616	0.354	0.0923	0.1143	0.1344	-0.03195137	0.00132336	106	167	94.7	35590	139.19	1001986.5	0.2759
600259	2012-06-25	1.1935	23.604	37.6343	112.9052	8.3461	33.3333	-249.1767	0.5	-3.6	0.4862	-330.6842	-1.4708	0.354	0.0923	0.1143	0.1344	0.00831857	-0.00495905	45	117	77.49	33503	236.13	2136331.56	0.3478
600259	2012-07-02	1.2374	23.5232	34.7122	104.1388	7.6981	29.9947	-229.8296	0.4167	-6.06	0.5178	-460.4361	-2.362	0.354	0.0923	0.1143	0.1344	-0.07764264	-0.16303513	23	78	70.13	31482	202.47	1101414.67	0.2917
600259	2012-07-09	1.2486	23.5271	34.8491	104.5495	7.7284	41.2188	-230.7359	0.4167	-5.29	0.2736	-424.8259	-0.9578	0.354	0.0923	0.1143	0.1344	0.00395285	-0.09732259	85	143	56.78	50470	100.28	874444.06	0.3913
600259	2012-07-16	1.2254	23.5661	36.2338	108.7036	8.0355	61.0225	-239.904	0.5	2.89	0.3975	23.2694	0.8706	0.354	0.0923	0.1143	0.1344	0.03973215	-0.02563907	63	121	81.19	56019	135.41	1326421.18	0.3871
600259	2012-07-23	1.2243	23.5348	35.1176	105.355	7.788	53.3881	-232.5138	0.4167	0.51	0.3977	179.3477	0.2818	0.354	0.0923	0.1143	0.1344	-0.03080601	-0.06476365	32	27	47.36	20437	71.85	936781.92	0.3529
600259	2012-07-30	1.219	23.4312	31.6638	94.9933	7.022	16.8331	-209.6458	0.25	-8.68	0.4495	-287.6409	-1.1214	0.354	0.0923	0.1143	0.1344	-0.09835014	-0.08547115	32	224	80.56	111322	135.32	1269947.5	0.35
600259	2012-08-06	1.2057	23.4068	30.9004	92.7029	6.8527	20.8019	-204.5912	0.25	-8.01	0.4726	-566.2896	-1.6568	0.354	0.0923	0.1143	0.1344	-0.0241183	-0.1135423	18	76	98.23	30138	142.94	1433534.82	0.35
600259	2012-08-13	1.2443	23.4459	32.1324	96.3991	7.1259	40.1667	-212.7483	0.4167	0.89	0.391	-425.8956	0.4884	0.354	0.0923	0.1143	0.1344	0.03988332	-0.11339113	-9	110	64.48	47307	158.8	821409.0	0.5
600259	2012-08-20	1.2469	23.408	30.9372	92.8135	6.8609	49.82	-204.8352	0.5	0.07	0.4496	-106.6705	-0.1028	0.354	0.0923	0.1143	0.1344	-0.03720039	-0.11978551	49	104	33.98	40627	111.79	426768.05	0.3125
600259	2012-08-27	1.2863	23.3973	30.0999	299.9939	6.4874	22.0259	-345.1207	0.5	-2.9	0.4845	-97.813	0.1576	0.3998	0.0283	0.0347	0.0921	-0.01071562	-0.03215099	65	159	41.65	43402	64.96	1291167.08	0.2424
600259	2012-09-03	1.3501	23.171	24.0054	239.252	5.1738	11.9188	-275.2416	0.4167	-12.4	0.4718	-304.7324	-2.2732	0.3998	0.0283	0.0347	0.0921	-0.20248049	-0.21051318	58	273	81.71	56774	191.4	1110528.48	0.3333
600259	2012-09-10	1.3833	23.2847	26.8947	268.049	5.7966	34.9825	-308.3704	0.4167	-6.19	0.4874	-691.5033	-0.1786	0.3998	0.0283	0.0347	0.0921	0.12036847	-0.13002803	64	82	43.26	25842	71.75	1400032.06	0.381
600259	2012-09-17	1.3851	23.2736	26.5996	265.1073	5.7329	63.9803	-304.9862	0.5	5.01	0.4418	-313.5584	1.2394	0.3998	0.0283	0.0347	0.0921	-0.0109872	-0.10381484	-1	99	71.44	25822	144.36	1640615.86	0.5417
600259	2012-09-24	1.3835	23.1856	24.3575	242.7613	5.2497	48.8904	-279.2788	0.5	-4.9	0.407	-144.7984	0.3356	0.3998	0.0283	0.0347	0.0921	-0.08428225	-0.17738147	31	47	29.97	15040	81.21	692051.0	0.4091
600259	2012-10-08	1.3551	23.22	25.2118	251.2765	5.4339	37.813	-289.0749	0.5	-2.68	0.4309	-135.9604	0.588	0.3998	0.0283	0.0347	0.0921	0.03508098	0.06018	85	78	38.16	34692	179.47	1900803.33	0.25
600259	2012-10-15	1.3487	23.1374	23.2131	231.3561	5.0031	28.1153	-266.1579	0.3333	-2.21	0.7362	-189.5396	0.1168	0.3998	0.0283	0.0347	0.0921	-0.07928973	-0.1394782	42	206	71.49	47501	133.17	832488.96	0.5484
600259	2012-10-22	1.3816	23.1301	23.0422	229.653	4.9662	39.4002	-264.1987	0.3333	-4.19	0.7205	-42.4224	0.249	0.3998	0.0283	0.0347	0.0921	-0.00736215	-0.13585315	90	101	68.65	23387	149.27	2630334.73	0.5556
600259	2012-10-29	1.3868	23.0197	20.6345	205.6556	4.4473	19.7711	-236.5914	0.25	-4.98	0.7018	-102.8949	-0.2268	0.3998	0.0283	0.0347	0.0921	-0.10449707	-0.15606797	-6	53	65.62	15225	204.5	600164.21	0.2353
600259	2012-11-05	1.4248	23.0607	20.346	192.8476	4.9503	35.7522	-149.7381	0.4167	-2.98	0.6506	-62.2171	0.1492	0.362	0.0285	0.0397	0.0089	0.04191231	-0.14923664	33	141	53.33	56583	98.25	821102.04	0.5588
600259	2012-11-12	1.4304	23.0479	20.0862	190.3859	4.8871	43.6962	-147.8267	0.5833	1.14	0.4845	4.9587	0.7466	0.362	0.0285	0.0397	0.0089	-0.01275972	-0.08270663	34	24	25.79	11412	54.07	523934.57	0.5556
600259	2012-11-19	1.42	23.0644	20.4195	193.5443	4.9682	59.3979	-150.2791	0.5833	0.15	0.4822	-4.2799	0.8556	0.362	0.0285	0.0397	0.0089	0.01659087	-0.05875361	-12	105	35.5	25128	114.68	1127506.11	0.3667
600259	2012-11-26	1.4139	23.06	20.3313	192.7083	4.9467	41.0256	-149.6299	0.4167	0.5	0.4925	-49.6607	0.3754	0.362	0.0285	0.0397	0.0089	-0.00431399	0.04142947	28	13	47.78	8663	147.14	405750.43	0.2857
600259	2012-12-03	1.4308	22.9297	17.8468	169.1597	4.3422	13.9867	-131.3454	0.25	-5.25	0.4788	-159.1133	-0.9346	0.362	0.0285	0.0397	0.0089	-0.12220898	-0.12269182	72	156	59.86	54502	117.94	945011.24	0.5
600259	2012-12-10	1.457	22.9687	18.5574	175.8945	4.5151	35.177	-136.5747	0.4167	-3.62	0.4055	15.3113	-0.2192	0.362	0.0285	0.0397	0.0089	0.03982659	-0.07010551	23	93	44.98	24212	106.83	1479962.17	0.1905
600259	2012-12-17	1.4709	23.0782	20.7037	196.2382	5.0373	65.3599	-152.3708	0.5833	5.83	0.7275	109.7067	1.1632	0.362	0.0285	0.0397	0.0089	0.11565702	0.02896064	87	124	57.95	35732	162.52	2262086.64	0.3
600259	2012-12-24	1.4858	23.3551	27.3092	258.8487	6.6445	90.2299	-200.9852	0.75	17.86	0.863	369.7864	4.2412	0.362	0.0285	0.0397	0.0089	0.31903829	0.35231292	452	847	86.77	285290	148.61	1673511.97	0.4231
600259	2012-12-31	1.405	23.3957	28.4412	269.5779	6.9199	88.6697	-209.316	0.6667	15.79	0.6096	101.3116	3.345	0.362	0.0285	0.0397	0.0089	0.04145546	0.51597736	225	966	66.75	345415	103.72	2112166.82	0.3768
600259	2013-01-07	1.3704	23.4236	29.2449	277.1952	7.1154	92.6579	-215.2305	0.75	12.13	0.5192	33.6101	2.411	0.362	0.0285	0.0397	0.0089	0.02825211	0.50440288	227	433	66.4	138822	126.4	1797771.51	0.3333
600259	2013-01-14	1.3711	23.4204	29.1518	276.3127	7.0928	60.1512	-214.5453	0.5833	0.57	0.316	48.1638	0.2962	0.362	0.0285	0.0397	0.0089	-0.00318745	0.38555841	252	810	72.3	300718	160.86	1923084.38	0.3982
600259	2013-01-21	1.351	23.4299	29.4311	278.9602	7.1607	54.9951	-216.6009	0.6667	0.38	0.2616	8.8022	-0.9954	0.362	0.0285	0.0397	0.0089	0.00959294	0.07611306	303	1261	67.15	274793	139.69	812863.84	0.4
600259	2013-01-28	1.3539	23.3706	27.7356	262.8896	6.7482	36.0867	-204.1228	0.5	-2.89	0.3522	-124.7216	-2.395	0.362	0.0285	0.0397	0.0089	-0.05761252	-0.02295492	211	924	55.18	192835	114.59	2330263.48	0.3733
600259	2013-02-04	1.325	23.3665	27.6229	261.8213	6.7208	28.6928	-203.2933	0.4167	-3.69	0.4174	-30.5831	-1.6706	0.362	0.0285	0.0397	0.0089	-0.00406668	-0.05527371	37	329	74.03	94152	152.68	1532219.82	0.2703
600259	2013-02-18	1.2802	23.3477	27.1083	256.9444	6.5956	37.3424	-199.5066	0.4167	-1.28	0.3663	-154.8634	-1.6354	0.362	0.0285	0.0397	0.0089	-0.01862788	-0.07071414	39	217	49.8	72938	132.6	1233978.37	0.3696
600259	2013-02-25	1.2845	23.3596	27.4318	260.0099	6.6743	41.4601	-201.8868	0.3333	-0.39	0.4075	-20.9426	-1.147	0.362	0.0285	0.0397	0.0089	0.01193219	-0.06837489	154	237	40.1	92896	114.7	1342054.52	0.4902
600259	2013-03-04	1.3105	23.3948	28.4167	269.3457	6.9139	57.6445	-209.1357	0.5	2.67	0.4384	143.7874	0.3954	0.362	0.0285	0.0397	0.0089	0.03590118	0.02513881	62	198	74.22	93222	125.09	3201800.26	0.5306
600259	2013-03-11	1.2852	23.3933	28.3726	268.9277	6.9032	63.7516	-208.8111	0.6667	1.92	0.4661	0.0389	0.3718	0.362	0.0285	0.0397	0.0089	-0.00154177	0.02766372	81	203	25.82	65120	105.25	2415578.13	0.3514
600259	2013-03-18	1.2532	23.3757	27.8777	264.2365	6.7828	54.8491	-205.1686	0.5833	-1.1	0.4761	65.5538	0.5304	0.362	0.0285	0.0397	0.0089	-0.01744559	0.02884601	90	211	48.12	77153	203.96	3298937.33	0.4706
600259	2013-03-25	1.2864	23.273	25.158	238.4585	6.1211	37.0913	-185.153	0.4167	-6.56	0.4098	-231.229	-1.3798	0.362	0.0285	0.0397	0.0089	-0.09755404	-0.08064022	73	115	65.63	55096	167.84	3907800.53	0.3684
600259	2013-04-01	1.2409	23.2268	24.0212	227.6828	5.8445	20.8686	-176.7862	0.1667	-7.87	0.4423	-59.8723	-1.213	0.362	0.0285	0.0397	0.0089	-0.04518508	-0.16172648	317	40	56.33	90167	184.0	1239070.69	0.019
600259	2013-04-08	1.2453	23.2037	23.4723	222.4808	5.7109	34.6595	-172.747	0.25	-4.61	0.4911	-126.3123	-1.2246	0.362	0.0285	0.0397	0.0089	-0.02285648	-0.18304119	22	49	60.26	27877	210.0	2048003.17	0.5
600259	2013-04-15	1.266	23.1667	22.6197	214.399	5.5035	22.3684	-166.4718	0.1667	-5.84	0.4692	-83.6575	-0.652	0.362	0.0285	0.0397	0.0089	-0.03631779	-0.20191339	17	12	52.08	21092	224.0	1894258.78	0.4643
600259	2013-04-22	1.2753	23.1787	22.8941	217.0	5.5702	45.0466	-168.4914	0.4167	-1.18	0.4168	-1.2179	-0.0732	0.362	0.0285	0.0397	0.0089	0.01211572	-0.09224363	78	70	52.94	41985	241.13	1453666.25	0.4211
600259	2013-05-02	1.2463	23.1807	23.1549	409.1513	5.2277	43.1522	-350.3356	0.4167	0.65	0.32	65.2355	0.6646	0.4155	0.0219	0.0351	0.1526	0.00193404	-0.04512451	50	62	71.39	126882	178.21	2115703.57	0.0632
600259	2013-05-06	1.2435	23.131	22.032	389.3099	4.9742	41.9643	-333.3464	0.5	-0.86	0.3266	18.2004	0.3582	0.4155	0.0219	0.0351	0.1526	-0.04850147	-0.0707695	-7	13	52.95	4884	19.0	55358.33	0.4
600259	2013-05-13	1.2634	23.2286	24.2926	429.2549	5.4846	59.3286	-367.5492	0.5	3.81	0.461	104.4982	1.521	0.4155	0.0219	0.0351	0.1526	0.10260955	0.06815784	-5	51	66.73	32299	257.31	2343344.69	0.3636
600259	2013-05-20	1.2796	23.2305	24.3372	430.0415	5.4947	59.6293	-368.2228	0.5833	4.66	0.3905	-36.1549	0.8664	0.4155	0.0219	0.0351	0.1526	0.00183991	0.05788203	-4	17	16.24	17385	56.86	102891.86	0.4444
600259	2013-05-27	1.2841	23.219	24.0601	425.1467	5.4321	45.3518	-364.0316	0.5833	-0.47	0.3444	-9.1945	0.3984	0.4155	0.0219	0.0351	0.1526	-0.01138648	0.04456151	37	34	35.56	28670	323.44	711468.22	0.3182
600259	2013-06-03	1.2901	23.1828	23.2044	410.0254	5.2389	44.3807	-351.084	0.5	-2.29	0.35	-59.3207	-0.288	0.4155	0.0219	0.0351	0.1526	-0.03556972	0.05749326	11	71	131.59	21777	112.67	355466.78	0.65
600259	2013-06-13	1.2819	23.1339	22.0964	390.4462	4.9888	19.3364	-334.3194	0.25	-3.97	0.3758	-82.3964	-0.7676	0.4155	0.0219	0.0351	0.1526	-0.04774939	-0.09286568	25	149	42.42	58079	195.35	931645.22	0.1875
600259	2013-06-17	1.2916	23.0855	21.0526	372.0034	4.7531	16.3717	-318.5277	0.25	-5.88	0.3999	-121.2354	-1.1274	0.4155	0.0219	0.0351	0.1526	-0.04722666	-0.14193225	-10	139	1.71	47446	143.74	175579.63	0.5455
600259	2013-06-24	1.2991	23.002	19.3658	342.1977	4.3723	13.6023	-293.0066	0.3333	-6.07	0.36	-86.473	-1.2252	0.4155	0.0219	0.0351	0.1526	-0.08013945	-0.21068522	128	390	11.38	176199	91.47	382342.34	0.4683
600259	2013-07-01	1.2732	22.9393	18.1886	321.3948	4.1065	21.4595	-275.1942	0.5	-5.79	0.364	-135.1721	-1.1454	0.4155	0.0219	0.0351	0.1526	-0.0607857	-0.2359012	123	449	19.3	213631	140.15	707589.51	0.5185
600259	2013-07-08	1.3194	23.1165	21.7155	383.7159	4.9028	53.7237	-328.5565	0.5	4.75	0.8017	110.5284	1.1592	0.4155	0.0219	0.0351	0.1526	0.19390051	0.0057487	330	830	12.76	488811	131.88	512996.81	0.5082
600259	2013-07-15	1.3463	23.1117	21.6116	381.8804	4.8793	61.8973	-326.9848	0.5833	7.49	0.7597	121.5719	1.8768	0.4155	0.0219	0.0351	0.1526	-0.00476655	0.04820881	355	1359	11.11	998192	79.0	439257.89	0.4014
600259	2013-07-22	1.357	23.1117	21.6116	381.8804	4.8793	61.8973	-326.9848	0.5833	7.49	0.7597	121.5719	1.8768	0.4155	0.0219	0.0351	0.1526	0.0	0.12834826	258	1059	13.8	818247	68.92	142042.02	0.3064
600259	2013-07-29	1.3531	23.1117	21.6116	381.8804	4.8793	61.8973	-326.9848	0.5833	7.49	0.7597	121.5719	1.8768	0.4155	0.0219	0.0351	0.1526	0.0	0.18913396	214	1310	7.17	683441	63.97	80807.14	0.2466
600259	2013-08-05	1.3262	23.1117	21.6116	381.8804	4.8793	61.8973	-326.9848	0.5833	7.49	0.7597	121.5719	1.8768	0.4155	0.0219	0.0351	0.1526	0.0	-0.00476655	229	1200	13.03	997293	56.39	82698.59	0.2402
600259	2013-08-12	1.3374	23.1117	21.6116	381.8804	4.8793	61.8973	-326.9848	0.5833	7.49	0.7597	121.5719	1.8768	0.4155	0.0219	0.0351	0.1526	0.0	0.0	390	1363	10.94	940519	97.88	148767.92	0.2817
600259	2013-08-19	1.3429	23.1117	21.6116	381.8804	4.8793	61.8973	-326.9848	0.5833	7.49	0.7597	121.5719	1.8768	0.4155	0.0219	0.0351	0.1526	0.0	0.0	203	1251	12.4	832080	80.53	178921.44	0.3156
600259	2013-08-26	1.3072	23.1117	21.6116	381.8804	4.8793	61.8973	-326.9848	0.5833	7.49	0.7597	121.5719	1.8768	0.4155	0.0219	0.0351	0.1526	0.0	0.0	235	1125	11.19	1150213	93.92	114938.82	0.2301
600259	2013-09-02	1.2959	23.207	25.9309	-658.0025	6.8409	81.2657	-109.1673	0.6667	10.99	0.7888	174.9981	2.5966	0.3931	-0.0065	-0.0028	0.1277	0.10001088	0.10001088	218	2441	18.8	2017802	96.2	515783.38	0.2349
600259	2013-09-09	1.2664	23.1843	25.3482	-643.216	6.6871	72.3011	-106.7141	0.5	10.7	0.6519	-12.034	2.2684	0.3931	-0.0065	-0.0028	0.1277	-0.02246235	0.07754853	-145	1986	14.37	1357307	85.91	296783.75	0.5244
600259	2013-09-16	1.2159	23.1989	25.7205	-652.6629	6.7853	67.7076	-108.2814	0.6667	-0.39	0.5507	21.6111	1.0118	0.3931	-0.0065	-0.0028	0.1277	0.0146779	0.09222643	98	908	15.96	606527	98.24	1382541.66	0.4819
600259	2013-09-23	1.2098	23.1543	24.5982	-624.1851	6.4893	39.0694	-103.5567	0.4167	-3.11	0.5731	-50.9463	-0.0794	0.3931	-0.0065	-0.0028	0.1277	-0.04363615	0.04859028	2	170	23.73	215458	121.71	2739658.0	0.3934
600259	2013-09-30	1.2053	23.1078	23.4814	-595.8442	6.1946	33.5802	-98.8548	0.4167	-5.56	0.5127	-71.7193	-1.0556	0.3931	-0.0065	-0.0028	0.1277	-0.04539765	-0.09681825	-101	858	18.86	437482	144.2	216811.02	0.5847
600259	2013-10-08	1.2084	23.1345	24.118	-611.9999	6.3626	37.7315	-101.5351	0.4167	-2.53	0.5302	-38.2165	-0.8872	0.3931	-0.0065	-0.0028	0.1277	0.02712213	-0.04723377	-17	27	27.43	49907	82.18	466908.64	0.4286
600259	2013-10-14	1.1889	23.121	23.7943	-603.7851	6.2772	37.2159	-100.1722	0.3333	-1.49	0.375	36.5511	-0.5066	0.3931	-0.0065	-0.0028	0.1277	-0.01342639	-0.07533806	60	221	15.45	168456	177.62	469205.62	0.3404
600259	2013-10-21	1.2073	23.0734	22.6882	-575.718	5.9854	48.1113	-95.5157	0.5	-1.47	0.3285	-103.9209	-0.8304	0.3931	-0.0065	-0.0028	0.1277	-0.04649959	-0.0782015	31	212	34.17	160463	268.0	2662711.48	0.4516
600259	2013-10-28	1.1637	23.0537	22.2458	-564.4911	5.8687	29.5803	-93.6531	0.4167	-2.87	0.3519	-12.2359	-0.3358	0.3931	-0.0065	-0.0028	0.1277	-0.01949785	-0.0523017	32	336	26.58	253208	249.79	1906487.38	0.5
600259	2013-11-04	1.1396	23.1025	21.6556	-928.313	5.8056	63.1579	-105.3583	0.5	1.24	0.3945	-10.5274	0.0024	0.4476	0.0018	0.0052	0.1065	0.0499677	-0.02945613	102	123	70.03	171302	253.94	1194424.0	0.3605
600259	2013-11-11	1.1587	23.0292	20.1249	-862.6942	5.3952	33.4657	-97.9109	0.3333	-1.0	0.3935	-43.2892	0.0954	0.4476	0.0018	0.0052	0.1065	-0.07068155	-0.08671129	58	140	30.44	142780	282.56	2740755.84	0.3718
600259	2013-11-18	1.1341	23.0437	20.42	-875.3462	5.4744	49.5851	-99.3468	0.5	-2.47	0.4493	-63.2351	-0.2404	0.4476	0.0018	0.0052	0.1065	0.01465825	-0.02555345	-31	151	55.74	136014	139.72	425197.8	0.2366
600259	2013-11-25	1.11	23.0234	20.0098	-857.7621	5.3644	26.5643	-97.3511	0.4167	-0.23	0.412	-6.1358	-0.0038	0.4476	0.0018	0.0052	0.1065	-0.02008528	-0.02614088	68	147	39.9	123986	171.35	642582.39	0.4375
600259	2013-12-02	1.1141	23.1294	22.2459	-953.617	5.9639	74.2944	-108.2301	0.5833	3.65	0.654	97.3399	0.9822	0.4476	0.0018	0.0052	0.1065	0.11175841	0.03564983	106	144	65.84	160912	220.69	1055187.24	0.4767
600259	2013-12-09	1.0755	23.1092	21.8007	-934.5318	5.8445	61.7347	-106.0641	0.3333	3.58	0.7468	-12.5586	0.779	0.4476	0.0018	0.0052	0.1065	-0.02001925	0.08631213	-9	224	46.67	207487	160.58	585312.08	0.4
600259	2013-12-16	0.9928	23.0888	21.3605	-915.661	5.7265	59.1295	-103.9223	0.25	-1.77	0.6951	-21.702	0.004	0.4476	0.0018	0.0052	0.1065	-0.02018813	0.05146575	21	100	27.23	146095	145.33	404932.89	0.4
600259	2013-12-23	0.985	23.0244	20.0298	-858.6198	5.3698	21.2082	-97.4485	0.1667	-3.54	0.6605	-132.0488	-0.7702	0.4476	0.0018	0.0052	0.1065	-0.06230231	0.00924872	17	66	16.16	102954	118.7	428470.7	0.4925
600259	2013-12-30	1.0079	22.9743	19.0493	-816.5895	5.1069	15.5019	-92.6783	0.25	-4.62	0.6186	-71.758	-0.9308	0.4476	0.0018	0.0052	0.1065	-0.04895836	-0.15146805	5	129	54.51	105747	179.56	1177108.84	0.48
600259	2014-01-06	1.0049	22.9925	19.3995	-831.6003	5.2008	36.7288	-94.3819	0.5	-2.26	0.3456	-43.6664	-0.4382	0.4476	0.0018	0.0052	0.1065	0.01838345	-0.11306535	20	74	35.41	87415	152.35	1555664.6	0.3056
600259	2014-01-13	1.0207	22.9506	18.6041	-797.5043	4.9876	29.717	-90.5122	0.5	-0.52	0.3772	-63.6657	-0.287	0.4476	0.0018	0.0052	0.1065	-0.04098401	-0.13386123	12	85	46.34	87949	235.89	821960.37	0.3529
600259	2014-01-20	1.0227	22.9813	19.1844	-822.3794	5.1431	46.0064	-93.3354	0.3333	-0.43	0.4392	44.7077	0.3312	0.4476	0.0018	0.0052	0.1065	0.03117567	-0.04038325	48	65	46.45	121942	260.58	1622171.58	0.2449
600259	2014-01-27	1.0171	22.9634	18.8442	-807.7974	5.0519	51.3828	-91.6804	0.5	0.48	0.3964	-171.4435	0.2534	0.4476	0.0018	0.0052	0.1065	-0.01773313	-0.00915802	-25	90	67.0	111629	124.0	1210079.18	0.2245
600259	2014-02-07	1.0564	22.9297	18.2189	-780.9924	4.8843	41.094	-88.6382	0.4167	-2.72	0.4222	-678.3057	0.0556	0.4476	0.0018	0.0052	0.1065	-0.03317763	-0.0607191	23	75	55.22	77154	290.1	1343938.55	0.4444
600259	2014-02-10	1.0566	22.9357	18.329	-785.7101	4.9138	43.8108	-89.1736	0.5	-1.71	0.4281	-407.8923	0.0282	0.4476	0.0018	0.0052	0.1065	0.00603275	-0.01370234	4	4	53.54	14379	605.0	2184374.4	0.375
600259	2014-02-17	1.0783	22.9968	19.4846	-835.2458	5.2236	55.6982	-94.7957	0.4167	1.28	0.4836	53.4873	0.5682	0.4476	0.0018	0.0052	0.1065	0.06305488	0.01817687	47	118	28.1	131818	203.81	838034.81	0.2885
600259	2014-02-24	1.0945	22.9779	21.0027	-121.0956	5.9561	57.7381	-74.3274	0.5	1.58	0.4193	105.2403	0.3074	0.3895	-0.0306	-0.0665	0.1061	-0.0187297	0.0171803	17	141	40.94	163294	183.0	3212974.25	0.2951
600259	2014-03-03	1.1142	22.9324	20.0685	-115.7094	5.6912	36.4296	-71.0213	0.5	-2.43	0.4285	-146.3722	-0.3062	0.3895	-0.0306	-0.0665	0.1061	-0.04449532	0.00586261	6	85	23.82	155712	311.54	1706815.42	0.3816
600259	2014-03-10	1.1349	22.9387	20.1949	-116.4381	5.727	40.2837	-71.4686	0.5	-1.47	0.3818	10.9308	-0.0894	0.3895	-0.0306	-0.0665	0.1061	0.00630274	0.0061326	29	162	20.84	172622	281.13	1062406.07	0.4074
600259	2014-03-17	1.135	22.8691	18.8376	-108.6122	5.3421	28.3557	-66.6651	0.5	-2.24	0.3464	-43.9652	-0.436	0.3895	-0.0306	-0.0665	0.1061	-0.06721362	-0.1241359	23	115	66.71	120445	271.43	1110484.62	0.2941
600259	2014-03-24	1.1288	22.8816	19.0739	-109.9746	5.4091	34.2679	-67.5014	0.5	-2.04	0.328	-14.6248	-0.1642	0.3895	-0.0306	-0.0665	0.1061	0.01254127	-0.09286493	7	98	49.53	146315	274.95	706266.15	0.5156
600259	2014-03-31	1.125	22.8827	19.0958	-110.1014	5.4153	48.7603	-67.5792	0.5	0.47	0.3636	28.3432	0.2558	0.3895	-0.0306	-0.0665	0.1061	0.00115091	-0.0472187	3	42	37.53	104730	320.27	1623854.95	0.3846
600259	2014-04-08	1.12	22.9069	19.5629	-112.7945	5.5478	57.6471	-69.2322	0.4167	0.89	0.4445	0.3692	0.27	0.3895	-0.0306	-0.0665	0.1061	0.02446969	-0.02905175	-65	118	42.16	212620	158.72	997593.6	0.25
600259	2014-04-14	1.089	22.91	19.6234	-113.143	5.5649	55.3707	-69.4461	0.4167	0.75	0.471	22.9144	0.5354	0.3895	-0.0306	-0.0665	0.1061	0.0030992	0.04126107	5	42	44.76	76860	105.63	831397.75	0.3333
600259	2014-04-21	1.0934	22.8948	19.3266	-111.4321	5.4808	58.5366	-68.396	0.5	0.89	0.4626	-26.6554	0.1454	0.3895	-0.0306	-0.0665	0.1061	-0.01512851	0.01359129	-17	86	17.17	134936	150.71	208941.29	0.4091
600259	2014-04-28	1.0963	22.858	18.6287	-107.4082	5.2829	19.9482	-65.9262	0.3333	-1.81	0.5071	-25.0861	-0.2854	0.3895	-0.0306	-0.0665	0.1061	-0.03610352	-0.02366314	-31	172	58.88	217874	221.0	4435596.05	0.2222
600259	2014-05-05	1.0784	22.8515	18.4523	-181.0798	4.6661	15.0134	-44.6831	0.3333	-1.37	0.5428	-36.0482	-0.297	0.3403	-0.0165	-0.0355	0.1151	-0.00650917	-0.054642	-18	33	42.14	79241	300.0	1486148.25	0.1053
600259	2014-05-12	1.082	22.8668	18.7372	-183.8756	4.7381	38.8747	-45.373	0.4167	0.15	0.3783	14.865	-0.0278	0.3403	-0.0165	-0.0355	0.1151	0.01544761	-0.04229359	0	33	4.73	60159	112.11	200654.67	0.25
600259	2014-05-19	1.1285	22.872	18.8358	-184.8433	4.7631	57.6087	-45.6118	0.4167	0.7	0.7692	23.7311	0.2518	0.3403	-0.0165	-0.0355	0.1151	0.00525628	-0.0219088	-24	114	42.81	189502	182.81	870415.39	0.4821
600259	2014-05-26	1.1119	22.86	18.6112	-182.639	4.7063	54.0625	-45.0678	0.4167	-0.23	0.7944	-21.0948	-0.0382	0.3403	-0.0165	-0.0355	0.1151	-0.01192386	0.00227086	-21	116	31.71	138423	209.33	2102797.67	0.3793
600259	2014-06-03	1.1086	22.8653	18.7098	-183.6067	4.7312	33.4356	-45.3066	0.4167	-0.23	0.7504	-5.1674	-0.006	0.3403	-0.0165	-0.0355	0.1151	0.00531989	0.01409992	-23	41	19.32	71948	99.4	439621.93	0.5
600259	2014-06-09	1.1034	22.8586	18.5838	-182.3702	4.6994	49.1935	-45.0015	0.5833	0.05	0.6911	-8.7771	0.0102	0.3403	-0.0165	-0.0355	0.1151	-0.00674001	-0.0080877	6	47	39.1	55289	157.1	3014200.1	0.1765
600259	2014-06-16	1.0938	22.8819	19.0221	-186.6713	4.8102	56.8966	-46.0629	0.5833	0.89	0.4702	20.4806	0.1774	0.3403	-0.0165	-0.0355	0.1151	0.02358186	0.01023788	22	79	41.42	98766	276.47	1348916.35	0.5806
600259	2014-06-23	0.9898	22.9097	19.559	-191.9403	4.946	73.4234	-47.363	0.5833	1.78	0.5613	24.2178	0.2844	0.3403	-0.0165	-0.0355	0.1151	0.02821609	0.05037783	24	131	51.53	159038	175.28	489962.5	0.3878
600259	2014-06-30	1.0079	22.9605	20.5781	-201.9405	5.2036	68.5259	-49.8307	0.5	2.84	0.8214	271.8772	0.727	0.3403	-0.0165	-0.0355	0.1151	0.05211275	0.09717069	9	324	49.85	315434	204.42	1723793.81	0.5175
600259	2014-07-07	0.9512	22.9608	20.5836	-201.9943	5.205	66.9654	-49.8439	0.5	1.87	0.6845	135.3826	0.2284	0.3403	-0.0165	-0.0355	0.1151	0.00025323	0.10416393	8	215	51.65	192398	254.59	724106.44	0.4308
600259	2014-07-14	0.931	22.9834	21.0547	-206.6181	5.3242	56.6449	-50.9849	0.4167	0.87	0.5977	-0.8504	0.031	0.3403	-0.0165	-0.0355	0.1151	0.02288608	0.10346815	-94	322	53.25	250881	193.13	781392.78	0.4639
600259	2014-07-21	0.9232	22.964	20.6493	-202.6395	5.2217	50.0942	-50.0031	0.5	0.12	0.5804	-30.0945	-0.1874	0.3403	-0.0165	-0.0355	0.1151	-0.01925552	0.05599654	-192	361	60.96	209980	218.03	2376687.82	0.5243
600259	2014-07-28	1.0079	23.1406	24.6378	-241.7802	6.2302	82.2086	-59.6615	0.5833	6.54	0.6064	124.4434	0.8896	0.3403	-0.0165	-0.0355	0.1151	0.19315601	0.1970398	-136	420	54.95	335863	210.23	829330.7	0.5373
600259	2014-08-04	1.0391	23.1738	25.4706	-249.9525	6.4408	79.0312	-61.6781	0.6667	8.8	0.7039	806.4234	1.6036	0.3403	-0.0165	-0.0355	0.1151	0.0338198	0.23060637	-91	538	49.03	439208	200.03	457163.39	0.5324
600259	2014-08-11	1.0501	23.2137	26.506	-260.114	6.7027	78.3736	-64.1855	0.6667	3.41	0.5989	26.7432	0.791	0.3403	-0.0165	-0.0355	0.1151	0.0406514	0.24837169	-105	493	52.89	973730	188.38	2698747.62	0.4468
600259	2014-08-18	1.0441	23.1854	25.7664	-252.8558	6.5156	53.3138	-62.3945	0.5	0.54	0.5214	-56.6817	-0.6638	0.3403	-0.0165	-0.0355	0.1151	-0.02791649	0.23971072	-54	294	36.26	206536	223.74	582597.37	0.5733
600259	2014-08-25	1.0376	23.1597	25.1145	-246.4578	6.3508	22.1223	-60.8157	0.5	-2.54	0.5691	-14.8759	-1.1498	0.3403	-0.0165	-0.0355	0.1151	-0.02530033	0.02125438	-101	225	73.54	179274	247.55	389512.21	0.5946
600259	2014-09-01	1.0429	23.1062	23.5377	-4322.5081	5.2162	25.0	-61.892	0.5	-3.58	0.4434	-93.3475	-1.6308	0.3085	0.0034	-0.0082	0.2034	-0.05214234	-0.06470776	-96	335	60.71	292091	253.16	705217.42	0.45
600259	2014-09-09	1.0821	23.1602	24.8433	-4562.2605	5.5055	46.4009	-65.3249	0.5833	0.02	0.2076	45.3418	-0.5072	0.3085	0.0034	-0.0082	0.2034	0.05547043	-0.04988873	-63	223	62.03	310044	178.83	478363.49	0.4
600259	2014-09-15	1.0997	23.1352	24.2311	-4449.8455	5.3699	49.4962	-63.7153	0.5833	1.89	0.2251	-126.1196	-0.4148	0.3085	0.0034	-0.0082	0.2034	-0.02463912	-0.04661136	-4	130	80.49	160305	203.05	448290.15	0.5738
600259	2014-09-22	1.0928	23.0983	23.3535	-4288.6841	5.1754	37.6582	-61.4077	0.5	-2.24	0.2908	-41.2696	-0.6356	0.3085	0.0034	-0.0082	0.2034	-0.03621247	-0.0575235	-48	120	65.2	116937	276.39	391552.43	0.5091
600259	2014-09-29	1.1597	23.1505	24.6049	-4518.4883	5.4527	51.3806	-64.6982	0.5	0.69	0.4193	51.9403	0.2634	0.3085	0.0034	-0.0082	0.2034	0.05359073	0.04820957	-45	208	77.73	187520	197.84	870666.42	0.3284
600259	2014-10-08	1.1528	23.1203	23.8736	-4384.1871	5.2906	46.1176	-62.7752	0.4167	1.23	0.4202	32.0694	0.2578	0.3085	0.0034	-0.0082	0.2034	-0.02973573	-0.03699659	-55	72	69.98	88346	184.23	462621.5	0.4103
600259	2014-10-13	1.1781	23.1128	23.6948	-4351.358	5.251	54.5235	-62.3051	0.5	0.63	0.4169	38.8928	0.1222	0.3085	0.0034	-0.0082	0.2034	-0.0074891	-0.01984657	-50	57	67.92	70752	346.69	456838.81	0.36
600259	2014-10-20	1.1755	23.1726	25.1541	-4619.339	5.5744	49.4472	-66.1422	0.4167	-1.24	0.4924	-11.6741	-0.0292	0.3085	0.0034	-0.0082	0.2034	0.01006806	0.02643396	21	214	62.98	230088	267.5	1012186.17	0.4237
600259	2014-10-27	1.1781	23.1534	24.6758	-4531.5109	5.4684	43.7736	-64.8847	0.5	-0.4	0.5047	-3.6064	-0.1954	0.3085	0.0034	-0.0082	0.2034	-0.01900969	-0.04616646	-53	178	66.43	367337	298.79	499149.43	0.5
600259	2014-11-03	1.2181	23.2425	13.1974	-352.1859	6.1678	66.8838	-36.9886	0.5833	3.2	0.5368	57.0879	0.487	0.6819	-0.0131	-0.0464	0.4872	0.09320341	0.07677268	-14	139	76.41	376995	275.74	725958.31	0.4159
600259	2014-11-10	1.2081	23.2114	12.7935	-341.4078	5.9791	62.1437	-35.8566	0.5	2.59	0.5343	261.2504	0.4588	0.6819	-0.0131	-0.0464	0.4872	-0.03059381	0.05366797	9	226	69.98	215678	263.86	833227.0	0.5349
600259	2014-11-17	1.2417	23.2336	13.0804	-349.064	6.1131	61.2758	-36.6607	0.5833	-0.42	0.5456	35.1521	0.5256	0.6819	-0.0131	-0.0464	0.4872	0.022427	0.06602691	-13	125	92.96	209984	274.71	975342.07	0.5375
600259	2014-11-24	1.2252	23.2184	12.8827	-343.7864	6.0207	53.8653	-36.1064	0.5833	0.32	0.5318	-59.4474	-0.2762	0.6819	-0.0131	-0.0464	0.4872	-0.01512973	0.06990687	-33	142	58.25	161504	230.1	504130.97	0.4464
600259	2014-12-01	1.1231	23.237	13.125	-350.2533	6.134	44.8032	-36.7856	0.5	0.16	0.4189	32.165	0.1098	0.6819	-0.0131	-0.0464	0.4872	0.01881709	-0.00447945	-40	278	88.45	274996	281.08	803643.39	0.4186
600259	2014-12-08	1.1177	23.3573	14.8018	-395.0013	6.9176	73.6084	-41.4853	0.6667	6.89	0.667	380.4569	1.3022	0.6819	-0.0131	-0.0464	0.4872	0.12775277	0.15386713	-7	284	80.94	329330	314.02	835130.1	0.5714
600259	2014-12-15	1.0334	23.3329	14.4453	-385.4868	6.751	59.8898	-40.486	0.6667	4.74	0.6503	-75.0395	0.2196	0.6819	-0.0131	-0.0464	0.4872	-0.02409164	0.10734849	29	259	99.84	401668	259.65	660345.62	0.5132
600259	2014-12-22	0.9684	23.3486	14.6737	-391.582	6.8578	48.6239	-41.1262	0.5	-0.46	0.4871	-34.5298	-0.1984	0.6819	-0.0131	-0.0464	0.4872	0.01582789	0.13830611	-84	241	64.6	275000	264.45	810143.28	0.6022
600259	2014-12-29	0.8864	23.4482	16.2113	-432.6134	7.5763	74.636	-45.4355	0.6667	6.34	0.4618	113.593	0.8772	0.6819	-0.0131	-0.0464	0.4872	0.10477188	0.2242609	-17	216	90.41	329910	269.22	937971.45	0.4699
600259	2015-01-05	0.8977	23.4021	15.4815	-413.1383	7.2353	64.5142	-43.3901	0.6667	6.56	0.4149	335.8849	0.5708	0.6819	-0.0131	-0.0464	0.4872	-0.04500735	0.05150078	12	130	63.86	186320	222.0	187136.36	0.6829
600259	2015-01-12	0.977	23.4209	15.7739	-420.9431	7.372	57.8378	-44.2099	0.5833	1.47	0.388	-28.0304	0.0444	0.6819	-0.0131	-0.0464	0.4872	0.01887535	0.09446777	-31	97	60.43	155254	251.36	586763.11	0.3243
600259	2015-01-19	0.9723	23.3926	15.3338	-409.1986	7.1663	38.2948	-42.9764	0.3333	-0.53	0.4826	-140.2118	-1.3992	0.6819	-0.0131	-0.0464	0.4872	-0.02789768	0.0507422	-65	150	89.95	174094	288.64	480613.0	0.3934
600259	2015-01-26	1.0096	23.4432	16.1305	-430.4577	7.5386	45.3979	-45.2091	0.5	-0.33	0.3607	-260.1663	-0.6942	0.6819	-0.0131	-0.0464	0.4872	0.05195411	-0.00207557	-114	811	78.55	829398	272.33	468639.19	0.303
600259	2015-02-02	0.9896	23.4686	16.5455	-441.5331	7.7325	47.8241	-46.3723	0.5	2.77	0.359	-167.6436	-0.114	0.6819	-0.0131	-0.0464	0.4872	0.02573705	0.06866883	-132	411	72.25	530215	238.22	231362.33	0.3274
600259	2015-02-09	1.0031	23.3529	14.7378	-393.2916	6.8877	49.3635	-41.3057	0.5833	-2.14	0.3583	-115.6776	-0.8554	0.6819	-0.0131	-0.0464	0.4872	-0.10926792	-0.05947444	-32	234	57.76	485661	220.58	201157.24	0.5281
600259	2015-02-16	0.9979	23.4187	15.7405	-420.0511	7.3563	50.2262	-44.1162	0.5833	-2.89	0.3129	7.0459	-0.2374	0.6819	-0.0131	-0.0464	0.4872	0.06804127	0.03646451	-6	65	36.45	114080	304.2	144718.4	0.4865
600259	2015-02-25	1.0003	23.3818	15.1695	-404.8131	7.0895	30.3344	-42.5158	0.5	-2.78	0.323	-26.1603	-0.277	0.6819	-0.0131	-0.0464	0.4872	-0.03627152	-0.05176112	-53	73	117.26	94215	277.47	467086.42	0.3913
600259	2015-03-02	0.9974	23.3967	15.3979	-410.9083	7.1962	48.1108	-43.1559	0.5833	2.37	0.3127	771.3259	-0.3478	0.6819	-0.0131	-0.0464	0.4872	0.01505466	-0.06244351	4	76	118.29	54091	307.0	616769.44	0.4667
600259	2015-03-09	0.9829	23.3744	15.0581	-401.8398	7.0374	45.1923	-42.2035	0.5833	-2.45	0.2326	-46.1183	-0.4806	0.6819	-0.0131	-0.0464	0.4872	-0.02207502	0.02474939	-58	158	114.37	169763	247.28	523150.63	0.4746
600259	2015-03-16	0.9728	23.3627	14.8826	-397.1568	6.9554	50.6849	-41.7117	0.5833	-1.85	0.2387	3.7153	-0.3304	0.6819	-0.0131	-0.0464	0.4872	-0.01164734	-0.05493922	-169	201	99.05	173469	291.97	95101.84	0.6471
600259	2015-03-23	0.9636	23.434	18.2776	804.4907	5.7382	72.209	-33.2074	0.6667	3.32	0.4213	100.4508	0.9394	0.4854	0.0057	-0.0028	0.2159	0.07392968	0.05526198	49	391	71.6	449432	281.96	430013.6	0.3529
600259	2015-03-30	0.9573	23.4265	18.1406	798.462	5.6952	72.1293	-32.9586	0.75	3.52	0.3823	186.5652	0.374	0.4854	0.0057	-0.0028	0.2159	-0.00749238	0.03271494	-56	221	60.84	251237	215.0	84911.13	0.5795
600259	2015-04-07	0.9464	23.4515	18.5993	818.6514	5.8392	56.7531	-33.7919	0.5833	1.01	0.36	40.1795	0.4574	0.4854	0.0057	-0.0028	0.2159	0.02528559	0.08007555	-147	280	80.44	345260	230.67	102763.08	0.5207
600259	2015-04-13	0.9606	23.4586	18.7331	824.5399	5.8812	58.388	-34.035	0.5833	2.11	0.2587	-29.7221	0.048	0.4854	0.0057	-0.0028	0.2159	0.00718358	0.09890647	-102	247	62.82	302398	250.27	217740.51	0.5678
600259	2015-04-20	0.9558	23.4235	18.0865	796.0785	5.6782	46.6619	-32.8602	0.4167	-2.19	0.2682	-65.1711	-0.7094	0.4854	0.0057	-0.0028	0.2159	-0.03451343	-0.00953664	-279	729	67.08	733555	200.91	144963.77	0.4926
600259	2015-04-27	0.932	23.5212	19.9436	877.8175	6.2612	61.3625	-36.2342	0.5833	3.8	0.4061	470.692	1.1024	0.4854	0.0057	-0.0028	0.2159	0.10268523	0.10064097	-127	441	74.92	542248	191.87	166404.8	0.5052
600259	2015-05-04	0.9297	23.5769	21.4556	992.9047	5.9878	70.8778	-41.5904	0.5833	10.79	0.3783	938.634	1.53	0.5967	0.005	-0.0049	0.3627	0.05718018	0.13253556	-236	387	71.44	591146	243.97	157941.57	0.4437
600259	2015-05-11	0.9117	23.5769	21.4556	992.9047	5.9878	70.8778	-41.5904	0.5833	10.79	0.3783	938.634	1.53	0.5967	0.005	-0.0049	0.3627	0.0	0.12535198	-66	243	73.49	423848	218.49	62312.89	0.2745
600259	2015-05-18	0.9109	23.5769	21.4556	992.9047	5.9878	70.8778	-41.5904	0.5833	10.79	0.3783	938.634	1.53	0.5967	0.005	-0.0049	0.3627	0.0	0.15986541	-20	304	79.03	431761	195.0	47632.37	0.2059
600259	2015-05-25	0.9098	23.5769	21.4556	992.9047	5.9878	70.8778	-41.5904	0.5833	10.79	0.3783	938.634	1.53	0.5967	0.005	-0.0049	0.3627	0.0	0.05718018	0	282	64.16	361121	150.64	208556.54	0.1667
600259	2015-06-01	0.9072	23.5769	21.4556	992.9047	5.9878	70.8778	-41.5904	0.5833	10.79	0.3783	938.634	1.53	0.5967	0.005	-0.0049	0.3627	0.0	0.0	-2	489	76.38	986290	222.41	296512.49	0.0703
600259	2015-06-08	0.9203	23.6759	23.689	1096.2604	6.6111	72.9396	-45.9197	0.4167	8.2	0.3785	23.0035	1.6974	0.5967	0.005	-0.0049	0.3627	0.10409392	0.10409392	-409	1052	57.9	1620037	246.06	119290.44	0.6158
600259	2015-06-15	0.8943	23.6025	22.0132	1018.7062	6.1434	61.4693	-42.6711	0.3333	1.72	0.4228	1312.6254	-0.1892	0.5967	0.005	-0.0049	0.3627	-0.07074901	0.03334491	-183	487	91.35	635625	222.04	84219.91	0.3735
600259	2015-06-23	0.9006	23.479	19.4556	900.3496	5.4297	33.8869	-37.7134	0.25	-13.06	0.4877	-209.3495	-2.1812	0.5967	0.005	-0.0049	0.3627	-0.1161781	-0.08283319	-218	722	94.19	901180	249.76	111278.56	0.3869
600259	2015-06-29	0.955	23.4104	18.1655	840.6464	5.0696	26.7343	-35.2126	0.3333	-12.27	0.5567	-540.4662	-2.8892	0.5967	0.005	-0.0049	0.3627	-0.06631909	-0.14915228	-64	222	75.59	368238	216.06	77610.18	0.3673
600259	2015-07-06	1.0421	23.173	14.3275	663.0366	3.9985	22.4724	-27.773	0.25	-20.31	0.4924	-431.47	-4.7202	0.5967	0.005	-0.0049	0.3627	-0.2112731	-0.4645193	-222	379	73.31	478058	249.78	154219.47	0.3529
600259	2015-07-13	1.1016	23.0692	12.9142	597.633	3.6041	22.98	-25.0334	0.25	-16.2	0.4776	-360.2618	-4.8444	0.5967	0.005	-0.0049	0.3627	-0.09864216	-0.49241245	-254	405	72.67	631331	213.1	109898.78	0.4128
600259	2015-07-20	1.1378	23.1045	13.3777	619.0841	3.7335	33.999	-25.9319	0.4167	-2.93	0.4788	45.2403	-0.523	0.5967	0.005	-0.0049	0.3627	0.03588225	-0.3403521	-78	185	59.24	406632	226.14	178764.23	0.3333
600259	2015-07-27	1.1234	23.1753	14.3599	664.5366	4.0076	73.8765	-27.8358	0.6667	4.46	0.4585	110.0703	2.2018	0.5967	0.005	-0.0049	0.3627	0.07342706	-0.20060595	-93	178	78.45	441260	275.74	252716.69	0.2903
600259	2015-08-03	1.12	23.0237	12.3405	571.0815	3.444	50.1175	-23.9212	0.5	-3.2	0.557	-129.5093	0.9836	0.5967	0.005	-0.0049	0.3627	-0.14063037	-0.12996322	-37	69	119.82	368988	314.0	93644.88	0.6724
600259	2015-08-10	1.1355	23.1105	13.4588	622.8343	3.7561	46.4004	-26.089	0.4167	-2.78	0.4525	77.7959	1.5996	0.5967	0.005	-0.0049	0.3627	0.0906161	0.05929504	-34	93	70.88	343602	304.34	77771.55	0.5789
600259	2015-08-17	1.1544	23.2649	15.7052	726.7901	4.383	75.1829	-30.4435	0.5833	10.38	0.3661	173.9127	3.214	0.5967	0.005	-0.0049	0.3627	0.1669072	0.19031999	4	179	98.19	563008	276.27	676790.42	0.5176
600259	2015-08-24	1.1558	23.2649	15.7052	726.7901	4.383	75.1829	-30.4435	0.5833	10.38	0.3661	173.9127	3.214	0.5967	0.005	-0.0049	0.3627	0.0	0.11689293	-7	85	103.84	375777	251.23	56519.5	0.3235
600259	2015-08-31	1.1531	23.2649	16.4814	-451.9235	4.3369	75.1829	-24.2091	0.5833	10.38	0.3661	173.9127	3.214	0.5282	-0.0099	-0.0268	0.3314	0.0	0.2575233	-25	67	125.83	307550	280.93	67200.53	0.1852
600259	2015-09-07	1.152	23.2649	16.4814	-451.9235	4.3369	75.1829	-24.2091	0.5833	10.38	0.3661	173.9127	3.214	0.5282	-0.0099	-0.0268	0.3314	0.0	0.1669072	-12	9	132.57	85387	281.25	146638.0	0.125
600259	2015-09-14	1.1482	23.2649	16.4814	-451.9235	4.3369	75.1829	-24.2091	0.5833	10.38	0.3661	173.9127	3.214	0.5282	-0.0099	-0.0268	0.3314	0.0	0.0	-14	75	92.16	232413	302.33	259466.78	0.1053
600259	2015-09-21	1.1489	23.2649	16.4814	-451.9235	4.3369	75.1829	-24.2091	0.5833	10.38	0.3661	173.9127	3.214	0.5282	-0.0099	-0.0268	0.3314	0.0	0.0	8	43	52.56	233842	184.38	63243.0	0.2
600259	2015-09-28	1.149	23.2649	16.4814	-451.9235	4.3369	75.1829	-24.2091	0.5833	10.38	0.3661	173.9127	3.214	0.5282	-0.0099	-0.0268	0.3314	0.0	0.0	8	78	123.49	280781	251.45	94016.36	0.2273
600259	2015-10-08	1.1481	23.2649	16.4814	-451.9235	4.3369	75.1829	-24.2091	0.5833	10.38	0.3661	173.9127	3.214	0.5282	-0.0099	-0.0268	0.3314	0.0	0.0	-7	36	94.57	163424	172.25	456206.0	0.0714
600259	2015-10-12	1.1487	23.2649	16.4814	-451.9235	4.3369	75.1829	-24.2091	0.5833	10.38	0.3661	173.9127	3.214	0.5282	-0.0099	-0.0268	0.3314	0.0	0.0	7	10	39.25	80106	193.0	52256.25	0.1111
600259	2015-10-19	1.152	23.2649	16.4814	-451.9237	4.3369	75.1829	-24.2091	0.5833	10.38	0.3661	173.9127	3.214	0.5282	-0.0099	-0.0268	0.3314	0.0	0.0	-12	33	64.87	187433	221.78	545755.44	0.15
600259	2015-10-26	1.1515	23.2649	16.4814	-451.9237	4.3369	75.1829	-24.2091	0.5833	10.38	0.3661	173.9127	3.214	0.5282	-0.0099	-0.0268	0.3314	0.0	0.0	-7	48	79.38	108379	232.83	46225.0	0.0
600259	2015-11-02	1.1412	23.2649	17.8947	-142.7037	4.1159	75.1829	-46.774	0.5833	10.38	0.3661	173.9127	3.214	0.4959	-0.0255	-0.04	-0.0083	0.0	0.0	-18	82	128.17	140421	306.2	1436784.2	0.1579
600259	2015-11-09	1.1451	23.2649	17.8947	-142.7037	4.1159	75.1829	-46.774	0.5833	10.38	0.3661	173.9127	3.214	0.4959	-0.0255	-0.04	-0.0083	0.0	0.0	-60	63	97.43	139042	272.78	33811.22	0.1053
600259	2015-11-16	1.1495	23.2649	17.8947	-142.7037	4.1159	75.1829	-46.774	0.5833	10.38	0.3661	173.9127	3.214	0.4959	-0.0255	-0.04	-0.0083	0.0	0.0	-9	30	89.4	132950	329.0	971028.33	0.1765
600259	2015-11-23	1.149	23.2649	17.8947	-142.7037	4.1159	75.1829	-46.774	0.5833	10.38	0.3661	173.9127	3.214	0.4959	-0.0255	-0.04	-0.0083	0.0	0.0	-22	107	109.58	272450	201.94	388677.71	0.0645
600259	2015-11-30	1.1726	23.2649	17.8947	-142.7037	4.1159	75.1829	-46.774	0.5833	10.38	0.3661	173.9127	3.214	0.4959	-0.0255	-0.04	-0.0083	0.0	0.0	-35	96	129.39	115731	241.71	50496.43	0.2143
600259	2015-12-07	1.2095	23.2649	17.8947	-142.7037	4.1159	75.1829	-46.774	0.5833	10.38	0.3661	173.9127	3.214	0.4959	-0.0255	-0.04	-0.0083	0.0	0.0	-85	44	71.52	99865	179.08	23937.54	0.2174
600259	2015-12-14	1.2325	23.2649	17.8947	-142.7037	4.1159	75.1829	-46.774	0.5833	10.38	0.3661	173.9127	3.214	0.4959	-0.0255	-0.04	-0.0083	0.0	0.0	-159	235	84.23	636170	224.6	84049.3	0.0556
600259	2015-12-21	1.2585	23.2649	17.8947	-142.7037	4.1159	75.1829	-46.774	0.5833	10.38	0.3661	173.9127	3.214	0.4959	-0.0255	-0.04	-0.0083	0.0	0.0	-42	94	106.57	372837	259.16	568041.16	0.1818
600259	2015-12-28	1.2929	23.1812	16.4579	-131.2462	3.7855	67.2668	-43.0186	0.5833	6.51	0.6229	453.2146	2.7138	0.4959	-0.0255	-0.04	-0.0083	-0.08029211	-0.08029211	-384	1015	84.81	1639051	250.48	524027.54	0.489
600259	2016-01-04	1.2851	23.0632	14.626	-116.6371	3.3641	52.0367	-38.2302	0.5	-1.92	0.6327	140.6303	0.2498	0.4959	-0.0255	-0.04	-0.0083	-0.11129373	-0.19158584	-289	352	89.49	572662	267.22	89191.06	0.6113
600259	2016-01-11	1.3075	22.9133	12.5909	-100.408	2.896	28.4839	-32.9108	0.3333	-14.36	0.6417	-458.6725	-1.5268	0.4959	-0.0255	-0.04	-0.0083	-0.13916176	-0.3307476	-174	213	88.73	502339	257.95	28753.95	0.4412
600259	2016-01-18	1.2724	22.8674	12.0258	-95.9016	2.766	29.2826	-31.4337	0.4167	-7.04	0.5282	-10.1996	-0.6618	0.4959	-0.0255	-0.04	-0.0083	-0.04486482	-0.37561242	-59	216	75.19	510227	291.02	67878.76	0.4904
600259	2016-01-25	1.2608	22.8575	11.9076	-94.9591	2.7389	37.3646	-31.1248	0.5833	-1.85	0.5965	-22.4176	-0.1686	0.4959	-0.0255	-0.04	-0.0083	-0.0098443	-0.30516461	-108	185	108.97	483796	283.47	78592.53	0.6364
600259	2016-02-01	1.2837	22.7509	10.7036	-85.3571	2.4619	34.0317	-27.9775	0.5833	-3.58	0.3483	-128.1296	-0.3448	0.4959	-0.0255	-0.04	-0.0083	-0.10110338	-0.29497426	-78	183	86.11	550582	242.04	82327.7	0.6239
600259	2016-02-15	1.3045	22.7932	11.1653	-89.0389	2.5681	39.3251	-29.1843	0.5	-2.01	0.3481	-210.3987	0.4468	0.4959	-0.0255	-0.04	-0.0083	0.0431258	-0.1126867	-107	166	99.34	547805	254.35	367908.61	0.5824
600259	2016-02-22	1.3016	22.8378	11.675	-93.1035	2.6853	51.2924	-30.5166	0.5	2.63	0.2918	145.8117	1.3146	0.4959	-0.0255	-0.04	-0.0083	0.04565334	-0.02216854	12	35	95.04	290757	286.81	228372.66	0.375
600259	2016-02-29	1.3152	23.0481	14.4081	-114.8993	3.314	79.7489	-37.6606	0.6667	8.78	0.8133	85.9201	2.549	0.4959	-0.0255	-0.04	-0.0083	0.23409761	0.22177337	198	394	82.55	783827	312.23	270484.2	0.5923
600259	2016-03-07	1.3469	23.0571	14.5374	-115.9302	3.3437	66.0045	-37.9985	0.5833	7.75	0.6432	92.3517	1.729	0.4959	-0.0255	-0.04	-0.0083	0.00897255	0.3318493	-7	131	99.66	412467	294.23	352069.65	0.5664
600259	2016-03-14	1.367	22.9561	13.1412	-104.7967	3.0226	41.8173	-34.3492	0.5	-3.43	0.4998	47.085	-0.303	0.4959	-0.0255	-0.04	-0.0083	-0.09603209	0.19269141	-9	77	84.34	233434	257.43	269083.35	0.5263
600259	2016-03-21	1.3896	23.0277	14.1163	-112.5725	3.2469	44.1615	-36.8979	0.5	-1.14	0.4354	-210.9765	-0.554	0.4959	-0.0255	-0.04	-0.0083	0.07420873	0.2212468	-41	104	79.24	373340	250.91	259494.85	0.5294
600259	2016-03-28	1.4008	23.073	14.77	-117.7858	3.3972	61.0755	-38.6067	0.5	4.41	0.3432	337.0546	0.6356	0.4959	-0.0255	-0.04	-0.0083	0.04631196	0.03346115	33	247	90.04	706591	229.47	64493.14	0.4444
600259	2016-04-05	1.4096	23.2038	22.4994	-43.5329	3.4857	82.4453	-232.5412	0.6667	7.36	0.3554	579.374	1.1602	0.3093	-0.0793	-0.1052	-0.1202	0.13977881	0.16426741	-64	262	83.83	857422	277.43	262647.99	0.4638
600259	2016-04-11	1.4202	23.0851	19.9819	-38.662	3.0957	56.417	-206.5219	0.5	-0.25	0.3647	-53.7438	0.1156	0.3093	-0.0793	-0.1052	-0.1202	-0.11189015	0.14840935	-219	215	87.72	407900	239.06	58645.86	0.4783
600259	2016-04-18	1.4632	23.3226	25.3378	-49.0247	3.9254	71.504	-261.8767	0.6667	9.01	0.2691	176.9638	1.4124	0.3093	-0.0793	-0.1052	-0.1202	0.26802162	0.34222224	93	404	86.48	813220	250.39	267910.67	0.6098
600259	2016-04-25	1.4887	23.3559	26.1967	-50.6865	4.0585	67.2058	-270.7538	0.5833	12.59	0.2516	625.1728	1.319	0.3093	-0.0793	-0.1052	-0.1202	0.03390961	0.32981989	-40	288	99.52	647313	305.88	112281.09	0.5325
600259	2016-05-03	1.4831	23.4202	27.9342	-54.0484	4.3276	72.5845	-288.7122	0.5833	5.26	0.3077	375.7506	-0.0116	0.3093	-0.0793	-0.1052	-0.1202	0.06631181	0.25635289	-19	183	106.69	520111	295.17	285170.14	0.48
600259	2016-05-09	1.4699	23.4391	32.4682	-44.1117	4.7787	58.2167	-648.3341	0.5	3.21	0.3533	304.0198	0.3116	0.3229	-0.1022	-0.1448	-0.1412	0.0190934	0.38733644	-55	163	98.95	256188	282.23	425309.81	0.622
600259	2016-05-16	1.4804	23.4189	31.8207	-43.232	4.6834	58.4166	-635.4057	0.5833	4.79	0.3027	146.4182	-0.838	0.3229	-0.1022	-0.1448	-0.1412	-0.01993964	0.09937518	-62	462	100.18	537346	279.34	184395.58	0.5197
600259	2016-05-23	1.4853	23.4684	33.4365	-45.4273	4.9212	54.3365	-667.6706	0.5833	1.72	0.2733	149.9136	0.2166	0.3229	-0.1022	-0.1448	-0.1412	0.05077073	0.1162363	58	405	92.37	838862	245.77	183413.28	0.6062
600259	2016-05-30	1.4864	23.4908	34.191	-46.4523	5.0322	68.5751	-682.7351	0.5	4.21	0.2551	137.3888	-0.2968	0.3229	-0.1022	-0.1448	-0.1412	0.0225653	0.07248979	-142	282	79.34	466138	301.94	107783.36	0.5
600259	2016-06-06	1.5142	23.589	37.721	-51.2482	5.5518	69.7613	-753.2233	0.5	7.61	0.2417	812.3003	0.98	0.3229	-0.1022	-0.1448	-0.1412	0.10324197	0.15663836	-21	501	88.42	1097727	285.28	119507.58	0.4813
600259	2016-06-13	1.5166	23.5432	36.032	-48.9535	5.3032	63.0531	-719.4968	0.5833	5.99	0.2581	560.6103	0.075	0.3229	-0.1022	-0.1448	-0.1412	-0.04477442	0.13180358	-50	281	91.02	557913	272.35	163045.95	0.4742
600259	2016-06-20	1.5548	23.5169	35.0974	-47.6837	5.1656	53.4149	-700.8349	0.5	-5.52	0.2617	-88.9112	-1.4786	0.3229	-0.1022	-0.1448	-0.1412	-0.0259333	0.05509955	-45	289	65.71	521372	219.61	32204.04	0.4483
600259	2016-06-27	1.5876	23.3989	31.1902	-42.3753	4.5906	23.2889	-622.8145	0.4167	-8.6	0.2738	-479.0521	-2.5796	0.3229	-0.1022	-0.1448	-0.1412	-0.11133149	-0.07879724	-128	358	77.7	499898	221.18	121390.32	0.5093
600259	2016-07-04	1.6168	23.4641	33.2902	-45.2284	4.8996	38.9535	-664.7476	0.5833	-3.21	0.2959	-331.051	-1.4654	0.3229	-0.1022	-0.1448	-0.1412	0.0673351	-0.11470411	-31	267	91.86	551413	207.79	175433.54	0.4605
600259	2016-07-11	1.5836	23.5102	34.8609	-47.3625	5.1308	47.7378	-696.1132	0.5	6.52	0.3321	4.7774	0.5306	0.3229	-0.1022	-0.1448	-0.1412	0.04717861	-0.02275108	32	212	83.64	533034	169.81	157216.27	0.5159
600259	2016-07-18	1.5449	23.4975	34.4218	-46.7659	5.0662	56.3589	-687.3443	0.4167	2.01	0.3897	264.2862	0.0364	0.3229	-0.1022	-0.1448	-0.1412	-0.01259581	-0.00941359	-41	126	113.82	518686	169.14	99272.31	0.4586
600259	2016-07-25	1.5946	23.4853	34.0052	-46.1998	5.0049	39.037	-679.0252	0.4167	-1.52	0.4426	-30.1157	-0.2686	0.3229	-0.1022	-0.1448	-0.1412	-0.01210311	0.08981479	-50	137	99.06	318839	210.02	80469.76	0.3077
600259	2016-08-01	1.6212	23.3344	29.2422	-39.7288	4.3039	18.3533	-583.9167	0.25	-9.2	0.4961	-357.1443	-2.3846	0.3229	-0.1022	-0.1448	-0.1412	-0.14005638	-0.11757669	-49	77	66.09	357805	185.53	4878.07	0.5618
600259	2016-08-08	1.6296	23.3404	29.4167	-39.9659	4.3295	15.8838	-587.4017	0.3333	-8.15	0.4239	-736.1872	-1.7174	0.3229	-0.1022	-0.1448	-0.1412	0.0059514	-0.1588039	-8	82	152.4	501237	158.31	74123.19	0.2018
600259	2016-08-15	1.6031	23.3185	28.7805	-39.1016	4.2359	33.4878	-574.6981	0.4167	-0.82	0.4583	-682.0295	-0.3526	0.3229	-0.1022	-0.1448	-0.1412	-0.02162595	-0.16783404	48	82	79.81	269534	250.33	351786.13	0.4651
600259	2016-08-22	1.5797	23.3929	31.0044	-42.1229	4.5632	70.2052	-619.1046	0.5833	2.82	0.542	79.7862	0.8914	0.3229	-0.1022	-0.1448	-0.1412	0.07727087	-0.07846006	-26	92	136.02	287251	227.09	54280.03	0.4483
600259	2016-08-29	1.5854	23.3296	31.4911	-39.8097	4.0645	45.4028	345.289	0.5	0.57	0.4514	68.7996	0.5388	0.3534	-0.1028	-0.13	-0.078	-0.06136548	0.00023084	-16	100	97.44	382179	282.5	245878.64	0.3148
600259	2016-09-05	1.5857	23.3402	31.8261	-40.2332	4.1077	49.3278	348.963	0.5	-2.83	0.4988	19.1189	0.4912	0.3534	-0.1028	-0.13	-0.078	0.01063556	0.004915	10	113	65.58	486297	228.63	42052.3	0.46
600259	2016-09-12	1.5873	23.3173	31.1072	-39.3245	4.015	35.4839	341.0806	0.5	-0.63	0.523	14.2707	0.3228	0.3534	-0.1028	-0.13	-0.078	-0.02259486	0.00394609	-100	115	71.72	378363	195.61	12257.82	0.4118
600259	2016-09-19	1.6119	23.2389	28.7617	-36.3593	3.7122	28.3525	315.3626	0.5	-5.44	0.547	-270.8859	-0.9246	0.3534	-0.1028	-0.13	-0.078	-0.07538699	-0.14871177	-37	157	158.16	383948	151.49	18148.12	0.3133
600259	2016-09-26	1.6186	23.2488	29.048	-36.7213	3.7492	31.4465	318.5022	0.3333	-5.08	0.4203	-272.2779	-0.126	0.3534	-0.1028	-0.13	-0.078	0.00995245	-0.07739384	-22	84	89.81	333883	257.03	278575.18	0.5536
600259	2016-10-10	1.6255	23.2688	29.6329	-37.4607	3.8247	62.4371	324.915	0.5	1.43	0.4357	-139.1466	0.0716	0.3534	-0.1028	-0.13	-0.078	0.02012767	-0.06790173	7	115	88.75	253055	251.68	36738.0	0.3548
600259	2016-10-17	1.6199	23.2597	29.3648	-37.1218	3.7901	43.135	321.9758	0.5	0.52	0.451	3.3742	0.5942	0.3534	-0.1028	-0.13	-0.078	-0.00905376	-0.05436063	6	34	128.68	261006	200.35	26787.52	0.4773
600259	2016-10-24	1.6105	23.321	31.223	-39.4708	4.0299	79.1444	342.3498	0.75	2.61	0.5011	95.0299	1.0644	0.3534	-0.1028	-0.13	-0.078	0.06328439	0.08431075	15	205	103.5	507200	319.8	70325.3	0.4909
600259	2016-10-31	1.6108	23.3102	30.8879	-39.0472	3.9866	62.2739	338.6758	0.5833	2.5	0.4946	220.3533	0.706	0.3534	-0.1028	-0.13	-0.078	-0.01072695	0.06363135	-18	92	91.16	236776	218.57	34143.67	0.25
600259	2016-11-07	1.5963	23.5809	42.2905	-58.6912	5.0162	80.2842	-115.9593	0.5833	6.47	0.719	412.038	1.2772	0.3665	-0.0926	-0.113	0.0377	0.13844855	0.18195223	35	242	102.31	505679	253.13	172489.36	0.51
600259	2016-11-14	1.5864	23.6175	43.8658	-60.8774	5.203	88.6578	-120.2786	0.6667	9.17	0.5923	652.5892	1.6612	0.3665	-0.0926	-0.113	0.0377	0.03725797	0.22826396	29	285	87.26	621187	196.82	200054.53	0.5096
600259	2016-11-21	1.5855	23.6324	44.5252	-61.7925	5.2812	78.2101	-122.0867	0.6667	3.05	0.5422	790.7207	0.8154	0.3665	-0.0926	-0.113	0.0377	0.01502875	0.18000832	-36	179	99.88	561658	273.03	72128.83	0.5077
600259	2016-11-28	1.5731	23.6191	43.9391	-60.9791	5.2117	52.0434	-120.4795	0.5	0.1	0.4735	273.4286	-0.2784	0.3665	-0.0926	-0.113	0.0377	-0.01316284	0.17757243	-19	128	89.48	206965	188.55	31627.19	0.5417
600259	2016-12-05	1.5717	23.5355	40.4149	-56.0881	4.7937	37.1882	-110.8163	0.4167	-5.61	0.3518	-102.0105	-1.4976	0.3665	-0.0926	-0.113	0.0377	-0.08020491	-0.04108103	6	101	100.99	217634	221.77	110793.45	0.5469
600259	2016-12-12	1.5532	23.5467	40.8691	-56.7186	4.8476	36.9314	-112.0618	0.5	-4.19	0.3566	-267.0255	-1.4284	0.3665	-0.0926	-0.113	0.0377	0.01124254	-0.06709646	15	56	105.2	106910	251.65	201319.04	0.3667
600259	2016-12-19	1.5791	23.3498	33.5643	-46.5808	3.9811	14.6116	-92.0321	0.4167	-9.35	0.3372	-778.2465	-2.9576	0.3665	-0.0926	-0.113	0.0377	-0.17873342	-0.26085863	-121	266	125.88	389074	261.21	72447.46	0.5802
600259	2016-12-26	1.5842	23.2785	31.2563	-43.3778	3.7074	14.2099	-85.7038	0.3333	-13.12	0.3559	-966.9107	-1.9006	0.3665	-0.0926	-0.113	0.0377	-0.06876505	-0.31646084	-252	367	122.99	357750	202.59	94037.22	0.5963
600259	2017-01-03	1.6048	23.2746	31.1318	-43.205	3.6926	27.9236	-85.3623	0.4167	-3.32	0.4233	-859.7081	-0.8058	0.3665	-0.0926	-0.113	0.0377	-0.0039909	-0.24024683	-38	193	81.52	373764	146.95	46947.43	0.602
600259	2017-01-09	1.777	23.3088	32.2161	-44.7099	3.8212	39.1593	-88.3356	0.3333	-1.53	0.4433	-172.3161	0.5698	0.3665	-0.0926	-0.113	0.0377	0.03483088	-0.21665849	-33	79	75.34	208347	122.23	13240.34	0.4324
600259	2017-01-16	1.7538	23.2362	29.9595	-41.578	3.5536	35.434	-82.1479	0.25	-1.13	0.4078	-682.3613	0.525	0.3665	-0.0926	-0.113	0.0377	-0.07004261	-0.10796768	-58	65	191.15	140515	182.66	122601.58	0.3571
600259	2017-01-23	1.7919	23.1942	28.7286	-39.8698	3.4076	19.9332	-78.7728	0.3333	-4.76	0.4692	-305.0479	-0.1442	0.3665	-0.0926	-0.113	0.0377	-0.04110163	-0.08030426	-60	162	118.82	380496	222.83	63315.83	0.473
600259	2017-02-03	1.8708	23.3117	32.3114	-44.842	3.8325	50.8915	-88.5968	0.5	1.13	0.5284	-1017.0281	1.1174	0.3665	-0.0926	-0.113	0.0377	0.12473317	0.04841981	70	125	117.89	341386	341.57	303998.39	0.4737
600259	2017-02-06	1.8155	23.3351	33.0734	-45.8995	3.9229	55.0978	-90.6861	0.5833	4.25	0.5627	-466.5324	1.6558	0.3665	-0.0926	-0.113	0.0377	0.02357331	0.03716224	-23	61	127.03	93160	323.19	261468.9	0.5517
600259	2017-02-13	1.8712	23.3489	33.535	-46.5401	3.9777	92.4122	-91.9518	0.75	6.56	0.5098	181.8769	1.971	0.3665	-0.0926	-0.113	0.0377	0.01396995	0.1211748	11	223	144.6	400883	205.78	44035.85	0.36
600259	2017-02-20	1.841	23.394	35.0809	-48.6857	4.161	80.1237	-96.1908	0.6667	2.74	0.5224	381.5715	1.62	0.3665	-0.0926	-0.113	0.0377	0.04609118	0.20836761	47	139	143.44	197316	229.18	62721.82	0.5479
600259	2017-02-27	1.9448	23.3682	34.1871	-47.4451	4.055	57.4094	-93.7398	0.5833	0.89	0.4054	202.2169	0.4952	0.3665	-0.0926	-0.113	0.0377	-0.02548669	0.05814775	-26	134	93.79	235073	228.13	167774.26	0.5692
600259	2017-03-06	1.9396	23.3797	34.5827	-47.9942	4.1019	55.1925	-94.8246	0.5833	-0.68	0.3092	-39.4335	-0.1506	0.3665	-0.0926	-0.113	0.0377	0.01157837	0.04615281	-26	163	85.45	291199	125.81	52490.74	0.4649
600259	2017-03-13	1.9031	23.3277	32.8316	-45.564	3.8942	29.275	-90.0231	0.4167	-1.85	0.429	12.9713	-0.6376	0.3665	-0.0926	-0.113	0.0377	-0.0506398	-0.01845694	77	182	103.03	347221	95.09	75371.13	0.2727
600259	2017-03-20	1.9031	23.3915	34.993	-48.5636	4.1506	60.5556	-95.9497	0.4167	0.56	0.3943	18.4047	0.048	0.3665	-0.0926	-0.113	0.0377	0.0658431	0.00129498	70	222	114.51	274697	151.69	32261.23	0.4959
600259	2017-03-27	1.9353	23.3583	33.85	-46.9774	4.015	51.2911	-92.8156	0.4167	1.39	0.4201	67.7464	-0.08	0.3665	-0.0926	-0.113	0.0377	-0.03266021	-0.00587854	104	153	128.55	241064	187.13	68178.73	0.5505
600259	2017-04-05	1.9862	23.2911	6.7497	495.3601	3.1326	30.5315	-31.1039	0.4167	-4.56	0.4554	-203.7322	-0.9438	0.675	0.0027	-0.0149	0.3514	-0.06495244	-0.08240935	-124	863	116.24	556722	98.4	58466.41	0.3239
600259	2017-04-10	1.8631	23.3026	6.8278	501.0934	3.1689	21.1587	-31.4639	0.25	-3.33	0.464	-136.7732	-0.7766	0.675	0.0027	-0.0149	0.3514	0.01158106	-0.02018849	74	206	138.09	190709	149.6	83373.31	0.3467
600259	2017-04-17	1.8435	23.2613	6.5513	480.7974	3.0405	22.2513	-30.1895	0.4167	-3.91	0.4284	-285.2629	-0.7264	0.675	0.0027	-0.0149	0.3514	-0.04050495	-0.12653654	65	205	80.44	390167	97.41	48665.21	0.3281
600259	2017-04-24	1.8904	23.1829	6.0575	444.5627	2.8114	9.4614	-27.9143	0.4167	-4.93	0.2994	-449.3849	-0.8716	0.675	0.0027	-0.0149	0.3514	-0.07535614	-0.16923247	0	293	101.45	278962	122.11	91932.41	0.4227
600259	2017-05-02	1.9354	23.1602	5.9216	434.5867	2.7483	23.0464	-27.2879	0.4167	-4.03	0.3172	-494.4536	-0.5252	0.675	0.0027	-0.0149	0.3514	-0.02244738	-0.12672741	26	156	102.27	386115	77.28	4984.59	0.2955
600259	2017-05-08	1.9436	23.1736	5.9977	123.8702	2.2145	34.8442	-21.8263	0.5	-0.96	0.2828	-237.0958	0.3042	0.8832	0.0226	0.0062	0.4534	0.01345145	-0.12485702	-17	225	91.95	209068	100.4	7617.56	0.4186
600259	2017-05-15	1.8567	23.1594	5.9134	122.1287	2.1833	55.692	-21.5195	0.5833	-0.18	0.2316	25.0643	0.483	0.8832	0.0226	0.0062	0.4534	-0.01404056	-0.09839263	91	525	84.0	327278	120.92	91755.7	0.4206
600259	2017-05-22	1.9458	23.2028	6.1758	127.5466	2.2802	53.7917	-22.4741	0.4167	1.14	0.26	-213.3386	0.8204	0.8832	0.0226	0.0062	0.4534	0.04435403	0.02131754	51	245	97.74	235065	138.72	95080.81	0.5
600259	2017-05-31	1.7769	23.1616	5.9259	122.3867	2.1879	51.0559	-21.5649	0.4167	0.08	0.2772	-12.3537	0.3164	0.8832	0.0226	0.0062	0.4534	-0.04045019	0.00331473	55	301	122.98	363572	181.08	37757.42	0.254
600259	2017-06-05	1.7958	23.0985	5.5636	114.9048	2.0542	38.5151	-20.2466	0.3333	-3.54	0.2984	-73.22	-0.1466	0.8832	0.0226	0.0062	0.4534	-0.06112782	-0.07126454	-1	120	131.52	138265	128.61	36060.58	0.4634
600259	2017-06-12	1.7949	23.1367	5.7807	119.3875	2.1343	36.5385	-21.0365	0.5	-0.72	0.3401	-129.1895	0.076	0.8832	0.0226	0.0062	0.4534	0.03900056	-0.01822342	-15	178	134.44	184646	117.85	163029.7	0.4
600259	2017-06-19	1.7533	23.1744	6.0024	123.9669	2.2162	56.469	-21.8434	0.5833	2.81	0.4008	57.8458	0.6328	0.8832	0.0226	0.0062	0.4534	0.03835877	-0.02421868	144	234	178.11	324602	137.48	157410.86	0.3333
600259	2017-06-26	1.6795	23.1968	6.1383	126.7726	2.2664	70.9003	-22.3377	0.5833	2.29	0.4167	35.6753	0.7032	0.8832	0.0226	0.0062	0.4534	0.00131139	0.0175429	149	259	161.47	297880	81.2	119397.56	0.375
600259	2017-07-03	1.5398	23.1899	6.0961	125.9019	2.2508	59.375	-22.1843	0.5	0.6	0.3602	210.563	0.4658	0.8832	0.0226	0.0062	0.4534	0.00890394	0.08757466	85	318	180.7	342956	73.93	75541.77	0.3077
600259	2017-07-10	1.5172	23.4101	7.5983	156.9259	2.8054	88.1992	-27.6508	0.6667	9.35	0.8483	340.1711	1.6844	0.8832	0.0226	0.0062	0.4534	0.24640647	0.29498057	422	688	169.54	921586	92.55	78590.98	0.3286
600259	2017-07-17	1.5034	23.3934	7.4718	154.3137	2.7587	76.971	-27.1906	0.6667	8.81	0.7923	844.1419	1.6074	0.8832	0.0226	0.0062	0.4534	-0.01665364	0.23996816	141	833	169.82	791071	119.34	81354.5	0.4292
600259	2017-07-24	1.5847	23.406	7.5671	156.2809	2.7939	70.4365	-27.5372	0.6667	-0.2	0.6101	738.4247	0.5906	0.8832	0.0226	0.0062	0.4534	0.01276139	0.25141816	248	388	134.43	495681	111.75	48488.36	0.3477
600259	2017-07-31	1.4441	23.4506	7.9122	163.408	2.9213	58.518	-28.793	0.5833	2.82	0.4213	63.9555	-0.0238	0.8832	0.0226	0.0062	0.4534	0.04559372	0.28810794	35	565	187.67	820435	127.76	95244.4	0.3
600259	2017-08-07	1.4236	23.4004	7.5249	155.4102	2.7783	47.5758	-27.3838	0.5	-0.27	0.3257	1131.8219	-0.5702	0.8832	0.0226	0.0062	0.4534	-0.04893661	-0.00723514	66	709	191.61	837843	125.97	68485.49	0.4701
600259	2017-08-14	1.5778	23.5993	9.1801	189.5946	3.3894	68.1465	-33.4072	0.5833	9.0	0.363	432.2938	0.75	0.8832	0.0226	0.0062	0.4534	0.21995026	0.22936876	175	1290	141.06	2222733	210.53	134240.61	0.407
600259	2017-08-21	1.5464	23.4395	7.8247	161.6021	2.889	42.007	-28.4748	0.3333	-0.05	0.3534	298.7577	-0.3316	0.8832	0.0226	0.0062	0.4534	-0.14762983	0.06897754	-63	1073	137.63	1304069	205.73	123210.46	0.6073
600259	2017-08-28	1.5184	23.4136	7.6248	157.4741	2.8152	43.0931	-27.7474	0.3333	-9.96	0.4175	16.3048	-1.978	0.8832	0.0226	0.0062	0.4534	-0.02554807	-0.00216425	9	489	126.31	636617	206.32	97838.22	0.6803
600259	2017-09-04	1.5094	23.4555	8.0898	161.8528	2.7778	43.6326	-26.1622	0.4167	0.81	0.4815	-196.1267	-0.9284	0.7958	0.0216	0.0068	0.3215	0.04279398	0.08956634	-66	460	146.25	821325	121.32	115574.01	0.5175
600259	2017-09-11	1.375	23.414	7.7609	155.2732	2.6649	54.0154	-25.0986	0.5	0.02	0.4384	107.9846	-0.692	0.7958	0.0216	0.0068	0.3215	-0.04064555	-0.17102947	-13	446	135.33	405750	113.43	28410.55	0.4682
600259	2017-09-18	1.3835	23.411	7.7371	154.7964	2.6567	46.1369	-25.0216	0.5	-2.22	0.2999	145.1996	-0.2226	0.7958	0.0216	0.0068	0.3215	-0.00307632	-0.02647596	6	331	96.1	499155	100.23	62667.48	0.4966
600259	2017-09-25	1.3782	23.3617	7.3654	147.3585	2.529	36.8085	-23.8193	0.5	-2.49	0.3805	-184.6724	-0.9994	0.7958	0.0216	0.0068	0.3215	-0.048045	-0.04897289	-112	212	109.82	427326	90.84	11439.78	0.4749
600259	2017-10-09	1.4315	23.3092	6.9888	139.8253	2.3997	17.8386	-22.6016	0.4167	-4.71	0.5004	-418.0944	-1.202	0.7958	0.0216	0.0068	0.3215	-0.05112634	-0.14289321	-60	210	99.46	534942	68.67	12074.38	0.3189
600259	2017-10-16	1.4408	23.2818	6.7998	136.0428	2.3348	21.9563	-21.9902	0.5	-3.56	0.6201	-410.9532	-0.6292	0.7958	0.0216	0.0068	0.3215	-0.02704865	-0.12929631	-6	190	123.63	283634	76.21	32712.83	0.3846
000829	2010-05-10	1.0629	23.3163	6.9521	38.025	0.6897	39.8196	11.798	0.4167	-1.45	0.3151	-108.9645	-0.5306	0.8474	0.0623	0.0302	0.5812	0.05767524	-0.1265767	2	58	7.71	6740	4.0	130560.0	0.3333
000829	2010-05-17	1.0592	23.3701	7.3362	40.1256	0.7278	39.9194	12.4498	0.5	-0.11	0.307	-66.9392	-0.1918	0.8474	0.0623	0.0302	0.5812	0.0552434	-0.07747764	2	58	7.71	6740	4.0	130560.0	0.3333
000829	2010-05-24	1.0647	23.3429	7.1392	39.0484	0.7083	54.8957	12.1155	0.6667	0.38	0.1988	27.04	0.0088	0.8474	0.0623	0.0302	0.5812	-0.02684536	-0.06952276	-2	8	64.86	2288	27.5	1172937.5	1.0
000829	2010-05-31	1.0867	23.3814	7.4199	40.5834	0.7361	62.6263	12.5918	0.6667	0.17	0.2249	50.8351	0.2238	0.8474	0.0623	0.0302	0.5812	0.03930802	0.1253813	5	81	19.25	28910	40.78	118899.89	0.5833
000829	2010-06-07	1.1043	23.2699	6.637	36.3015	0.6585	34.7722	11.2633	0.5	-1.02	0.2272	-64.0723	-0.2866	0.8474	0.0623	0.0302	0.5812	-0.10550614	-0.03780008	-11	57	77.0	6702	5.0	151610.0	0.25
000829	2010-06-17	1.0744	23.3531	7.2131	39.4523	0.7156	43.7333	12.2409	0.5833	-0.42	0.3008	-23.0166	0.0692	0.8474	0.0623	0.0302	0.5812	0.08679233	-0.00625115	1	14	32.07	7109	171.5	4212201.0	0.0
000829	2010-06-21	1.0918	23.3049	6.8733	37.5942	0.6819	36.8794	11.6643	0.5833	0.36	0.2905	33.7032	0.089	0.8474	0.0623	0.0302	0.5812	-0.04709591	-0.0265017	3	6	31.43	3308	14.0	8377796.0	0.0
000829	2010-06-28	1.0891	23.3627	7.282	39.8293	0.7225	68.144	12.3579	0.75	1.17	0.3693	18.9124	0.1244	0.8474	0.0623	0.0302	0.5812	0.05945254	-0.00635718	-19	38	13.39	14211	4.75	2130977.5	0.6667
000829	2010-07-05	1.0876	23.3092	6.9029	37.7557	0.6848	42.3358	11.7145	0.5833	0.06	0.411	14.9125	0.0574	0.8474	0.0623	0.0302	0.5812	-0.05205994	0.04708902	12	34	31.33	15746	7.33	1487570.33	0.6667
000829	2010-07-12	1.1189	23.4141	7.666	41.9299	0.7606	65.5102	13.0096	0.6667	0.78	0.5037	11.4617	0.1692	0.8474	0.0623	0.0302	0.5812	0.11055633	0.07085302	-1	44	72.82	22586	25.0	1715483.57	0.5
000829	2010-07-19	1.1278	23.364	7.2918	39.8832	0.7234	53.5354	12.3746	0.5833	0.79	0.5543	68.9961	0.093	0.8474	0.0623	0.0302	0.5812	-0.0488129	0.06913603	-4	40	14.64	27755	14.5	1826998.0	0.4286
000829	2010-07-26	1.1094	23.3674	7.3165	40.0179	0.7259	53.6797	12.4163	0.5	-0.71	0.5273	37.6482	-0.0062	0.8474	0.0623	0.0302	0.5812	0.00337503	0.01305852	-83	126	26.56	102939	63.0	830978.0	0.3704
000829	2010-08-02	1.067	23.4859	8.2372	45.0537	0.8172	66.1176	13.9788	0.75	1.92	0.5093	53.6673	0.292	0.8474	0.0623	0.0302	0.5812	0.1258404	0.19095886	13	181	34.03	54218	70.5	219314.79	0.25
000829	2010-08-09	1.0584	23.4954	8.316	45.4846	0.825	76.5499	14.1125	0.8333	2.03	0.3847	133.9899	0.2434	0.8474	0.0623	0.0302	0.5812	0.00956506	0.08996759	-14	84	37.59	34156	104.4	1079334.1	0.2727
000829	2010-08-16	1.0115	23.4475	7.927	43.3572	0.7865	52.459	13.4524	0.5833	-0.63	0.4019	26.4763	-0.1606	0.8474	0.0623	0.0302	0.5812	-0.04677229	0.0920082	5	46	17.61	14961	211.75	2189833.25	0.2
000829	2010-08-23	0.9653	23.5679	8.9412	48.9047	0.8871	71.4667	15.1737	0.6667	1.27	0.3789	46.3649	0.279	0.8474	0.0623	0.0302	0.5812	0.12794871	0.21658188	-39	314	37.64	69555	67.06	1599964.0	0.4074
000829	2010-08-30	0.9475	23.5674	8.9363	48.8778	0.8866	81.6667	15.1653	0.75	2.05	0.4232	155.9892	0.1686	0.8474	0.0623	0.0302	0.5812	-0.00055116	0.09019032	-129	303	67.91	54205	84.8	655526.8	0.4118
000829	2010-09-06	0.9831	23.5619	8.5755	41.4298	0.8148	54.3269	-54.6189	0.6667	-0.11	0.4895	72.7113	-0.11	0.9141	0.0663	0.033	0.1989	-0.00550791	0.07511735	-91	429	11.1	71668	15.3	670270.4	0.5429
000829	2010-09-13	0.977	23.5165	8.1954	39.5936	0.7787	39.961	-52.1981	0.5	-0.9	0.516	-35.3089	-0.297	0.9141	0.0663	0.033	0.1989	-0.04432091	0.07756873	13	17	3.33	7595	1.0	25397.67	0.0
000829	2010-09-20	0.9694	23.4727	7.8439	37.8951	0.7453	37.5	-49.9589	0.5833	-1.54	0.4347	-73.3342	-0.4902	0.9141	0.0663	0.033	0.1989	-0.04289849	-0.09327847	-4	51	4.69	16576	7.4	1549670.8	0.3333
000829	2010-09-27	0.9631	23.4287	7.5066	36.2654	0.7133	25.3829	-47.8105	0.4167	-2.12	0.4858	-104.3292	-0.6194	0.9141	0.0663	0.033	0.1989	-0.04300623	-0.13573354	-17	17	8.43	7649	254.0	56936.0	0.0
000829	2010-10-08	0.966	23.4672	7.8011	37.6885	0.7412	34.1014	-49.6866	0.4167	-1.05	0.5438	-103.6854	-0.3776	0.9141	0.0663	0.033	0.1989	0.03924137	-0.09098426	-2	5	7.0	3309	8.0	350899.0	0.0
000829	2010-10-11	0.9514	23.4877	7.9626	38.4689	0.7566	44.0678	-50.7154	0.5	-0.78	0.5594	-89.8814	-0.2358	0.9141	0.0663	0.033	0.1989	0.02070665	-0.0259567	5	46	13.38	22680	150.67	257475.67	0.0
000829	2010-10-18	0.8855	23.3966	7.269	35.1178	0.6907	36.092	-46.2975	0.4167	-0.5	0.6057	-16.543	-0.2382	0.9141	0.0663	0.033	0.1989	-0.08711104	-0.07016925	-37	160	38.14	58750	58.23	279834.77	0.4667
000829	2010-10-25	0.8836	23.386	7.193	34.7506	0.6835	44.5392	-45.8133	0.5	-1.62	0.5653	-92.4907	-0.175	0.9141	0.0663	0.033	0.1989	-0.01045902	-0.03762204	-36	197	51.9	51789	49.0	350482.05	0.3333
000829	2010-11-01	0.8984	23.3834	7.174	34.6588	0.6817	39.2857	-45.6923	0.3333	-0.2	0.4748	19.8939	0.1022	0.9141	0.0663	0.033	0.1989	-0.00264036	-0.07950377	-28	197	19.33	49439	4.67	31087.78	0.4762
000829	2010-11-08	0.8826	23.3768	6.918	44.8946	0.6655	58.9443	358.1758	0.4167	-0.14	0.3587	-25.869	0.0656	1.0932	0.053	0.0283	0.0114	-0.00662448	-0.1068349	-75	173	32.06	49597	24.58	53439.58	0.4167
000829	2010-11-15	0.9251	23.3415	6.6782	43.3382	0.6424	38.9222	345.7591	0.3333	-0.62	0.3387	29.9186	0.1426	1.0932	0.053	0.0283	0.0114	-0.03466556	-0.05438942	-32	225	29.0	68163	10.25	112004.08	0.3636
000829	2010-11-22	0.9344	23.2744	6.2446	40.5248	0.6007	40.1945	323.3134	0.5	-1.46	0.3912	-137.5443	-0.3914	1.0932	0.053	0.0283	0.0114	-0.06491695	-0.10884735	-90	235	14.98	71102	24.74	154402.52	0.5366
000829	2010-11-29	0.9007	23.2788	6.2723	40.7044	0.6034	26.297	324.7461	0.5	-0.88	0.4761	-55.7399	-0.0836	1.0932	0.053	0.0283	0.0114	0.00443082	-0.10177617	-49	146	19.5	53106	48.6	108536.0	0.3077
000829	2010-12-06	0.9169	23.2267	5.9541	38.6393	0.5728	48.7578	308.27	0.5833	-0.63	0.5554	-33.3937	-0.0848	1.0932	0.053	0.0283	0.0114	-0.05073642	-0.14588811	-13	57	20.0	20406	7.0	39069.42	0.2381
000829	2010-12-13	0.9096	23.2008	5.8019	37.6516	0.5581	26.3598	300.3901	0.5	-1.02	0.3717	-52.069	-0.02	1.0932	0.053	0.0283	0.0114	-0.02556114	-0.13678369	-45	49	14.65	16601	22.45	159631.64	0.4667
000829	2010-12-20	0.9521	23.2489	6.0878	39.5072	0.5856	57.0281	315.1947	0.5	0.29	0.3722	11.6112	0.2158	1.0932	0.053	0.0283	0.0114	0.04928563	-0.02258111	-13	102	27.17	32491	78.3	397244.5	0.3125
000829	2010-12-27	0.9417	23.1976	5.7834	37.5319	0.5564	44.4853	299.435	0.4167	-0.04	0.3618	-6.148	0.1038	1.0932	0.053	0.0283	0.0114	-0.04999907	-0.077011	-16	54	25.07	14108	20.5	407931.75	0.7778
000829	2011-01-04	0.9695	23.1334	5.4237	35.1973	0.5218	27.4809	280.8098	0.4167	-1.44	0.3655	-77.6677	-0.1226	1.0932	0.053	0.0283	0.0114	-0.06220375	-0.08847833	3	36	35.64	19419	54.25	208798.25	0.3
000829	2011-01-10	0.9581	23.2166	5.8941	38.2502	0.567	47.2727	305.1658	0.5833	0.27	0.4761	-16.8057	0.1954	1.0932	0.053	0.0283	0.0114	0.08673563	0.02381844	-37	56	40.79	15986	13.91	116833.27	0.4167
000829	2011-01-17	0.9553	23.2056	5.8296	37.8312	0.5608	64.2857	301.8228	0.6667	1.12	0.4869	72.2003	0.2878	1.0932	0.053	0.0283	0.0114	-0.01095501	-0.0364222	-5	133	18.52	49304	44.79	322635.58	0.48
000829	2011-01-24	0.9747	23.1274	5.3914	34.9878	0.5186	46.4286	279.1384	0.5	-1.09	0.5243	-74.5971	-0.0884	1.0932	0.053	0.0283	0.0114	-0.07515886	-0.06158199	6	47	46.0	11242	118.25	654234.0	0.2
000829	2011-01-31	0.9823	23.1992	5.7927	37.5917	0.5572	43.0986	299.9126	0.5833	-0.08	0.4837	0.6887	0.189	1.0932	0.053	0.0283	0.0114	0.07442232	0.07504408	6	37	44.57	12970	123.8	357662.4	0.4286
000829	2011-02-09	1.0062	23.175	5.6543	36.6938	0.5439	44.4767	292.749	0.5833	0.81	0.5204	43.7399	0.1786	1.0932	0.053	0.0283	0.0114	-0.02388274	-0.03557429	-7	1	198.43	550	238.0	293163.0	1.0
000829	2011-02-14	1.0	23.1896	5.7373	37.2326	0.5519	63.0252	297.0471	0.6667	0.75	0.4353	42.5727	0.1928	1.0932	0.053	0.0283	0.0114	0.01468025	-0.00993903	9	50	1.43	16177	3.0	62247.0	0.0
000829	2011-02-21	1.0171	23.3006	6.4107	41.6023	0.6167	78.7958	331.9096	0.6667	1.75	1.0833	87.5637	0.496	1.0932	0.053	0.0283	0.0114	0.11736192	0.18258175	16	195	34.14	124463	37.12	836828.35	0.2
000829	2011-02-28	1.0024	23.3056	6.443	41.8118	0.6198	75.1497	333.5811	0.5833	1.57	0.9097	93.1274	0.2918	1.0932	0.053	0.0283	0.0114	0.00503616	0.11319559	-58	196	23.93	66377	40.38	434158.75	0.5385
000829	2011-03-07	0.996	23.2883	6.3323	41.0935	0.6092	64.752	327.8503	0.5	0.2	0.7801	24.7598	0.1364	1.0932	0.053	0.0283	0.0114	-0.0171778	0.11990053	28	212	34.71	81594	51.06	332586.39	0.24
000829	2011-03-14	0.9793	23.297	6.3876	41.4527	0.6145	48.3193	330.7157	0.4167	0.02	0.6965	-14.6131	-0.0724	1.0932	0.053	0.0283	0.0114	0.00873901	0.11395929	-82	240	42.59	84755	41.24	281499.81	0.4681
000829	2011-03-21	0.9697	23.2352	6.0048	38.9685	0.5777	26.8382	310.8966	0.3333	-0.71	0.6657	-61.9106	-0.3182	1.0932	0.053	0.0283	0.0114	-0.05992489	-0.06332752	-100	190	39.71	63962	41.0	146971.38	0.6512
000829	2011-03-28	0.9453	23.222	5.9264	38.4597	0.5701	29.1845	306.8373	0.4167	-1.0	0.4169	-57.1995	-0.2746	1.0932	0.053	0.0283	0.0114	-0.01305929	-0.08142297	-38	177	27.15	75603	31.23	234661.0	0.7719
000829	2011-04-06	0.955	23.1734	5.6451	36.634	0.543	26.4069	292.2715	0.5	-0.78	0.4768	-30.7471	-0.2498	1.0932	0.053	0.0283	0.0114	-0.04747114	-0.11171631	-67	169	28.73	85023	33.57	137120.43	0.7
000829	2011-04-11	0.9536	23.1783	5.6728	36.8136	0.5457	38.6047	293.7042	0.5833	-0.35	0.3219	-44.0647	-0.1602	1.0932	0.053	0.0283	0.0114	0.00490142	-0.1155539	-44	51	17.54	294376	69.2	324963.0	0.7368
000829	2011-04-18	0.9558	23.1436	5.4791	35.5565	0.5271	26.6667	283.6753	0.5	-0.28	0.3945	-8.6734	-0.0436	1.0932	0.053	0.0283	0.0114	-0.03414758	-0.08977659	-146	349	44.2	90731	86.41	446585.82	0.6111
000829	2011-04-25	0.9443	23.1586	5.3465	36.7528	0.547	51.6746	-12.3852	0.5833	-0.24	0.4346	-36.2043	-0.027	0.9863	0.0516	0.0273	0.0031	0.01515504	-0.06156226	-75	121	29.46	36975	44.1	293532.1	0.6667
000829	2011-05-03	0.9402	23.0473	4.9017	62.5716	0.5141	22.8261	-5.6212	0.3333	-1.09	0.4493	-33.8353	-0.1346	0.8447	0.0276	0.0172	-0.0123	-0.10530604	-0.11939716	-19	20	43.43	11672	93.11	211161.67	0.4
000829	2011-05-09	0.9495	23.0201	4.77	60.8899	0.5002	30.5455	-5.4702	0.25	-1.06	0.4283	-83.001	-0.2136	0.8447	0.0276	0.0172	-0.0123	-0.02687845	-0.15117703	-13	107	43.59	43560	17.6	126068.93	0.6364
000829	2011-05-16	0.9358	22.9881	4.62	58.9762	0.4845	15.7258	-5.2982	0.25	-1.17	0.4809	-58.841	-0.1078	0.8447	0.0276	0.0172	-0.0123	-0.031428	-0.14845745	-17	32	48.23	11001	88.8	592903.8	0.2857
000829	2011-05-23	0.9565	23.0153	4.7472	60.5999	0.4979	43.6681	-5.4441	0.5	0.25	0.5556	5.667	0.1366	0.8447	0.0276	0.0172	-0.0123	0.02753291	-0.13607958	6	6	67.43	2790	191.0	5527554.0	0.5
000829	2011-05-30	0.9435	22.9242	4.3338	55.3228	0.4545	29.661	-4.97	0.4167	-0.63	0.5907	-42.4126	-0.0542	0.8447	0.0276	0.0172	-0.0123	-0.08708426	-0.1178578	-34	66	22.14	20531	25.5	78121.0	0.4118
000829	2011-06-07	0.959	22.9439	4.4202	56.4246	0.4636	21.9251	-5.069	0.3333	-0.72	0.6984	-37.5121	0.0594	0.8447	0.0276	0.0172	-0.0123	0.01991504	-0.07106431	-2	2	83.0	1118	71.0	169847.0	1.0
000829	2011-06-13	0.9756	22.9094	4.2702	54.5109	0.4478	32.8767	-4.8971	0.5	-0.28	0.77	-2.9033	0.0714	0.8447	0.0276	0.0172	-0.0123	-0.03391521	-0.07355152	-2	4	83.86	909	71.0	169847.0	0.0
000829	2011-06-20	0.99	22.9041	4.2475	54.221	0.4454	37.4269	-4.871	0.5	-0.28	0.3	-16.2734	0.083	0.8447	0.0276	0.0172	-0.0123	-0.00531748	-0.10640191	-1	0	84.86	833	71.0	169847.0	0.0
000829	2011-06-27	1.026	22.8933	4.2021	53.6411	0.4407	37.4429	-4.8189	0.3333	-0.15	0.4258	-37.5366	0.013	0.8447	0.0276	0.0172	-0.0123	-0.01069182	-0.03000947	389	2351	33.19	2304741	66.02	502624.99	0.3289
000829	2011-07-04	1.0592	22.8955	4.2112	53.7571	0.4416	37.5	-4.8294	0.4167	-0.08	0.4012	-2.6851	0.0888	0.8447	0.0276	0.0172	-0.0123	0.00215749	-0.04776702	88	614	28.73	707552	52.62	342766.94	0.3667
000829	2011-07-11	1.0185	22.9315	4.3656	55.7287	0.4578	74.1935	-5.0065	0.6667	0.36	0.3515	27.2685	0.2026	0.8447	0.0276	0.0172	-0.0123	0.03667786	0.02282605	-28	13	31.14	9266	10.0	159641.0	0.375
000829	2011-07-18	1.0207	22.9429	4.4156	56.3666	0.4631	68.9266	-5.0638	0.5833	0.45	0.3481	16.2818	0.1336	0.8447	0.0276	0.0172	-0.0123	0.01145048	0.03959401	-16	78	32.1	21185	20.29	113024.86	0.5
000829	2011-07-25	1.0346	22.8976	4.2203	53.873	0.4426	41.6667	-4.8398	0.4167	-0.32	0.3346	-1.3664	0.0122	0.8447	0.0276	0.0172	-0.0123	-0.04424102	0.00604481	-11	77	102.45	24007	90.86	204572.43	0.4118
000829	2011-08-01	1.0623	22.8158	3.8886	49.6397	0.4078	23.6181	-4.4595	0.3333	-1.16	0.367	-58.5857	-0.1758	0.8447	0.0276	0.0172	-0.0123	-0.07857809	-0.07469077	-8	19	4.5	3799	11.5	211000.0	0.0
000829	2011-08-08	1.0466	22.8005	3.8296	48.8859	0.4016	20.2073	-4.3917	0.25	-0.86	0.4329	-37.2791	-0.1198	0.8447	0.0276	0.0172	-0.0123	-0.0151864	-0.12655503	-4	10	32.25	3666	154.5	525254.25	0.5
000829	2011-08-15	1.0737	22.785	3.7705	48.132	0.3954	35.7895	-4.324	0.4167	-0.26	0.5793	3.5409	-0.0572	0.8447	0.0276	0.0172	-0.0123	-0.01542059	-0.1534261	-10	45	38.05	20723	79.0	365863.0	0.4211
000829	2011-08-22	1.0928	22.7164	3.5207	44.9425	0.3692	28.4153	-4.0375	0.3333	-0.68	0.5885	-15.4688	-0.019	0.8447	0.0276	0.0172	-0.0123	-0.06626617	-0.17545125	-15	117	57.42	42883	145.62	477860.69	0.3
000829	2011-08-29	1.0912	22.7494	3.6388	46.4503	0.3816	50.3597	-4.1729	0.5	-0.29	0.5847	0.0965	0.0622	0.8447	0.0276	0.0172	-0.0123	0.03354726	-0.0633259	2	19	37.9	7500	175.0	483648.67	0.4
000829	2011-09-05	1.0937	22.6916	3.4459	82.8004	0.351	27.2	-11.9281	0.3333	-0.19	0.5807	-12.2635	0.0016	0.9598	0.0144	0.0101	0.1935	-0.05617736	-0.10431686	-37	45	39.14	21581	146.78	308776.44	0.2174
000829	2011-09-13	1.0988	22.6428	3.2818	78.8576	0.3343	25.0	-11.3601	0.3333	-0.81	0.4625	-10.857	-0.0428	0.9598	0.0144	0.0101	0.1935	-0.04762176	-0.13651803	-35	60	27.29	20560	18.0	50967.45	0.2941
000829	2011-09-19	1.1061	22.6246	3.2225	77.4338	0.3283	25.3623	-11.155	0.4167	-0.52	0.2802	-6.5571	-0.0116	0.9598	0.0144	0.0101	0.1935	-0.01805498	-0.08830684	-12	14	67.63	9088	77.2	212589.0	0.1
000829	2011-09-26	1.1063	22.6428	3.2818	78.8576	0.3343	50.2959	-11.3601	0.5833	0.02	0.3278	2.738	0.0824	0.9598	0.0144	0.0101	0.1935	0.01838695	-0.10346715	6	20	30.33	9324	72.57	130899.0	0.3333
000829	2011-10-10	1.1739	22.5768	3.0721	73.8194	0.3129	40.5882	-10.6343	0.4167	-0.33	0.3368	-8.9898	0.0286	0.9598	0.0144	0.0101	0.1935	-0.06388749	-0.11117728	-4	76	33.19	20368	17.5	160964.17	0.5556
000829	2011-10-17	1.1987	22.6217	3.2134	77.2147	0.3273	43.6709	-11.1235	0.4167	-0.15	0.3738	-0.8884	0.1034	0.9598	0.0144	0.0101	0.1935	0.04599042	-0.0175651	-10	48	25.14	13744	10.75	112638.5	0.5556
000829	2011-10-24	1.2151	22.5603	3.022	72.6147	0.3078	35.8779	-10.4608	0.3333	-0.11	0.3906	-12.1974	0.035	0.9598	0.0144	0.0101	0.1935	-0.05957669	-0.05908681	3	5	56.86	1276	372.0	1276682.0	0.0
000829	2011-10-31	1.2478	22.6729	3.3821	81.2671	0.3445	67.9739	-11.7072	0.5833	0.37	0.7604	12.9447	0.1788	0.9598	0.0144	0.0101	0.1935	0.11916273	0.04168897	11	191	63.68	73451	154.25	1275206.88	0.3226
000829	2011-11-07	1.2636	22.7813	3.6455	80.6995	0.3542	80.543	-4.8915	0.6667	1.64	1.0744	21.9461	0.29	0.9915	0.0153	0.0094	0.0964	0.11455195	0.22012841	31	232	53.43	57071	110.8	913635.93	0.4167
000829	2011-11-14	1.2447	22.7254	3.4472	76.3083	0.3349	65.2778	-4.6253	0.5	0.4	0.885	0.0678	0.1474	0.9915	0.0153	0.0094	0.0964	-0.05441126	0.11972673	-45	137	34.79	36841	45.46	194369.46	0.65
000829	2011-11-21	1.24	22.6634	3.24	71.722	0.3148	45.3744	-4.3473	0.4167	-0.92	0.7627	-15.4226	-0.0794	0.9915	0.0153	0.0094	0.0964	-0.06010208	0.11920134	12	63	74.76	16838	79.43	144750.43	0.5
000829	2011-11-28	1.2423	22.6189	3.0989	68.5994	0.3011	13.7931	-4.158	0.25	-0.79	0.9869	-14.2402	-0.2108	0.9915	0.0153	0.0094	0.0964	-0.04353529	-0.04349668	-45	96	143.14	22706	6.0	20118.25	0.6
000829	2011-12-05	1.2625	22.593	3.0196	66.843	0.2934	25.3165	-4.0516	0.25	-0.5	0.7238	-15.8698	-0.1764	0.9915	0.0153	0.0094	0.0964	-0.02561034	-0.18365897	-49	31	59.57	12175	133.0	935757.33	0.5556
000829	2011-12-12	1.2553	22.6074	3.0636	67.8188	0.2977	39.6226	-4.1107	0.3333	-0.15	0.4977	-3.6007	-0.0696	0.9915	0.0153	0.0094	0.0964	0.01460292	-0.11464479	-30	42	22.71	5184	114.0	386990.0	0.25
000829	2011-12-19	1.2868	22.514	2.7903	61.7688	0.2711	30.8057	-3.744	0.3333	-0.61	0.3819	-17.8243	-0.139	0.9915	0.0153	0.0094	0.0964	-0.0892103	-0.14375301	-7	18	102.0	3395	4.0	76192.0	0.0
000829	2011-12-26	1.2778	22.4737	2.6801	59.3292	0.2604	24.8366	-3.5961	0.3333	-0.87	0.3542	-5.9742	-0.1076	0.9915	0.0153	0.0094	0.0964	-0.03949168	-0.1397094	-1	1	20.57	875	3.0	978888.0	1.0
000829	2012-01-04	1.2969	22.4671	2.6625	58.9389	0.2587	31.5789	-3.5725	0.4167	-0.29	0.2492	-3.1403	-0.0322	1.0544	0.0153	0.0094	0.0964	-0.00658493	-0.12068399	-1	1	20.57	875	3.0	978888.0	1.0
000829	2012-01-09	1.2926	22.4074	2.5082	55.5236	0.2437	24.6154	-3.3655	0.3333	-0.52	0.2745	-9.3541	-0.043	1.0544	0.0153	0.0094	0.0964	-0.05794921	-0.19323612	1	6	1.71	3653	31.0	29874.0	1.0
000829	2012-01-16	1.2564	22.4504	2.6184	57.9631	0.2544	46.988	-3.5133	0.5	0.09	0.3096	2.7309	0.1194	1.0544	0.0153	0.0094	0.0964	0.04394466	-0.06008116	-2	7	170.71	8550	372.5	195512.0	1.0
000829	2012-01-30	1.1937	22.4916	2.7286	60.4026	0.2651	62.5	-3.6612	0.5833	0.5	0.4132	-1.1571	0.144	1.0544	0.0153	0.0094	0.0964	0.04208448	0.021495	-2	46	108.68	13229	244.5	628066.75	0.25
000829	2012-02-06	1.2019	22.4868	2.7154	60.1099	0.2638	48.8189	-3.6435	0.4167	0.22	0.4042	-3.3393	0.0748	1.0544	0.0153	0.0094	0.0964	-0.00485095	0.02322898	10	17	67.0	3766	2.5	78040.5	0.0
000829	2012-02-13	1.1529	22.5234	2.8168	62.3543	0.2737	59.4828	-3.7795	0.5	0.2	0.5317	7.9781	0.1186	1.0544	0.0153	0.0094	0.0964	0.037342	0.11852019	33	9	3.57	2156	6.0	771814.0	0.0
000829	2012-02-20	1.183	22.5527	2.9005	64.2083	0.2818	76.4706	-3.8919	0.6667	0.42	0.5214	3.597	0.1234	1.0544	0.0153	0.0094	0.0964	0.02973227	0.1043078	4	7	21.57	2154	14.5	7912.0	0.0
000829	2012-02-27	1.1857	22.5915	3.0152	66.7454	0.293	80.1887	-4.0457	0.6667	0.45	0.5018	1.5009	0.1084	1.0544	0.0153	0.0094	0.0964	0.03951249	0.10173581	-3	40	49.33	7953	16.33	300786.33	0.3333
000829	2012-03-05	1.1894	22.606	3.0592	67.7212	0.2973	71.5909	-4.1048	0.5833	0.36	0.3816	2.9372	0.0476	1.0544	0.0153	0.0094	0.0964	0.01462429	0.12121105	-13	3	57.36	1482	4.5	344592.0	0.5
000829	2012-03-12	1.1886	22.626	3.121	69.0873	0.3033	71.0843	-4.1876	0.5833	0.24	0.3422	10.2459	0.0482	1.0544	0.0153	0.0094	0.0964	0.0201736	0.10404265	-13	3	57.36	1482	4.5	344592.0	0.5
000829	2012-03-19	1.2095	22.5782	2.9755	65.8672	0.2891	52.5316	-3.9924	0.5833	-0.19	0.3521	-11.9315	-0.101	1.0544	0.0153	0.0094	0.0964	-0.04660925	0.02770113	39	82	87.29	15527	90.4	244934.4	0.4286
000829	2012-03-26	1.2268	22.5359	2.8521	63.1349	0.2771	35.0575	-3.8268	0.4167	-0.61	0.4149	-0.6291	-0.1136	1.0544	0.0153	0.0094	0.0964	-0.04148283	-0.05329419	-6	21	25.05	7566	1.67	12997.0	0.6667
000829	2012-04-05	1.2521	22.4369	2.5832	57.1825	0.251	29.8246	-3.466	0.25	-0.89	0.549	-22.358	-0.2254	1.0544	0.0153	0.0094	0.0964	-0.09428178	-0.16220026	3	5	109.14	2203	8.0	191040.0	1.0
000829	2012-04-09	1.2583	22.4884	2.7198	60.2075	0.2643	31.1688	-3.6494	0.3333	-0.45	0.5898	-10.2145	-0.1484	1.0544	0.0153	0.0094	0.0964	0.05289686	-0.129477	7	19	47.57	5659	128.0	78869.0	0.25
000829	2012-04-16	1.2559	22.5203	2.808	62.1591	0.2728	46.3235	-3.7677	0.4167	0.0	0.6364	3.5199	0.0152	1.0544	0.0153	0.0094	0.0964	0.03241473	-0.05045302	0	8	11.0	2753	1.0	2539.0	0.0
000829	2012-04-23	1.2831	22.5297	2.8344	62.7446	0.2754	72.4409	-3.8032	0.6667	0.26	0.4103	2.1739	0.0788	1.0544	0.0153	0.0094	0.0964	0.00941814	0.00044795	0	2	2.29	825	3.0	131627.0	0.0
000829	2012-05-02	1.2964	22.5281	2.7388	44.9442	0.2189	57.1429	-9.8399	0.5833	0.05	0.5074	-1.6263	0.0746	0.8533	0.0178	0.0084	0.0861	-0.00154709	0.09318264	-7	6	62.14	1770	224.0	1430245.0	1.0
000829	2012-05-07	1.2857	22.5603	2.8283	46.4143	0.2261	59.6899	-10.1617	0.5	0.22	0.4452	3.8036	0.0978	0.8533	0.0178	0.0084	0.0861	0.03270174	0.07298752	-36	32	123.91	11737	391.6	777575.4	0.5
000829	2012-05-14	1.2737	22.5738	2.8667	47.0444	0.2292	65.5914	-10.2997	0.5	0.41	0.353	5.062	0.0886	0.8533	0.0178	0.0084	0.0861	0.01357785	0.05415064	-2	65	71.18	27342	7.5	178444.5	0.1667
000829	2012-05-21	1.2707	22.5988	2.9393	48.2345	0.235	75.8242	-10.5602	0.5833	0.25	0.4957	4.289	0.091	0.8533	0.0178	0.0084	0.0861	0.02530246	0.07003496	5	39	107.2	13412	153.8	1753891.2	0.3333
000829	2012-05-28	1.2648	22.5959	2.9307	48.0945	0.2343	57.377	-10.5296	0.5	0.15	0.4562	-3.8519	0.0302	0.8533	0.0178	0.0084	0.0861	-0.0029054	0.06867665	-8	47	55.27	9724	135.67	32316.33	0.6667
000829	2012-06-04	1.26	22.6607	3.127	51.3148	0.25	63.4328	-11.2346	0.5833	0.44	0.4373	-0.9114	0.0266	0.8533	0.0178	0.0084	0.0861	0.06695627	0.10293118	-25	84	69.05	22905	154.33	632189.0	0.6364
000829	2012-06-11	1.2602	22.5871	2.9051	47.6744	0.2323	35.3383	-10.4376	0.3333	-0.06	0.3714	-7.8962	-0.0906	0.8533	0.0178	0.0084	0.0861	-0.0709391	0.01841423	8	72	74.37	12390	173.6	156423.0	0.2857
000829	2012-06-18	1.2512	22.6217	3.0075	49.3546	0.2404	50.4274	-10.8055	0.4167	-0.28	0.4708	2.7018	-0.0462	0.8533	0.0178	0.0084	0.0861	0.03523832	0.02835009	-6	35	28.09	12281	222.4	1182078.2	0.5
000829	2012-06-25	1.2602	22.5797	2.8838	47.3244	0.2305	33.0357	-10.361	0.3333	-0.06	0.4851	-8.716	-0.0716	0.8533	0.0178	0.0084	0.0861	-0.04112882	-0.00987333	-2	15	63.14	2005	256.0	1320770.0	1.0
000829	2012-07-02	1.2496	22.5436	2.7814	45.6442	0.2224	29.8077	-9.9932	0.4167	-0.5	0.5801	-14.2658	-0.1474	0.8533	0.0178	0.0084	0.0861	-0.03550796	-0.11233756	-5	16	75.14	4698	336.0	1924374.33	1.0
000829	2012-07-09	1.2482	22.5172	2.7089	44.4541	0.2166	21.3115	-9.7326	0.3333	-0.41	0.2671	-4.0179	-0.0978	0.8533	0.0178	0.0084	0.0861	-0.02606919	-0.06746765	-6	18	90.54	5795	296.2	665176.4	0.6667
000829	2012-07-16	1.2381	22.49	2.6364	43.264	0.2108	37.2549	-9.472	0.5833	-0.34	0.3919	-4.8515	-0.0736	0.8533	0.0178	0.0084	0.0861	-0.02677665	-0.12948262	-4	25	114.54	9586	403.25	1385521.75	0.75
000829	2012-07-23	1.2475	22.4039	2.4188	39.6937	0.1934	22.1519	-8.6904	0.5	-0.68	0.4445	-15.8278	-0.1264	0.8533	0.0178	0.0084	0.0861	-0.08252022	-0.17087402	-5	44	104.86	16845	5.75	270869.75	0.2
000829	2012-07-30	1.2472	22.3698	2.3378	38.3636	0.1869	24.6479	-8.3992	0.3333	-0.7	0.5368	-6.1611	-0.052	0.8533	0.0178	0.0084	0.0861	-0.03350769	-0.16887375	-10	58	130.64	13906	240.75	901478.75	0.0
000829	2012-08-06	1.2463	22.3038	2.1885	35.9133	0.175	26.2136	-7.8627	0.25	-0.54	0.5622	-13.4252	-0.0568	0.8533	0.0178	0.0084	0.0861	-0.06387056	-0.20667512	-73	62	53.86	12550	101.29	237803.43	0.7692
000829	2012-08-13	1.2498	22.3288	2.2439	36.8234	0.1794	36.9565	-8.062	0.3333	-0.22	0.4613	3.8638	0.0744	0.8533	0.0178	0.0084	0.0861	0.02534024	-0.15455823	-51	52	70.11	26841	226.25	1261636.75	0.7
000829	2012-08-20	1.2483	22.325	2.2354	36.6834	0.1787	54.902	-8.0313	0.5	0.11	0.7106	-1.9768	0.0918	0.8533	0.0178	0.0084	0.0861	-0.00380574	-0.07584375	-35	41	51.61	12992	45.5	120498.75	0.5625
000829	2012-08-27	1.2858	22.2999	2.1799	35.7733	0.1743	44.7154	-7.8321	0.4167	-0.15	0.5647	-1.2787	0.0976	0.8533	0.0178	0.0084	0.0861	-0.0248084	-0.06714446	-8	13	80.18	6006	154.25	449912.5	0.25
000829	2012-09-03	1.283	22.229	2.0179	28.8637	0.1437	36.1345	-68.7889	0.4167	-0.48	0.5401	-17.4501	-0.0364	1.0089	0.0198	0.0084	0.0821	-0.06849562	-0.07176952	-4	79	30.22	17548	8.29	89621.71	0.375
000829	2012-09-10	1.2464	22.2979	2.1621	30.9254	0.154	38.5965	-73.7024	0.5	-0.01	0.4955	4.1704	0.0458	1.0089	0.0198	0.0084	0.0821	0.07142949	-0.02568027	-11	82	45.75	17807	122.75	814180.0	0.9
000829	2012-09-17	1.2414	22.2781	2.1197	30.319	0.151	50.0	-72.2573	0.4167	0.24	0.2563	0.0853	0.0854	1.0089	0.0198	0.0084	0.0821	-0.0196017	-0.04147623	10	17	124.29	5407	293.0	4787016.0	0.75
000829	2012-09-24	1.2588	22.212	1.984	28.3786	0.1413	42.3423	-67.6328	0.3333	-0.42	0.3504	-12.3964	-0.0208	1.0089	0.0198	0.0084	0.0821	-0.06400904	-0.08067687	0	4	3.21	2698	1.0	1441.5	0.0
000829	2012-10-08	1.246	22.2163	1.9925	28.4999	0.1419	28.6957	-67.9219	0.3333	-0.3	0.4799	-3.296	-0.0184	1.0089	0.0198	0.0084	0.0821	0.00427743	-0.00790382	2	1	31.71	1620	5.0	76374.0	0.0
000829	2012-10-15	1.2533	22.2373	2.0349	29.1062	0.1449	44.9438	-69.367	0.4167	0.12	0.5011	3.7299	0.0622	1.0089	0.0198	0.0084	0.0821	0.02128299	-0.05805032	-7	22	251.86	2796	18.0	13232.0	0.0
000829	2012-10-22	1.2785	22.1706	1.9035	27.2265	0.1356	49.0566	-64.8871	0.5833	-0.21	0.5722	-12.6855	-0.0278	1.0089	0.0198	0.0084	0.0821	-0.06459082	-0.10303944	-49	46	83.08	27409	140.57	454914.29	0.2667
000829	2012-10-29	1.2556	22.1366	1.8399	26.3169	0.1311	21.875	-62.7193	0.3333	-0.46	0.5421	-1.5189	-0.0086	1.0089	0.0198	0.0084	0.0821	-0.03339716	-0.07242756	1	5	34.93	2530	8.5	38494.5	0.3333
000829	2012-11-05	1.2118	22.0966	1.8168	155.9898	0.1205	35.7143	-3.6268	0.4167	-0.32	0.4991	-9.0472	-0.041	1.1348	-0.0011	0.0008	-0.1113	-0.03917768	-0.11588267	26	153	38.37	152542	75.07	567810.21	0.25
000829	2012-11-12	1.2147	22.055	1.7427	149.6305	0.1156	12.1212	-3.479	0.25	-0.34	0.5178	-3.1896	-0.0264	1.1348	-0.0011	0.0008	-0.1113	-0.04076043	-0.17792609	-9	54	84.35	60955	81.13	666189.73	0.4167
000829	2012-11-19	1.2142	21.9984	1.6469	141.4008	0.1093	24.1935	-3.2876	0.4167	-0.39	0.3923	-6.8061	-0.039	1.1348	-0.0011	0.0008	-0.1113	-0.05500376	-0.16833903	17	22	19.79	5153	86.5	323536.5	0.4
000829	2012-11-26	1.2166	22.0063	1.6599	142.523	0.1101	25.974	-3.3137	0.4167	-0.19	0.4706	-1.1869	0.0034	1.1348	-0.0011	0.0008	-0.1113	0.00792748	-0.12701439	0	28	83.64	4931	113.75	86548.0	0.0
000829	2012-12-03	1.2137	21.8983	1.49	127.9341	0.0989	19.5402	-2.9745	0.3333	-0.36	0.284	-12.411	-0.051	1.1348	-0.0011	0.0008	-0.1113	-0.10235954	-0.19019625	26	24	69.43	6986	98.67	371005.33	0.4286
000829	2012-12-10	1.2289	21.9469	1.5641	134.2933	0.1038	37.1134	-3.1224	0.4167	-0.22	0.3941	1.3056	0.0344	1.1348	-0.0011	0.0008	-0.1113	0.04971721	-0.09971861	-31	25	146.24	11181	547.33	1306567.67	0.2857
000829	2012-12-17	1.1845	21.9824	1.6207	139.1563	0.1075	64.7059	-3.2354	0.5	0.3	0.4748	3.9327	0.0992	1.1348	-0.0011	0.0008	-0.1113	0.03621032	-0.00850453	7	27	30.54	9006	82.5	1134722.75	0.3333
000829	2012-12-24	1.1905	21.9931	1.6382	140.6526	0.1087	72.7273	-3.2702	0.5	0.17	0.4483	4.3975	0.1112	1.1348	-0.0011	0.0008	-0.1113	0.01074594	-0.00568607	-8	20	50.81	7010	59.0	23189.33	0.4
000829	2012-12-31	1.1708	22.0245	1.6904	145.1416	0.1122	74.5763	-3.3746	0.5833	0.16	0.3839	2.0228	0.0946	1.1348	-0.0011	0.0008	-0.1113	0.03191142	0.12858489	-39	102	36.62	18220	118.0	984075.0	0.5833
000829	2013-01-07	1.1604	22.0322	1.7035	146.2638	0.113	70.2128	-3.4007	0.5833	0.15	0.3777	2.2161	0.08	1.1348	-0.0011	0.0008	-0.1113	0.00773906	0.08660674	6	16	1.86	4822	1.0	4378.0	0.0
000829	2013-01-14	1.1846	22.294	2.2132	190.0307	0.1468	92.7632	-4.4183	0.5833	1.28	1.2944	19.3148	0.2614	1.1348	-0.0011	0.0008	-0.1113	0.29923832	0.34963474	77	271	67.82	142389	71.74	2520681.52	0.3731
000829	2013-01-21	1.2326	22.2268	2.0695	177.6862	0.1373	77.0492	-4.1313	0.5833	0.86	1.2345	14.3437	0.2562	1.1348	-0.0011	0.0008	-0.1113	-0.06497117	0.27391763	-36	354	45.93	139004	79.37	2304366.02	0.2933
000829	2013-01-28	1.2491	22.1661	1.9475	167.2121	0.1292	63.5945	-3.8877	0.5	0.56	1.0279	-14.7842	0.0556	1.1348	-0.0011	0.0008	-0.1113	-0.05893684	0.18306937	4	130	65.02	59459	139.21	2049171.24	0.1707
000829	2013-02-04	1.2408	22.1904	1.9954	171.3269	0.1324	46.0606	-3.9834	0.4167	-0.17	0.9423	0.1082	-0.0314	1.1348	-0.0011	0.0008	-0.1113	0.02460334	0.19993365	-30	59	27.2	34962	81.46	4547525.0	0.45
000829	2013-02-18	1.246	22.1706	1.9562	167.9602	0.1298	38.6667	-3.9051	0.3333	0.02	0.9253	-1.1394	-0.0632	1.1348	-0.0011	0.0008	-0.1113	-0.01965516	-0.11895983	-14	64	58.91	32697	239.63	7583516.75	0.2143
000829	2013-02-25	1.1713	22.1728	1.9606	168.3343	0.1301	50.0	-3.9138	0.5	-0.08	0.5006	0.8421	-0.0426	1.1348	-0.0011	0.0008	-0.1113	0.00222921	-0.05175945	-8	126	66.83	57507	158.08	1568459.33	0.4211
000829	2013-03-04	1.2058	22.2661	2.1523	184.7936	0.1428	65.4412	-4.2965	0.5833	0.45	0.7774	2.3282	0.021	1.1348	-0.0011	0.0008	-0.1113	0.0977853	0.10496269	-29	189	62.01	86872	107.52	1892846.72	0.375
000829	2013-03-11	1.1672	22.1969	2.0085	172.4491	0.1333	47.7124	-4.0095	0.4167	0.11	0.7554	-3.7233	-0.0252	1.1348	-0.0011	0.0008	-0.1113	-0.06681251	0.01354684	-47	103	42.05	36137	47.73	494489.18	0.4583
000829	2013-03-18	1.1175	22.1639	1.9431	166.838	0.1289	37.7778	-3.879	0.4167	-0.48	0.8005	-5.4618	-0.0886	1.1348	-0.0011	0.0008	-0.1113	-0.03252791	0.00067409	-54	121	35.42	41645	82.64	94305.18	0.7778
000829	2013-03-25	1.101	22.1991	2.0128	172.8232	0.1336	40.6593	-4.0182	0.4167	0.01	0.9165	3.1509	-0.0234	1.1348	-0.0011	0.0008	-0.1113	0.03586573	0.03431061	10	95	61.3	32890	121.13	189621.73	0.75
000829	2013-04-01	1.0334	22.132	1.8821	161.6009	0.1249	40.9091	-3.7573	0.5	-0.14	0.5346	-7.9154	-0.0404	1.1348	-0.0011	0.0008	-0.1113	-0.06492816	-0.12840285	178	40	70.36	155675	132.17	335932.83	0.0263
000829	2013-04-08	1.0314	22.1085	1.8386	157.8601	0.122	43.1818	-3.6703	0.5	-0.25	0.4353	-11.5696	-0.074	1.1348	-0.0011	0.0008	-0.1113	-0.02315499	-0.08474533	2	10	33.29	4156	188.0	1089098.0	0.5
000829	2013-04-15	1.0415	22.0942	1.8124	155.6157	0.1203	21.6867	-3.6181	0.3333	-0.36	0.5119	-5.4251	-0.0604	1.1348	-0.0011	0.0008	-0.1113	-0.01421649	-0.06643391	4	2	11.93	2194	3.5	97489.5	1.0
000829	2013-04-22	1.0202	22.055	1.7427	149.6305	0.1156	30.8511	-3.479	0.3333	-0.22	0.5661	-6.4139	-0.0802	1.1348	-0.0011	0.0008	-0.1113	-0.03845245	-0.14075209	-6	16	26.79	7603	128.0	101866.5	0.6667
000829	2013-05-02	1.0125	22.009	1.6716	-159.9655	0.111	25.2525	-14.6216	0.3333	-0.34	0.4969	1.3475	-0.024	1.0785	-0.0095	-0.002	-0.1009	-0.04501006	-0.12083399	-13	55	129.0	111690	3.0	37684.0	0.0463
000829	2013-05-06	1.0278	22.0322	1.7658	-30.1207	0.1207	37.8641	-13.3007	0.4167	0.05	0.3435	-6.685	-0.0146	1.014	-0.025	-0.0076	-0.0498	0.02356572	-0.07411328	-16	24	129.57	9980	3.0	37684.0	0.4
000829	2013-05-13	1.0479	22.06	1.8155	-30.9681	0.1241	51.087	-13.6749	0.5	0.07	0.4054	5.4465	0.0536	1.014	-0.025	-0.0076	-0.0498	0.02812721	-0.03176958	-9	39	70.95	15148	130.67	34144.33	0.3333
000829	2013-05-20	1.0564	22.0773	1.8471	-31.5073	0.1262	65.8824	-13.913	0.5833	0.18	0.4032	1.8698	0.064	1.014	-0.025	-0.0076	-0.0498	0.01741362	0.02409649	-39	72	42.79	26895	17.5	24505.0	0.5
000829	2013-05-27	1.0512	22.1991	2.0864	-35.5902	0.1426	74.1935	-15.7159	0.6667	0.6	0.9571	6.9769	0.1742	1.014	-0.025	-0.0076	-0.0498	0.12958292	0.19868947	-1	65	34.7	29498	200.18	657227.73	0.4231
000829	2013-06-03	1.0345	22.1728	2.0322	-34.6658	0.1389	72.3577	-15.3077	0.5833	0.41	0.8199	-1.9793	0.0622	1.014	-0.025	-0.0076	-0.0498	-0.02597126	0.14915249	-27	43	71.22	9292	54.86	20661.57	0.5455
000829	2013-06-13	0.9564	22.3058	2.3213	-39.596	0.1586	76.8657	-17.4848	0.5	0.52	0.8264	7.4671	0.0956	1.014	-0.025	-0.0076	-0.0498	0.14222944	0.26325472	24	502	27.5	313308	83.26	496153.44	0.1667
000829	2013-06-17	0.8927	22.3514	2.4296	-41.4449	0.166	77.1429	-18.3012	0.4167	0.85	0.9868	11.7002	0.187	1.014	-0.025	-0.0076	-0.0498	0.04668721	0.29252831	-10	1300	14.71	670127	96.87	685735.61	0.4887
000829	2013-06-24	0.8956	22.2226	2.1361	-36.4376	0.146	55.4502	-16.0901	0.4167	0.23	0.7845	-7.3958	-0.0042	1.014	-0.025	-0.0076	-0.0498	-0.12081403	0.04213136	-314	1891	14.29	919766	68.61	71985.21	0.5216
000829	2013-07-01	0.8325	22.3843	2.5109	-42.8315	0.1716	58.1395	-18.9135	0.4167	0.18	0.7527	-0.0609	0.0436	1.014	-0.025	-0.0076	-0.0498	0.17546638	0.243569	-152	3080	13.73	1563835	91.69	591902.48	0.403
000829	2013-07-08	0.8144	22.5959	3.1025	-52.9231	0.212	74.8466	-23.3697	0.5833	2.14	0.5788	33.9186	0.312	1.014	-0.025	-0.0076	-0.0498	0.23561765	0.33695721	-389	4971	9.6	2450564	94.08	539250.56	0.5093
000829	2013-07-15	0.7792	22.4997	2.818	-48.0699	0.1926	77.707	-21.2267	0.5833	1.08	0.4934	21.1422	0.162	1.014	-0.025	-0.0076	-0.0498	-0.09170622	0.19856378	-220	4068	10.14	2298579	74.89	536754.81	0.4338
000829	2013-07-22	0.7646	22.6428	3.2516	-55.4652	0.2222	69.7128	-24.4923	0.5833	0.98	0.4773	19.9397	0.2108	1.014	-0.025	-0.0076	-0.0498	0.15384918	0.47322699	41	4908	13.91	2262265	88.64	297921.26	0.4868
000829	2013-07-29	0.7712	22.6661	3.3283	-56.7748	0.2274	63.2588	-25.0706	0.6667	1.13	0.3404	-8.7316	0.0344	1.014	-0.025	-0.0076	-0.0498	0.02360707	0.32136768	-312	4606	12.49	1903808	85.97	219398.66	0.5098
000829	2013-08-05	0.7815	22.5618	2.9987	-51.1513	0.2049	37.5	-22.5873	0.5	-0.56	0.4391	-18.1523	-0.3006	1.014	-0.025	-0.0076	-0.0498	-0.09904933	-0.0132993	-279	2530	11.68	1224153	79.13	414514.63	0.5043
000829	2013-08-12	0.7757	22.7946	3.7845	-64.5554	0.2586	61.2536	-28.5063	0.5833	1.07	0.5396	24.8233	0.105	1.014	-0.025	-0.0076	-0.0498	0.26204766	0.34045458	1031	7852	11.14	4061534	91.63	521734.4	0.4301
000829	2013-08-19	0.741	22.6889	3.4051	-58.0844	0.2327	63.0556	-25.6489	0.5833	0.75	0.5063	-4.397	-0.0346	1.014	-0.025	-0.0076	-0.0498	-0.10023522	0.08637018	71	5801	8.2	3007710	75.87	389893.89	0.5143
000829	2013-08-26	0.7152	22.7874	3.7574	-64.0932	0.2568	55.4307	-28.3022	0.6667	-0.06	0.5455	0.7163	-0.0496	1.014	-0.025	-0.0076	-0.0498	0.10344491	0.16620802	72	4117	9.84	1914490	73.14	525674.19	0.5226
000829	2013-09-02	0.708	22.791	3.7406	-65.9639	0.2778	52.987	-19.1174	0.5833	0.81	0.5062	21.9193	-0.0166	0.9487	-0.0254	-0.0084	-0.1335	0.00360907	0.26886642	433	4683	10.04	2692963	82.57	505784.28	0.4656
000829	2013-09-09	0.7136	22.9633	4.4439	-78.3667	0.33	72.9858	-22.7119	0.5833	1.6	0.3072	32.7709	0.249	0.9487	-0.0254	-0.0084	-0.1335	0.18802627	0.19484503	541	5733	12.23	3486387	79.25	776715.97	0.5247
000829	2013-09-16	0.6427	22.8825	4.099	-72.2838	0.3044	61.0278	-20.949	0.5	0.8	0.3372	-19.2659	-0.1004	0.9487	-0.0254	-0.0084	-0.1335	-0.07762351	0.21745674	-462	5795	9.77	3135025	77.86	452752.3	0.5153
000829	2013-09-23	0.6038	22.9126	4.2244	-74.4958	0.3137	58.6592	-21.59	0.5	0.09	0.3081	-9.4579	-0.0722	0.9487	-0.0254	-0.0084	-0.1335	0.03060218	0.14461401	-60	3857	10.48	2096344	77.56	596537.03	0.4412
000829	2013-09-30	0.5925	22.8759	4.0721	-71.8098	0.3024	38.0403	-20.8116	0.5	-0.39	0.3082	-1.2803	-0.1252	0.9487	-0.0254	-0.0084	-0.1335	-0.03605545	0.10494949	-400	4610	12.91	2990244	81.25	379706.49	0.4981
000829	2013-10-08	0.5925	22.9252	4.2782	-75.4438	0.3177	48.7671	-21.8648	0.5833	0.74	0.3219	0.1907	-0.1268	0.9487	-0.0254	-0.0084	-0.1335	0.05060392	-0.03247286	-28	671	22.21	507848	126.63	462697.61	0.4355
000829	2013-10-14	0.5575	23.0593	4.8919	-86.2666	0.3633	71.8519	-25.0014	0.6667	1.25	0.3446	24.7365	0.1778	0.9487	-0.0254	-0.0084	-0.1335	0.14345788	0.18860853	7	2495	24.9	1858532	133.79	390424.61	0.4835
000829	2013-10-21	0.6013	23.0239	4.7217	-83.2647	0.3507	58.2353	-24.1314	0.6667	1.45	0.3253	-13.9939	-0.0368	0.9487	-0.0254	-0.0084	-0.1335	-0.03480212	0.12320423	-366	3238	21.64	2237634	116.85	299924.6	0.5249
000829	2013-10-28	0.6202	22.8693	4.0452	-71.3358	0.3004	43.5981	-20.6742	0.5	-1.99	0.3192	-42.3213	-0.354	0.9487	-0.0254	-0.0084	-0.1335	-0.1432608	0.01599888	-586	4445	27.28	3196956	132.69	333129.96	0.3691
000829	2013-11-04	0.6446	22.6903	3.348	-190.7852	0.256	17.2061	5.5268	0.1667	-2.54	0.3859	-67.6182	-0.8098	0.8609	-0.0134	-0.0033	0.244	-0.16389786	-0.1985029	-993	2431	30.15	1395621	119.7	736789.02	0.4076
000829	2013-11-11	0.6458	22.6316	3.1573	-179.9193	0.2415	10.3774	5.2121	0.1667	-1.91	0.4434	-13.3315	-0.5126	0.8609	-0.0134	-0.0033	0.244	-0.05695672	-0.3989175	-315	1212	26.64	659051	143.68	453399.49	0.504
000829	2013-11-18	0.6622	22.6607	3.2505	-185.2259	0.2486	35.0	5.3658	0.4167	-0.22	0.4555	-9.1211	-0.1816	0.8609	-0.0134	-0.0033	0.244	0.02949547	-0.33461991	-424	1070	28.77	607740	184.12	1078316.97	0.4619
000829	2013-11-25	0.6429	22.7099	3.4145	-194.5757	0.2611	49.7561	5.6366	0.5	0.58	0.2925	14.5437	0.2002	0.8609	-0.0134	-0.0033	0.244	0.0504817	-0.14087741	-95	471	52.29	333714	174.57	1902733.49	0.4144
000829	2013-12-02	0.6322	22.7151	3.4323	-195.5865	0.2625	70.6186	5.6659	0.5833	0.41	0.2336	-1.9673	0.2198	0.8609	-0.0134	-0.0033	0.244	0.00519155	0.028212	-140	435	42.37	380009	160.1	212696.73	0.413
000829	2013-12-09	0.6409	22.5723	2.9755	-169.5588	0.2276	28.9362	4.9119	0.3333	-0.99	0.2842	-22.3173	-0.023	0.8609	-0.0134	-0.0033	0.244	-0.13307734	-0.04790862	-319	765	40.39	500641	154.01	263315.97	0.4691
000829	2013-12-16	0.6122	22.626	3.1396	-178.9085	0.2401	40.5405	5.1828	0.4167	-0.66	0.3431	4.5487	0.101	0.8609	-0.0134	-0.0033	0.244	0.05514628	-0.02225781	-65	480	29.21	303542	204.32	416668.23	0.5636
000829	2013-12-23	0.6353	22.5124	2.8026	-159.7037	0.2143	31.1111	4.6264	0.25	-0.39	0.4314	-20.1527	-0.0198	0.8609	-0.0134	-0.0033	0.244	-0.10734698	-0.18008649	-191	479	45.45	364155	199.83	877215.17	0.4586
000829	2013-12-30	0.6307	22.6497	3.215	-183.2044	0.2459	55.3571	5.3072	0.4167	0.17	0.6904	7.2522	0.1484	0.8609	-0.0134	-0.0033	0.244	0.14715027	-0.03812777	195	944	34.73	879948	175.72	1539146.2	0.3735
000829	2014-01-06	0.6363	22.6189	3.1174	-177.6451	0.2384	53.8117	5.1462	0.4167	0.44	0.6863	18.238	0.218	0.8609	-0.0134	-0.0033	0.244	-0.03033871	0.06461086	-85	334	31.85	368310	175.55	152314.61	0.3248
000829	2014-01-13	0.6608	22.5812	3.0021	-171.075	0.2296	59.5668	4.9558	0.5833	-0.08	0.6526	-8.4043	0.0882	0.8609	-0.0134	-0.0033	0.244	-0.03699175	-0.02752717	-307	480	29.09	367182	228.74	415787.98	0.5238
000829	2014-01-20	0.6663	22.6232	3.1307	-178.4032	0.2394	50.0	5.1681	0.5833	0.03	0.57	1.0652	0.1126	0.8609	-0.0134	-0.0033	0.244	0.042839	0.12265881	-89	391	28.55	308690	152.11	290374.5	0.4747
000829	2014-01-27	0.704	22.9041	4.1462	-236.2705	0.3171	86.533	6.8445	0.75	2.58	0.8415	39.4648	0.5902	0.8609	-0.0134	-0.0033	0.244	0.32436311	0.29987165	32	1375	37.23	1368144	187.6	1161412.08	0.4174
000829	2014-02-07	0.7259	22.8604	3.9688	-226.1626	0.3035	76.4103	6.5517	0.6667	1.88	0.749	8.2998	0.416	0.8609	-0.0134	-0.0033	0.244	-0.0427804	0.28742996	-92	1489	42.35	4703340	230.44	1226644.09	0.4387
000829	2014-02-10	0.7644	22.9562	4.368	-248.9052	0.334	80.1296	7.2105	0.6667	2.79	0.7116	4.6114	0.4348	0.8609	-0.0134	-0.0033	0.244	0.10056123	0.42498294	-34	511	35.57	466496	183.09	383106.38	0.2869
000829	2014-02-17	0.7798	22.9126	4.1817	-238.292	0.3198	59.2593	6.903	0.5833	0.08	0.5708	-5.1437	0.1066	0.8609	-0.0134	-0.0033	0.244	-0.042641	0.33950294	-46	1068	31.39	947353	161.83	466213.69	0.4388
000829	2014-02-24	0.7994	22.9592	4.3813	-249.6633	0.3351	53.9615	7.2325	0.5	0.03	0.4407	11.1226	-0.0484	0.8609	-0.0134	-0.0033	0.244	0.04771796	0.06285779	-58	704	41.43	721486	155.19	368174.26	0.4378
000829	2014-03-03	0.7672	22.9653	4.4079	-251.1795	0.3371	46.4286	7.2764	0.4167	0.51	0.3085	3.6956	-0.2176	0.8609	-0.0134	-0.0033	0.244	0.00607221	0.1117104	-106	933	50.7	770103	193.41	350861.9	0.4744
000829	2014-03-10	0.7432	23.0657	4.8735	-277.7126	0.3727	67.0455	8.045	0.5	0.86	0.3445	26.55	0.0416	0.8609	-0.0134	-0.0033	0.244	0.10563772	0.11678689	-708	2831	35.88	2727068	142.73	534110.16	0.4906
000829	2014-03-17	0.7319	22.92	4.2127	-240.0609	0.3222	43.2065	6.9543	0.4167	-0.05	0.4308	-37.0779	-0.3464	0.8609	-0.0134	-0.0033	0.244	-0.13557835	0.02384954	-586	1328	27.06	1113621	111.25	189528.12	0.5297
000829	2014-03-24	0.7873	22.8879	4.0797	-232.48	0.312	34.321	6.7347	0.5	-1.79	0.4802	-12.0263	-0.2998	0.8609	-0.0134	-0.0033	0.244	-0.03158187	-0.05545029	-591	1675	25.83	1433429	113.67	296238.64	0.5204
000829	2014-03-31	0.8133	22.7444	3.5343	-201.3985	0.2703	26.8882	5.8343	0.5	-1.53	0.5495	-32.45	-0.431	0.8609	-0.0134	-0.0033	0.244	-0.13369109	-0.19521359	-882	1360	32.6	1062833	162.47	827702.92	0.5062
000829	2014-04-08	0.8204	22.7228	3.4589	-197.1026	0.2645	18.7013	5.7098	0.5	-1.4	0.3602	-36.8443	-0.4288	0.8609	-0.0134	-0.0033	0.244	-0.02133397	-0.32218528	-381	818	29.75	750232	136.88	434959.24	0.4539
000829	2014-04-14	0.8012	22.763	3.6008	-205.1889	0.2754	34.6801	5.9441	0.5	-0.74	0.351	16.7186	-0.0394	0.8609	-0.0134	-0.0033	0.244	0.04102374	-0.14558319	-210	385	35.85	294859	176.03	370632.12	0.6977
000829	2014-04-21	0.7735	22.7801	3.6629	-208.7266	0.2801	72.0497	6.0466	0.5833	0.84	0.3616	3.1729	0.1568	0.8609	-0.0134	-0.0033	0.244	0.01724203	-0.09675929	-174	651	38.43	665625	198.74	1102088.26	0.486
000829	2014-04-28	0.7591	22.6916	2.8055	15.5204	0.2196	32.7586	2.9542	0.3333	-0.56	0.3127	-21.7952	0.034	0.7303	0.0431	0.0192	0.4165	-0.08474148	-0.04780968	-348	848	45.2	660952	175.36	714106.93	0.45
000829	2014-05-05	0.7766	22.7138	2.8686	15.8694	0.2245	40.9449	3.0207	0.4167	-0.49	0.3035	-17.871	-0.0366	0.7303	0.0431	0.0192	0.4165	0.02248286	-0.00399285	-44	198	41.15	203886	221.57	441802.81	0.56
000829	2014-05-12	0.7628	22.7151	2.8723	15.89	0.2248	40.4	3.0246	0.5833	-0.45	0.2923	8.3384	0.0988	0.7303	0.0431	0.0192	0.4165	0.00129484	-0.04372175	-153	287	33.52	267784	245.08	2873201.65	0.5222
000829	2014-05-19	0.7707	22.7789	3.0616	16.937	0.2396	74.0909	3.2239	0.75	0.52	0.3713	3.6698	0.1854	0.7303	0.0431	0.0192	0.4165	0.06588812	0.00492434	-331	723	36.43	983406	254.88	1507612.97	0.5616
000829	2014-05-26	0.8132	22.7606	3.0059	16.629	0.2352	52.973	3.1653	0.5	0.36	0.3833	-4.1846	0.0866	0.7303	0.0431	0.0192	0.4165	-0.01817613	0.07148969	-224	435	47.19	336955	191.96	634361.35	0.6174
000829	2014-06-03	0.8204	22.832	3.2286	17.8608	0.2527	57.5269	3.3997	0.5833	0.45	0.3943	14.5913	0.1574	0.7303	0.0431	0.0192	0.4165	0.07407323	0.12308006	-234	708	49.91	607617	248.96	512747.68	0.6108
000829	2014-06-09	0.9716	22.8205	3.1915	17.6555	0.2498	62.6374	3.3606	0.5833	0.61	0.3577	1.0674	0.111	0.7303	0.0431	0.0192	0.4165	-0.01149766	0.11028756	-131	503	41.55	395987	251.89	635873.13	0.541
000829	2014-06-16	0.9876	22.8792	3.3844	18.7231	0.2649	63.8298	3.5638	0.5833	0.76	0.4966	11.4639	0.1386	0.7303	0.0431	0.0192	0.4165	0.06046326	0.1048627	-301	792	47.25	642950	249.6	383367.97	0.6537
000829	2014-06-23	1.0356	22.7838	3.0764	17.0191	0.2408	44.7699	3.2395	0.4167	-0.31	0.4309	-21.7092	-0.1174	0.7303	0.0431	0.0192	0.4165	-0.09100458	0.03203425	-264	452	45.57	450005	229.28	331164.87	0.6815
000829	2014-06-30	1.0641	22.7898	3.095	17.1218	0.2422	24.6914	3.259	0.3333	-0.78	0.4596	-3.3152	-0.1484	0.7303	0.0431	0.0192	0.4165	0.00602945	-0.03600953	-170	305	42.09	237767	242.95	216300.7	0.6316
000829	2014-07-07	1.0716	22.8286	3.2175	17.7992	0.2518	48.0519	3.388	0.5833	0.38	0.4559	5.625	0.0086	0.7303	0.0431	0.0192	0.4165	0.03956766	0.01505579	-248	425	56.0	738645	249.74	364911.71	0.5294
000829	2014-07-14	1.0787	22.7934	3.1061	17.1833	0.2431	58.4906	3.2708	0.5833	0.03	0.2201	-10.32	-0.0596	0.7303	0.0431	0.0192	0.4165	-0.03459828	-0.08000575	-191	384	41.71	298505	228.8	365004.13	0.6061
000829	2014-07-21	1.1241	22.7593	3.0022	16.6085	0.2349	33.7017	3.1613	0.4167	-0.58	0.3053	-2.9212	-0.0958	0.7303	0.0431	0.0192	0.4165	-0.03345389	-0.02245506	-250	413	58.76	319157	228.47	268651.7	0.578
000829	2014-07-28	1.0919	22.7494	2.9725	16.4443	0.2326	40.6897	3.1301	0.5	-0.36	0.4043	-4.3542	-0.086	0.7303	0.0431	0.0192	0.4165	-0.00989017	-0.03837468	-228	273	54.32	248278	197.84	207421.86	0.6848
000829	2014-08-04	1.065	22.7643	3.0171	16.6906	0.2361	52.0833	3.177	0.6667	0.04	0.3979	4.344	0.0262	0.7303	0.0431	0.0192	0.4165	0.01497961	-0.06296273	-219	212	37.9	182459	208.27	130290.63	0.76
000829	2014-08-11	1.126	22.791	3.0987	17.1423	0.2425	66.9565	3.2629	0.6667	0.34	0.4277	0.8783	0.072	0.7303	0.0431	0.0192	0.4165	0.02706234	-0.00130211	-67	194	56.7	166275	255.55	512065.45	0.7091
000829	2014-08-18	1.148	22.8435	3.2657	18.0661	0.2556	69.0323	3.4388	0.5833	0.67	0.4715	11.835	0.126	0.7303	0.0431	0.0192	0.4165	0.05388988	0.08604166	-85	360	62.69	301578	252.89	399459.23	0.5417
000829	2014-08-25	1.1871	22.8879	3.4141	18.8873	0.2672	75.4717	3.5951	0.6667	0.85	0.4502	14.0333	0.1778	0.7303	0.0431	0.0192	0.4165	0.04545423	0.14138606	-213	530	54.01	494683	221.44	249816.83	0.5951
000829	2014-09-01	1.2214	22.8216	3.4307	30.302	0.2432	52.2989	7.9627	0.5833	-0.19	0.4198	-20.4286	-0.0792	0.7543	0.0142	0.0092	0.3207	-0.06412901	0.06227744	-230	378	48.64	366435	183.75	94868.78	0.5135
000829	2014-09-09	1.3505	22.8548	3.5463	31.3226	0.2514	40.3101	8.2309	0.5833	-0.3	0.3578	7.9598	-0.0098	0.7543	0.0142	0.0092	0.3207	0.03368399	0.06889909	-300	583	71.76	322020	224.94	377213.15	0.6613
000829	2014-09-15	1.4014	22.9552	3.9208	34.6308	0.2779	78.1818	9.1002	0.6667	1.36	0.7495	22.2185	0.2234	0.7543	0.0142	0.0092	0.3207	0.10561757	0.12062678	-276	1307	50.34	1237091	193.39	477056.94	0.4691
000829	2014-09-22	1.4149	22.9263	3.8093	33.6454	0.27	65.6904	8.8413	0.75	0.61	0.8366	-11.252	0.0102	0.7543	0.0142	0.0092	0.3207	-0.02845625	0.0467163	-152	366	48.78	282041	188.66	307945.43	0.6364
000829	2014-09-29	1.3807	22.947	3.889	34.3493	0.2757	38.1944	9.0262	0.6667	-0.08	0.8297	5.721	-0.0062	0.7543	0.0142	0.0092	0.3207	0.02092031	0.13176562	-185	341	54.62	302523	213.42	179482.68	0.5862
000829	2014-10-08	1.3939	22.9541	3.9169	34.5957	0.2776	49.5652	9.091	0.75	0.4	0.7904	4.5557	-0.0208	0.7543	0.0142	0.0092	0.3207	0.00717238	0.10525401	-101	229	53.03	390272	236.43	394362.43	0.4576
000829	2014-10-13	1.4274	22.9439	3.877	34.2437	0.2748	62.3932	8.9985	0.6667	0.17	0.7652	-0.3494	-0.0406	0.7543	0.0142	0.0092	0.3207	-0.01017597	-0.01053953	-111	278	73.61	321040	230.61	419668.77	0.5484
000829	2014-10-20	1.3336	22.8857	3.6579	32.308	0.2593	30.5882	8.4898	0.5	-0.57	0.288	-21.7034	-0.1822	0.7543	0.0142	0.0092	0.3207	-0.05652114	-0.03860442	-313	605	54.97	1663562	214.23	512375.94	0.5159
000829	2014-10-27	1.3343	22.877	3.7128	45.142	0.2596	32.0197	12.2286	0.3333	-0.8	0.3798	-15.6548	-0.2184	0.7872	0.004	0.0056	0.2116	-0.00871584	-0.06824057	-206	162	73.49	372062	255.39	207948.08	0.5495
000829	2014-11-03	1.2413	22.8955	3.7822	45.9853	0.2645	34.5679	12.457	0.4167	0.09	0.3981	3.9974	-0.0622	0.7872	0.004	0.0056	0.2116	0.01867809	-0.05673486	-208	386	61.5	401282	258.92	501617.69	0.5462
000829	2014-11-10	1.2088	22.8715	3.6924	44.8939	0.2582	46.5517	12.1614	0.5	-0.05	0.307	-10.2226	-0.0676	0.7872	0.004	0.0056	0.2116	-0.02372767	-0.07028656	-219	475	71.4	322450	232.77	189922.39	0.6159
000829	2014-11-17	1.187	22.8457	3.5986	43.753	0.2516	28.8732	11.8523	0.4167	-0.45	0.2732	-11.0331	-0.1114	0.7872	0.004	0.0056	0.2116	-0.02541712	-0.03918254	-155	536	76.84	451834	289.58	352520.42	0.6357
000829	2014-11-24	1.1604	22.867	3.6761	44.6955	0.257	45.1128	12.1076	0.5833	-0.04	0.2915	6.6766	0.0132	0.7872	0.004	0.0056	0.2116	0.02154071	-0.00892599	-144	303	73.36	235973	342.46	304327.44	0.449
000829	2014-12-01	1.0666	22.9305	3.9168	47.6223	0.2739	82.6446	12.9005	0.6667	0.78	0.7867	13.4024	0.168	0.7872	0.004	0.0056	0.2116	0.06548126	0.03787718	-477	650	59.12	600474	221.88	199802.28	0.5412
000829	2014-12-08	0.89	22.9115	3.8434	46.7294	0.2687	61.8182	12.6586	0.5	0.41	0.7598	0.4219	0.144	0.7872	0.004	0.0056	0.2116	-0.01874796	0.04285689	-652	855	68.63	863762	231.53	190865.36	0.5595
000829	2014-12-15	0.8617	22.8987	3.7944	46.1341	0.2653	53.8136	12.4973	0.4167	-0.3	0.6777	-19.6585	-0.0612	0.7872	0.004	0.0056	0.2116	-0.01273744	0.05553657	-378	507	69.67	460344	269.64	121336.76	0.5254
000829	2014-12-22	0.7887	22.889	3.7577	45.6876	0.2627	34.7826	12.3764	0.4167	-0.21	0.5677	-1.1699	-0.0604	0.7872	0.004	0.0056	0.2116	-0.00967963	0.02431623	-632	673	65.0	616683	244.1	247430.38	0.6203
000829	2014-12-29	0.7196	22.8491	3.6108	43.9018	0.2525	38.0282	11.8926	0.5	-0.45	0.6469	-7.308	-0.1202	0.7872	0.004	0.0056	0.2116	-0.03909032	-0.08025535	-356	486	77.83	509503	245.61	189522.67	0.5203
000829	2015-01-05	0.6743	22.7519	3.2763	39.8341	0.2291	12.3711	10.7907	0.3333	-1.07	0.4917	-33.5293	-0.2438	0.7872	0.004	0.0056	0.2116	-0.09265003	-0.15415742	-462	558	72.84	511100	291.78	343994.16	0.6799
000829	2015-01-12	0.657	22.7692	3.3334	40.5285	0.2331	30.4636	10.9789	0.3333	-0.66	0.3333	-2.1987	-0.0978	0.7872	0.004	0.0056	0.2116	0.01743519	-0.12398479	-388	562	75.2	553867	296.65	320002.05	0.6537
000829	2015-01-19	0.6528	22.8088	3.468	42.1656	0.2425	50.6024	11.4223	0.4167	0.47	0.4122	2.8217	0.044	0.7872	0.004	0.0056	0.2116	0.04039083	-0.07391433	-203	447	71.03	498697	277.02	376247.27	0.5796
000829	2015-01-26	0.592	22.8111	3.4762	42.2648	0.2431	54.9738	11.4492	0.5	0.35	0.3663	6.7548	0.1514	0.7872	0.004	0.0056	0.2116	0.00234786	-0.03247615	-270	389	72.38	393417	260.3	159757.09	0.4691
000829	2015-02-02	0.5641	22.8041	3.4517	41.9671	0.2413	57.5	11.3686	0.5833	-0.04	0.3215	15.9295	0.1144	0.7872	0.004	0.0056	0.2116	-0.00704149	0.05313239	-423	747	81.81	680086	262.24	282129.6	0.4872
000829	2015-02-09	0.6228	22.6889	3.0763	37.4033	0.2151	23.4146	10.1323	0.3333	-0.98	0.4543	-17.6074	-0.1704	0.7872	0.004	0.0056	0.2116	-0.10874488	-0.07304768	-422	648	76.1	501471	275.64	280255.64	0.5394
000829	2015-02-16	0.6075	22.8525	3.6231	44.0506	0.2533	52.4476	11.9329	0.5	0.42	0.6944	21.3894	0.1658	0.7872	0.004	0.0056	0.2116	0.17771806	0.06427955	-380	844	66.47	809658	283.61	337525.48	0.5806
000829	2015-02-25	0.6162	22.8615	3.6557	44.4475	0.2556	59.058	12.0405	0.5833	1.09	0.6769	24.5024	0.273	0.7872	0.004	0.0056	0.2116	0.00901032	0.07094201	-214	235	81.87	279076	300.19	453631.69	0.5045
000829	2015-03-02	0.6142	22.8879	3.7536	45.638	0.2625	83.2558	12.363	0.6667	1.66	0.6074	5.6761	0.2876	0.7872	0.004	0.0056	0.2116	0.02678272	0.10476622	-247	183	80.43	221302	335.86	143615.8	0.7238
000829	2015-03-09	0.613	23.0483	4.4064	53.5751	0.3081	88.2038	14.513	0.6667	1.92	0.6986	44.2418	0.5236	0.7872	0.004	0.0056	0.2116	0.17391856	0.38742966	-547	931	64.99	996341	246.21	417808.16	0.711
000829	2015-03-16	0.6302	23.175	5.0021	60.8176	0.3497	86.4989	16.475	0.6667	3.06	0.5569	25.5728	0.5464	0.7872	0.004	0.0056	0.2116	0.13518308	0.34489468	-818	1411	67.73	1299135	242.62	199932.1	0.5685
000829	2015-03-23	0.6688	23.3269	5.8222	70.7885	0.4071	85.7143	19.176	0.6667	3.47	0.4023	49.1534	0.6658	0.7872	0.004	0.0056	0.2116	0.16394699	0.49983135	-668	1396	65.24	1146851	206.84	76028.16	0.5699
000829	2015-03-30	0.6327	23.5223	7.0788	86.0673	0.495	88.7417	23.3149	0.75	5.09	0.2633	49.3878	0.7184	0.7872	0.004	0.0056	0.2116	0.21583638	0.68888501	-263	1187	76.81	1155599	213.9	161853.98	0.4383
000829	2015-04-07	0.6231	23.5257	7.1033	86.365	0.4967	73.2719	23.3956	0.5833	3.14	0.2737	21.1017	0.329	0.7872	0.004	0.0056	0.2116	0.00345783	0.51842428	-244	1076	67.33	1031670	238.5	165590.98	0.476
000829	2015-04-13	0.6892	23.6004	7.6541	93.0619	0.5352	67.5607	25.2097	0.5	2.99	0.2488	6.048	-0.0276	0.7872	0.004	0.0056	0.2116	0.07754194	0.46078314	-220	588	67.86	629210	218.06	94510.53	0.5838
000829	2015-04-20	0.7408	23.5983	7.6378	92.8634	0.534	51.9211	25.1559	0.4167	0.97	0.2295	0.1658	-0.3586	0.7872	0.004	0.0056	0.2116	-0.00213087	0.29470528	-483	999	48.28	1060088	228.3	69326.11	0.514
000829	2015-04-27	0.7632	23.6278	7.8663	95.6414	0.55	53.9763	25.9085	0.5833	0.52	0.13	12.7024	-0.4358	0.7872	0.004	0.0056	0.2116	0.02991557	0.10878447	-462	753	55.03	912465	174.84	45912.35	0.4912
000829	2015-05-04	0.761	23.6079	8.0536	-26.5903	0.4654	39.8573	-9.5921	0.5	0.52	0.2104	-10.6988	-0.6366	0.9292	-0.0862	-0.0263	-0.1526	-0.01971157	0.08561507	-364	688	47.92	857020	144.63	54109.14	0.5719
000829	2015-05-11	0.7463	23.8359	10.1161	-33.3997	0.5846	73.7205	-12.0485	0.6667	3.76	0.247	102.8308	0.3628	0.9292	-0.0862	-0.0263	-0.1526	0.25608453	0.26415766	-276	1085	48.17	1010387	197.12	179955.34	0.5056
000829	2015-05-18	0.7284	23.7274	9.0763	-29.9669	0.5245	66.4943	-10.8102	0.5	2.4	0.3887	10.9157	0.029	0.9292	-0.0862	-0.0263	-0.1526	-0.10278085	0.16350768	-1627	2220	50.83	1380495	183.78	72416.61	0.5908
000829	2015-05-25	0.7246	23.843	10.1885	-33.6389	0.5887	71.0638	-12.1348	0.4167	0.17	0.399	20.8136	-0.0438	0.9292	-0.0862	-0.0263	-0.1526	0.12253764	0.25612975	-531	905	55.96	980760	196.52	60351.48	0.5281
000829	2015-06-01	0.8159	23.7893	9.6559	-31.8803	0.558	51.8647	-11.5004	0.4167	1.36	0.3331	-38.3607	-0.1136	0.9292	-0.0862	-0.0263	-0.1526	-0.05228082	0.2235605	-356	995	56.38	1202454	210.99	77603.83	0.4983
000829	2015-06-08	0.8334	23.8426	10.1842	-33.6248	0.5885	57.7341	-12.1298	0.5	-0.01	0.3789	-35.3289	-0.3692	0.9292	-0.0862	-0.0263	-0.1526	0.05472317	0.02219914	-299	484	56.27	790781	199.46	322036.48	0.5541
000829	2015-06-15	0.815	23.9268	11.0791	-36.5793	0.6402	50.8475	-13.1955	0.4167	3.34	0.2511	43.2868	-0.0354	0.9292	-0.0862	-0.0263	-0.1526	0.0878666	0.21284659	-367	695	62.61	901233	176.02	30153.77	0.4912
000829	2015-06-23	0.9164	23.6267	8.207	-27.0968	0.4742	28.0674	-9.7749	0.3333	-4.64	0.2883	-200.7483	-1.4932	0.9292	-0.0862	-0.0263	-0.1526	-0.25923092	-0.16892197	-579	736	58.83	853640	174.5	24037.12	0.5676
000829	2015-06-29	0.9387	23.4407	6.8136	-22.4963	0.3937	13.8007	-8.1153	0.25	-10.48	0.1951	-196.3394	-2.089	0.9292	-0.0862	-0.0263	-0.1526	-0.16978371	-0.28642486	-477	486	66.45	621403	165.43	55676.03	0.544
000829	2015-07-06	1.0195	23.051	4.6149	-15.2367	0.2667	7.6259	-5.4965	0.25	-10.57	0.3256	-174.7608	-2.355	0.9292	-0.0862	-0.0263	-0.1526	-0.32270093	-0.66384896	-547	567	59.54	679787	181.11	47408.48	0.5354
000829	2015-07-13	0.9684	23.0566	4.6404	-15.3211	0.2681	18.4414	-5.5269	0.3333	-5.1	0.6253	-49.9325	-1.2026	0.9292	-0.0862	-0.0263	-0.1526	0.00553955	-0.74617601	-651	742	72.66	807642	221.55	51393.74	0.5611
000829	2015-07-20	0.9978	23.1864	5.2839	-17.4455	0.3053	45.6029	-6.2933	0.5	1.57	0.5362	41.9924	0.6374	0.9292	-0.0862	-0.0263	-0.1526	0.13866193	-0.34828316	-253	287	55.36	377979	228.76	62539.56	0.472
000829	2015-07-27	1.0168	23.2714	5.7526	-18.9931	0.3324	75.395	-6.8515	0.6667	2.61	0.4028	48.1347	1.3274	0.9292	-0.0862	-0.0263	-0.1526	0.08870632	-0.08979313	-218	291	41.82	392725	233.18	41467.08	0.5986
000829	2015-08-03	0.9271	23.3463	6.2	-20.4703	0.3583	67.1717	-7.3844	0.5833	2.15	0.4116	52.9119	1.2478	0.9292	-0.0862	-0.0263	-0.1526	0.07778066	0.31068846	-547	804	50.11	840370	220.95	89304.4	0.5493
000829	2015-08-10	0.9503	23.2236	5.4841	-18.1067	0.3169	48.3135	-6.5318	0.5	-0.63	0.3472	-8.3389	0.3972	0.9292	-0.0862	-0.0263	-0.1526	-0.11546367	0.18968524	-294	479	57.25	639396	194.63	44174.38	0.6335
000829	2015-08-17	0.9736	23.3754	6.3833	-21.0753	0.3689	53.3496	-7.6027	0.5833	0.43	0.3428	52.3896	0.665	0.9292	-0.0862	-0.0263	-0.1526	0.16394389	0.2149672	-308	449	54.3	721478	197.36	33043.96	0.6466
000829	2015-08-24	1.0114	23.1726	5.2114	-17.2063	0.3011	45.7108	-6.207	0.5833	-0.64	0.389	-47.4116	-0.0006	0.9292	-0.0862	-0.0263	-0.1526	-0.18357785	-0.05731697	-261	266	56.11	408375	213.54	22560.96	0.5547
000829	2015-08-31	1.0141	22.9521	4.3784	-15.5221	0.239	26.7123	32.2384	0.4167	-5.17	0.3218	-92.2076	-0.9376	0.7493	-0.0799	-0.0224	-0.1114	-0.19787415	-0.33297178	-300	335	55.55	475012	227.12	133381.87	0.4651
000829	2015-09-07	1.0119	22.6942	3.3831	-11.9936	0.1847	11.0082	24.91	0.1667	-6.24	0.3524	-67.1535	-0.9776	0.7493	-0.0799	-0.0224	-0.1114	-0.22732024	-0.44482835	-208	259	56.05	375237	248.65	36895.2	0.4911
000829	2015-09-14	0.9859	22.8879	4.1062	-14.5569	0.2242	37.6197	30.2337	0.4167	0.28	0.3318	24.6651	-0.0264	0.7493	-0.0799	-0.0224	-0.1114	0.21372153	-0.39505071	-267	233	61.82	375254	224.5	31790.08	0.4771
000829	2015-09-21	1.036	22.7898	3.7223	-13.1962	0.2032	44.7115	27.4075	0.5	0.76	0.2893	-26.7758	0.145	0.7493	-0.0799	-0.0224	-0.1114	-0.09347697	-0.30494983	-144	224	62.78	382714	245.82	35090.8	0.4574
000829	2015-09-28	1.053	22.8029	3.7714	-13.3702	0.2059	41.9483	27.769	0.5	-0.75	0.2447	10.2537	0.4544	0.7493	-0.0799	-0.0224	-0.1114	0.01318676	-0.09388892	-145	133	57.7	357641	249.07	112591.61	0.5948
000829	2015-10-08	1.0558	22.7969	3.7491	-13.2911	0.2047	51.3825	27.6047	0.5	0.2	0.3102	-11.6558	0.3684	0.7493	-0.0799	-0.0224	-0.1114	-0.00591531	0.12751601	-101	99	53.76	450442	236.1	84673.14	0.7042
000829	2015-10-12	1.0614	22.8737	4.0481	-14.3512	0.221	62.6822	29.8065	0.5833	0.73	0.3215	-4.6976	0.4454	0.7493	-0.0799	-0.0224	-0.1114	0.07976169	-0.00644383	-50	36	67.89	102182	273.5	20229.93	0.48
000829	2015-10-19	1.0712	23.0333	4.7489	-16.8354	0.2593	70.8625	34.966	0.6667	2.19	0.3636	42.0861	0.7074	0.7493	-0.0799	-0.0224	-0.1114	0.17310062	0.26013376	-100	170	70.24	327667	231.98	26883.94	0.5538
000829	2015-10-26	1.1039	23.0962	5.0568	-17.9272	0.2761	73.5152	37.2335	0.75	2.26	0.5303	21.409	0.5446	0.7493	-0.0799	-0.0224	-0.1114	0.06485105	0.31179805	-177	442	76.02	624962	275.54	83909.82	0.5827
000829	2015-11-02	1.1133	23.022	4.833	-16.5221	0.2491	56.9873	-8.8812	0.5833	-0.12	0.5215	5.3546	0.2114	0.7099	-0.0819	-0.0216	-0.1203	-0.07149167	0.24622169	-267	500	60.97	717059	260.23	49925.35	0.6623
000829	2015-11-09	1.1316	23.1718	5.614	-19.192	0.2894	71.6475	-10.3164	0.5833	0.89	0.419	20.3604	0.1946	0.7099	-0.0819	-0.0216	-0.1203	0.16159234	0.32805234	-55	528	69.76	728297	256.16	118776.6	0.5993
000829	2015-11-16	1.133	23.1718	5.614	-19.192	0.2894	71.6475	-10.3164	0.5833	0.89	0.419	20.3604	0.1946	0.7099	-0.0819	-0.0216	-0.1203	0.0	0.15495172	-185	556	88.08	776733	223.05	564849.24	0.1495
000829	2015-11-23	1.1394	23.1718	5.614	-19.192	0.2894	71.6475	-10.3164	0.5833	0.89	0.419	20.3604	0.1946	0.7099	-0.0819	-0.0216	-0.1203	0.0	0.09010067	-37	240	77.29	646303	248.07	56763.67	0.0909
000829	2015-11-30	1.1531	23.1718	5.614	-19.192	0.2894	71.6475	-10.3164	0.5833	0.89	0.419	20.3604	0.1946	0.7099	-0.0819	-0.0216	-0.1203	0.0	0.16159234	9	167	53.5	311236	269.24	276260.06	0.2407
000829	2015-12-07	1.1943	23.1718	5.614	-19.192	0.2894	71.6475	-10.3164	0.5833	0.89	0.419	20.3604	0.1946	0.7099	-0.0819	-0.0216	-0.1203	0.0	0.0	1	260	64.79	345639	305.74	255620.02	0.125
000829	2015-12-14	1.2044	23.1718	5.614	-19.192	0.2894	71.6475	-10.3164	0.5833	0.89	0.419	20.3604	0.1946	0.7099	-0.0819	-0.0216	-0.1203	0.0	0.0	-69	234	68.44	497154	263.23	284921.27	0.1277
000829	2015-12-21	1.216	23.1718	5.614	-19.192	0.2894	71.6475	-10.3164	0.5833	0.89	0.419	20.3604	0.1946	0.7099	-0.0819	-0.0216	-0.1203	0.0	0.0	139	499	79.9	1093613	240.45	30847.32	0.1176
000829	2015-12-28	1.247	23.1718	5.614	-19.192	0.2894	71.6475	-10.3164	0.5833	0.89	0.419	20.3604	0.1946	0.7099	-0.0819	-0.0216	-0.1203	0.0	0.0	-239	600	80.93	1060246	230.0	25902.47	0.1915
000829	2016-01-04	1.2549	23.1718	5.614	-19.192	0.2894	71.6475	-10.3164	0.5833	0.89	0.419	20.3604	0.1946	0.7099	-0.0819	-0.0216	-0.1203	0.0	0.0	-37	304	79.53	1108689	288.55	214484.43	0.2078
000829	2016-01-11	1.258	23.1718	5.614	-19.192	0.2894	71.6475	-10.3164	0.5833	0.89	0.419	20.3604	0.1946	0.7099	-0.0819	-0.0216	-0.1203	0.0	0.0	-50	179	58.68	562397	247.18	202286.16	0.1406
000829	2016-01-18	1.289	23.1718	5.614	-19.192	0.2894	71.6475	-10.3164	0.5833	0.89	0.419	20.3604	0.1946	0.7099	-0.0819	-0.0216	-0.1203	0.0	0.0	-84	166	83.83	551299	279.41	275238.59	0.2
000829	2016-01-25	1.3054	23.1718	5.614	-19.192	0.2894	71.6475	-10.3164	0.5833	0.89	0.419	20.3604	0.1946	0.7099	-0.0819	-0.0216	-0.1203	0.0	0.0	-101	191	68.75	874019	275.61	220113.37	0.1077
000829	2016-02-01	1.2962	23.1718	5.614	-19.192	0.2894	71.6475	-10.3164	0.5833	0.89	0.419	20.3604	0.1946	0.7099	-0.0819	-0.0216	-0.1203	0.0	0.0	-46	112	67.75	487170	224.56	10556.06	0.2069
000829	2016-02-15	1.2971	23.1718	5.614	-19.192	0.2894	71.6475	-10.3164	0.5833	0.89	0.419	20.3604	0.1946	0.7099	-0.0819	-0.0216	-0.1203	0.0	0.0	-25	306	111.91	971812	318.52	632342.64	0.122
000829	2016-02-22	1.3084	23.1718	5.614	-19.192	0.2894	71.6475	-10.3164	0.5833	0.89	0.419	20.3604	0.1946	0.7099	-0.0819	-0.0216	-0.1203	0.0	0.0	1	65	91.94	350525	254.89	1916184.0	0.1515
000829	2016-02-29	1.3106	23.1718	5.614	-19.192	0.2894	71.6475	-10.3164	0.5833	0.89	0.419	20.3604	0.1946	0.7099	-0.0819	-0.0216	-0.1203	0.0	0.0	-43	164	87.84	726964	261.52	40032.61	0.0238
000829	2016-03-07	1.3104	23.1718	5.614	-19.192	0.2894	71.6475	-10.3164	0.5833	0.89	0.419	20.3604	0.1946	0.7099	-0.0819	-0.0216	-0.1203	0.0	0.0	-94	243	67.06	944248	298.49	30564.49	0.1321
000829	2016-03-14	1.3014	23.1718	5.614	-19.192	0.2894	71.6475	-10.3164	0.5833	0.89	0.419	20.3604	0.1946	0.7099	-0.0819	-0.0216	-0.1203	0.0	0.0	-164	242	74.87	518274	259.12	359268.0	0.3333
000829	2016-03-21	1.2966	23.1718	5.614	-19.192	0.2894	71.6475	-10.3164	0.5833	0.89	0.419	20.3604	0.1946	0.7099	-0.0819	-0.0216	-0.1203	0.0	0.0	-305	176	66.99	430154	230.77	334827.46	0.2889
000829	2016-03-28	1.2971	23.1718	5.614	-19.192	0.2894	71.6475	-10.3164	0.5833	0.89	0.419	20.3604	0.1946	0.7099	-0.0819	-0.0216	-0.1203	0.0	0.0	-127	325	85.44	569954	279.8	13015.8	0.2286
000829	2016-04-05	1.2979	23.1718	5.8561	-50.8635	0.2689	71.6475	8.6398	0.5833	0.89	0.419	20.3604	0.1946	0.7503	-0.0343	-0.0087	0.0227	0.0	0.0	-533	821	96.27	1700672	237.88	268892.03	0.1381
000829	2016-04-11	1.282	23.1718	5.8561	-50.8635	0.2689	71.6475	8.6398	0.5833	0.89	0.419	20.3604	0.1946	0.7503	-0.0343	-0.0087	0.0227	0.0	0.0	-381	614	72.5	1013271	298.05	201481.5	0.0851
000829	2016-04-18	1.28	23.1718	5.8561	-50.8635	0.2689	71.6475	8.6398	0.5833	0.89	0.419	20.3604	0.1946	0.7503	-0.0343	-0.0087	0.0227	0.0	0.0	-694	1510	77.25	1915102	223.93	96163.01	0.0821
000829	2016-04-25	1.2753	23.321	6.7984	-59.0481	0.3122	66.6667	10.03	0.5	3.49	0.6271	-0.7836	0.8084	0.7503	-0.0343	-0.0087	0.0227	0.14648449	0.14648449	-1293	2932	85.67	3815430	234.77	87459.92	0.5232
000829	2016-05-03	1.2771	23.2705	6.4337	-53.8734	0.3187	64.1657	8.446	0.5	1.1	0.6394	-53.9676	-0.0366	0.5961	-0.0346	-0.0094	0.0243	-0.04925161	0.09723288	-1101	1159	75.52	1453941	241.67	42365.45	0.6931
000829	2016-05-09	1.3048	23.2765	6.4723	-54.1969	0.3207	39.0476	8.4968	0.3333	-1.23	0.6862	-7.9518	-0.2596	0.5961	-0.0346	-0.0094	0.0243	0.00600688	0.10323976	-475	612	84.75	676631	241.41	57853.63	0.6164
000829	2016-05-16	1.3284	23.0654	5.2407	-43.8833	0.2596	18.6441	6.8798	0.25	-2.55	0.7205	-71.6131	-0.9224	0.5961	-0.0346	-0.0094	0.0243	-0.19029791	-0.08705815	-571	831	80.27	897731	237.53	222762.56	0.5775
000829	2016-05-23	1.3307	23.0836	5.3373	-44.6922	0.2644	29.9213	7.0067	0.4167	-2.35	0.3996	-9.7638	-0.6008	0.5961	-0.0346	-0.0094	0.0243	0.018433	-0.21510964	-653	896	74.65	1072397	263.22	45954.24	0.6222
000829	2016-05-30	1.3277	23.1997	5.9942	-50.1928	0.297	61.4478	7.869	0.5833	1.56	0.2887	22.9996	-0.0128	0.5961	-0.0346	-0.0094	0.0243	0.12307795	-0.04278008	-101	1140	67.7	1411719	237.44	180427.38	0.4855
000829	2016-06-06	1.3325	23.2824	6.511	-54.5205	0.3226	82.5651	8.5475	0.75	2.43	0.4119	46.9245	0.5696	0.5961	-0.0346	-0.0094	0.0243	0.08622012	0.03743316	-354	1061	78.68	1362767	252.05	114973.41	0.6639
000829	2016-06-13	1.3349	23.2652	6.3999	-53.5902	0.3171	70.0422	8.4017	0.5833	2.49	0.4086	3.4564	0.4022	0.5961	-0.0346	-0.0094	0.0243	-0.01706419	0.21066688	-249	449	79.24	749204	274.44	40624.43	0.5492
000829	2016-06-20	1.3439	23.233	6.197	-51.8915	0.307	54.0839	8.1353	0.5833	-0.77	0.3926	-31.1921	-0.0092	0.5961	-0.0346	-0.0094	0.0243	-0.03169925	0.16053463	-736	802	76.05	1321776	198.1	19955.25	0.5683
000829	2016-06-27	1.3356	23.2157	6.0908	-51.0017	0.3018	35.3808	7.9958	0.5	-0.64	0.3935	-0.4438	-0.088	0.5961	-0.0346	-0.0094	0.0243	-0.01714384	0.02031284	-570	720	91.02	1239601	175.63	19026.09	0.5638
000829	2016-07-04	1.3593	23.2817	6.5062	-54.48	0.3223	59.1772	8.5412	0.6667	0.64	0.28	20.9088	0.062	0.5961	-0.0346	-0.0094	0.0243	0.06819864	0.00229136	-453	674	95.57	838140	221.08	22388.51	0.6474
000829	2016-07-11	1.3924	23.2809	6.5013	-54.4396	0.3221	59.5376	8.5348	0.5833	0.85	0.2819	29.4958	0.0656	0.5961	-0.0346	-0.0094	0.0243	-0.00074307	0.01861248	-509	496	94.83	970935	215.12	28985.0	0.6835
000829	2016-07-18	1.3815	23.3554	7.0037	-58.6459	0.347	67.6218	9.1943	0.5833	1.03	0.4356	27.8216	0.1606	0.5961	-0.0346	-0.0094	0.0243	0.07726804	0.12757977	-284	724	103.51	2170506	226.57	84032.98	0.5791
000829	2016-07-25	1.6832	23.3602	7.0375	-58.929	0.3487	58.0311	9.2387	0.4167	1.11	0.4282	80.2073	0.137	0.5961	-0.0346	-0.0094	0.0243	0.00482351	0.14954712	-194	652	88.47	1187801	201.23	50383.15	0.6586
000829	2016-08-01	1.7053	23.2462	6.2791	-52.5791	0.3111	45.7875	8.2431	0.5	-1.5	0.4371	-63.7773	-0.3798	0.5961	-0.0346	-0.0094	0.0243	-0.10775306	-0.02640458	-345	398	82.76	905620	245.92	31257.21	0.6734
000829	2016-08-08	1.6564	23.2592	6.3613	-53.2667	0.3152	25.3165	8.3509	0.5833	-1.4	0.594	-62.0673	-0.3902	0.5961	-0.0346	-0.0094	0.0243	0.01307467	-0.01258684	-168	144	94.73	465732	265.34	41002.66	0.6888
000829	2016-08-15	1.6172	23.1818	5.8879	-49.303	0.2917	29.085	7.7295	0.5833	-0.81	0.5909	-0.8163	-0.284	0.5961	-0.0346	-0.0094	0.0243	-0.0744096	-0.16426448	-489	847	80.14	1505530	245.21	36786.1	0.5944
000829	2016-08-22	1.7078	23.1728	5.8348	-48.8581	0.2891	28.3186	7.6598	0.5	-1.09	0.5039	-22.142	-0.2692	0.5961	-0.0346	-0.0094	0.0243	-0.00902698	-0.17811497	-476	555	79.73	1007653	263.72	39478.63	0.6429
000829	2016-08-29	1.9561	23.1761	5.8541	-49.0199	0.29	26.6447	7.6851	0.4167	-0.07	0.527	0.8053	-0.0538	0.5961	-0.0346	-0.0094	0.0243	0.00331429	-0.06704762	-429	564	76.18	845143	268.54	22172.46	0.7097
000829	2016-09-05	2.1391	23.1578	5.6765	-64.5998	0.2932	44.6154	-21.8766	0.4167	-0.18	0.5837	-10.1269	0.033	0.7645	-0.0276	-0.0073	0.0212	-0.01815317	-0.09827546	-438	586	71.14	1146782	267.02	19813.59	0.6348
000829	2016-09-12	2.0942	23.1502	5.6336	-64.1112	0.291	26.4706	-21.7111	0.4167	-0.31	0.5596	-4.8325	0.0722	0.7645	-0.0276	-0.0073	0.0212	-0.00755961	-0.03142547	-290	393	71.55	715399	254.13	18375.14	0.6528
000829	2016-09-19	2.1189	23.1078	5.3998	-61.4512	0.2789	27.5	-20.8103	0.5	-0.83	0.5159	-18.5906	-0.0652	0.7645	-0.0276	-0.0073	0.0212	-0.04149162	-0.06389011	-335	340	90.26	586436	293.84	40775.92	0.6066
000829	2016-09-26	2.0718	23.1201	5.4666	-62.2112	0.2824	37.4332	-21.0677	0.5833	-0.5	0.3541	7.2646	0.0604	0.7645	-0.0276	-0.0073	0.0212	0.01236791	-0.05483649	-275	375	95.13	651730	284.51	77440.34	0.6584
000829	2016-10-10	2.0603	23.1042	5.3807	-61.2341	0.2779	31.5271	-20.7368	0.5	0.08	0.3149	-3.7755	0.039	0.7645	-0.0276	-0.0073	0.0212	-0.0157104	-0.05239372	-897	1228	94.49	2027745	269.72	61420.39	0.2246
000829	2016-10-17	2.0326	23.1042	5.3807	-61.2341	0.2779	31.5271	-20.7368	0.5	0.08	0.3149	-3.7755	0.039	0.7645	-0.0276	-0.0073	0.0212	0.0	-0.04483411	-1311	1542	97.92	1680844	268.03	48456.67	0.2379
000829	2016-10-24	1.8002	23.1042	5.3807	-61.2341	0.2779	31.5271	-20.7368	0.5	0.08	0.3149	-3.7755	0.039	0.7645	-0.0276	-0.0073	0.0212	0.0	-0.00334249	-1606	2715	99.07	3392251	245.12	18737.16	0.1556
000829	2016-10-31	1.764	23.1042	5.3807	-61.2341	0.2779	31.5271	-20.7368	0.5	0.08	0.3149	-3.7755	0.039	0.7645	-0.0276	-0.0073	0.0212	0.0	-0.0157104	-377	1001	84.36	1456342	242.0	39742.91	0.2083
000829	2016-11-07	1.6772	23.1042	5.1402	-454.092	0.292	31.5271	-28.1326	0.5	0.08	0.3149	-3.7755	0.039	0.7856	-0.0085	-0.0014	0.0549	0.0	0.0	-2612	2804	88.93	2498342	248.3	30553.25	0.2072
000829	2016-11-14	1.6772	23.1042	5.1402	-454.092	0.292	31.5271	-28.1326	0.5	0.08	0.3149	-3.7755	0.039	0.7856	-0.0085	-0.0014	0.0549	0.0	0.0	-1870	1882	83.32	1905348	207.24	45202.76	0.2817
000829	2016-11-21	1.6772	23.1042	5.1402	-454.092	0.292	31.5271	-28.1326	0.5	0.08	0.3149	-3.7755	0.039	0.7856	-0.0085	-0.0014	0.0549	0.0	0.0	-1053	1437	82.64	1615559	223.83	36475.87	0.2098
000829	2016-11-28	1.6772	23.1042	5.1402	-454.092	0.292	31.5271	-28.1326	0.5	0.08	0.3149	-3.7755	0.039	0.7856	-0.0085	-0.0014	0.0549	0.0	0.0	-1594	2454	88.69	2698767	225.52	16267.4	0.1908
000829	2016-12-05	1.6772	23.1042	5.1402	-454.092	0.292	31.5271	-28.1326	0.5	0.08	0.3149	-3.7755	0.039	0.7856	-0.0085	-0.0014	0.0549	0.0	0.0	-615	1195	87.52	1440709	242.19	62591.05	0.1654
000829	2016-12-12	1.6772	23.1042	5.1402	-454.092	0.292	31.5271	-28.1326	0.5	0.08	0.3149	-3.7755	0.039	0.7856	-0.0085	-0.0014	0.0549	0.0	0.0	-467	1139	66.94	1407975	247.86	16647.55	0.3442
000829	2016-12-19	1.6772	23.1042	5.1402	-454.092	0.292	31.5271	-28.1326	0.5	0.08	0.3149	-3.7755	0.039	0.7856	-0.0085	-0.0014	0.0549	0.0	0.0	-1326	967	84.09	1042001	224.58	10350.32	0.287
000829	2016-12-26	1.6772	23.1042	5.1402	-454.092	0.292	31.5271	-28.1326	0.5	0.08	0.3149	-3.7755	0.039	0.7856	-0.0085	-0.0014	0.0549	0.0	0.0	-1062	778	91.81	847758	231.41	15141.44	0.2518
000829	2017-01-03	1.6772	23.1042	5.1402	-454.092	0.292	31.5271	-28.1326	0.5	0.08	0.3149	-3.7755	0.039	0.7856	-0.0085	-0.0014	0.0549	0.0	0.0	-588	807	102.34	1129344	177.31	14165.14	0.2222
000829	2017-01-09	1.6772	23.1042	5.1402	-454.092	0.292	31.5271	-28.1326	0.5	0.08	0.3149	-3.7755	0.039	0.7856	-0.0085	-0.0014	0.0549	0.0	0.0	-544	637	91.82	712251	162.73	10577.63	0.1953
000829	2017-01-16	1.6772	23.1042	5.1402	-454.092	0.292	31.5271	-28.1326	0.5	0.08	0.3149	-3.7755	0.039	0.7856	-0.0085	-0.0014	0.0549	0.0	0.0	-866	590	107.98	675774	191.46	81314.96	0.1825
000829	2017-01-23	1.6772	23.1042	5.1402	-454.092	0.292	31.5271	-28.1326	0.5	0.08	0.3149	-3.7755	0.039	0.7856	-0.0085	-0.0014	0.0549	0.0	0.0	-672	439	98.52	568200	223.59	104793.27	0.1963
000829	2017-02-03	1.6772	23.1042	5.1402	-454.092	0.292	31.5271	-28.1326	0.5	0.08	0.3149	-3.7755	0.039	0.7856	-0.0085	-0.0014	0.0549	0.0	0.0	-773	731	84.14	1108582	259.07	40887.72	0.1638
000829	2017-02-06	1.6772	23.1042	5.1402	-454.092	0.292	31.5271	-28.1326	0.5	0.08	0.3149	-3.7755	0.039	0.7856	-0.0085	-0.0014	0.0549	0.0	0.0	-102	159	98.54	229783	250.79	50649.17	0.0789
000829	2017-02-13	1.6772	23.1042	5.1402	-454.092	0.292	31.5271	-28.1326	0.5	0.08	0.3149	-3.7755	0.039	0.7856	-0.0085	-0.0014	0.0549	0.0	0.0	-239	475	82.62	647141	222.53	11716.62	0.1584
000829	2017-02-20	1.6772	23.1042	5.1402	-454.092	0.292	31.5271	-28.1326	0.5	0.08	0.3149	-3.7755	0.039	0.7856	-0.0085	-0.0014	0.0549	0.0	0.0	-246	492	94.32	779691	230.88	25660.58	0.117
000829	2017-02-27	1.6772	23.1042	5.1402	-454.092	0.292	31.5271	-28.1326	0.5	0.08	0.3149	-3.7755	0.039	0.7856	-0.0085	-0.0014	0.0549	0.0	0.0	-1124	966	63.73	1009687	219.04	13641.93	0.0995
000829	2017-03-06	1.6772	23.1042	5.1402	-454.092	0.292	31.5271	-28.1326	0.5	0.08	0.3149	-3.7755	0.039	0.7856	-0.0085	-0.0014	0.0549	0.0	0.0	-847	881	95.84	912935	145.3	8615.43	0.1592
000829	2017-03-13	1.6772	23.1042	5.1402	-454.092	0.292	31.5271	-28.1326	0.5	0.08	0.3149	-3.7755	0.039	0.7856	-0.0085	-0.0014	0.0549	0.0	0.0	-468	743	98.49	1043662	136.0	17208.14	0.1484
000829	2017-03-20	1.6772	23.1042	5.1402	-454.092	0.292	31.5271	-28.1326	0.5	0.08	0.3149	-3.7755	0.039	0.7856	-0.0085	-0.0014	0.0549	0.0	0.0	-509	827	102.1	1031809	171.07	8980.98	0.1435
000829	2017-03-27	1.6772	23.1042	4.9052	48.4073	0.3196	31.5271	-9.852	0.5	0.08	0.3149	-3.7755	0.039	0.6993	0.0239	0.0056	0.0536	0.0	0.0	-929	1710	99.71	2344706	185.93	11205.68	0.1152
000829	2017-04-05	1.6772	23.1042	4.9052	48.4073	0.3196	31.5271	-9.852	0.5	0.08	0.3149	-3.7755	0.039	0.6993	0.0239	0.0056	0.0536	0.0	0.0	-1146	2119	94.95	2505329	153.12	13826.48	0.2257
000829	2017-04-10	1.6772	23.1042	4.9052	48.4073	0.3196	31.5271	-9.852	0.5	0.08	0.3149	-3.7755	0.039	0.6993	0.0239	0.0056	0.0536	0.0	0.0	-900	1590	101.32	1771749	158.05	12060.52	0.1435
000829	2017-04-17	1.6772	23.2462	5.6531	55.7885	0.3683	80.6897	-11.3542	0.6667	1.55	1.1705	7.7951	0.4276	0.6993	0.0239	0.0056	0.0536	0.15248563	0.15248563	-2428	3927	96.29	4344217	186.48	76354.47	0.366
000829	2017-04-24	1.7012	23.0791	4.7834	47.2057	0.3116	43.2373	-9.6074	0.5	-0.29	1.1117	-62.5462	-0.1096	0.6993	0.0239	0.0056	0.0536	-0.1538447	-0.00135907	-1606	1665	98.31	1608128	149.58	22464.86	0.5088
000829	2017-05-02	1.7186	22.9957	4.4007	43.4292	0.2867	21.0127	-8.8388	0.5	-2.88	1.197	-24.2667	-0.305	0.6993	0.0239	0.0056	0.0536	-0.08000022	-0.08135929	-1016	925	114.52	1473351	185.77	22669.57	0.4763
000829	2017-05-08	1.6058	22.943	4.1605	41.74	0.2806	14.9306	-9.2754	0.4167	-1.36	1.2588	-11.2596	-0.2002	0.5712	0.0239	0.0053	0.1111	-0.05138769	-0.13274698	-657	633	104.96	767625	187.23	17149.36	0.511
000829	2017-05-15	1.5601	22.9564	4.2168	42.3053	0.2844	38.75	-9.401	0.4167	-0.36	0.883	-12.0694	-0.0492	0.5712	0.0239	0.0053	0.1111	0.01354126	-0.27169135	-505	549	92.02	789153	178.92	21481.5	0.4632
000829	2017-05-22	1.5482	23.0392	4.5809	45.9575	0.3089	59.5855	-10.2126	0.4167	0.97	0.3155	19.0474	0.2618	0.5712	0.0239	0.0053	0.1111	0.0863342	-0.03151245	-542	656	103.72	999646	203.34	34493.89	0.5223
000829	2017-05-31	1.3787	22.9922	4.3702	43.844	0.2947	63.5359	-9.7429	0.5	0.34	0.3308	-2.7331	0.177	0.5712	0.0239	0.0053	0.1111	-0.04730617	0.0011816	-526	656	122.58	803694	214.16	28592.19	0.5077
000829	2017-06-05	1.4084	22.9802	4.3181	43.3216	0.2912	48.9011	-9.6268	0.5	-0.15	0.3717	-10.2954	0.1104	0.5712	0.0239	0.0053	0.1111	-0.01191529	0.040654	-310	331	123.15	417100	180.12	51847.73	0.5082
000829	2017-06-12	1.1637	23.034	4.5568	45.7162	0.3073	54.8571	-10.159	0.6667	0.5	0.4319	14.1752	0.2122	0.5712	0.0239	0.0053	0.1111	0.0552775	0.08239024	-323	375	123.47	568945	173.03	16123.51	0.5962
000829	2017-06-19	1.1548	23.0491	4.6262	46.4128	0.312	62.7273	-10.3138	0.5833	0.71	0.4967	11.0524	0.1986	0.5712	0.0239	0.0053	0.1111	0.0152403	0.01129634	-628	580	122.03	609429	139.88	17813.1	0.4628
000829	2017-06-26	1.0627	23.0302	4.5394	45.5421	0.3062	53.7383	-10.1203	0.3333	-0.04	0.454	-4.2702	0.0538	0.5712	0.0239	0.0053	0.1111	-0.01313364	0.04546887	-372	333	147.16	689115	118.87	5491.32	0.4892
000829	2017-07-03	1.1589	23.0621	4.687	47.0224	0.3161	58.1281	-10.4492	0.5	0.14	0.4286	5.8377	0.037	0.5712	0.0239	0.0053	0.1111	0.02676365	0.08414781	-505	466	160.13	742480	83.94	10064.31	0.4803
000829	2017-07-10	1.1265	23.0796	4.7695	47.8496	0.3217	60.4478	-10.633	0.5833	0.53	0.4024	3.548	0.0346	0.5712	0.0239	0.0053	0.1111	0.01759154	0.04646185	-299	286	187.72	834305	75.46	5855.74	0.4269
000829	2017-07-17	1.2242	23.0985	4.8606	48.764	0.3278	71.6535	-10.8362	0.6667	0.4	0.4111	7.1549	0.0494	0.5712	0.0239	0.0053	0.1111	0.01910892	0.05033047	-493	543	170.77	724265	77.57	7555.09	0.408
000829	2017-07-24	1.3053	23.0814	4.7783	47.9388	0.3223	53.271	-10.6529	0.5833	0.03	0.4148	-4.6104	-0.042	0.5712	0.0239	0.0053	0.1111	-0.01607509	0.04738902	-273	245	162.07	477671	107.58	4499.08	0.395
000829	2017-07-31	1.0132	23.0538	4.6483	46.6337	0.3135	38.125	-10.3629	0.4167	-0.48	0.4368	-8.3721	-0.096	0.5712	0.0239	0.0053	0.1111	-0.02722025	-0.00659488	-410	282	210.51	599150	100.92	3163.28	0.465
000829	2017-08-07	0.9843	23.0613	4.6829	46.9818	0.3158	39.7959	-10.4402	0.25	-0.22	0.399	3.4191	-0.0562	0.5712	0.0239	0.0053	0.1111	0.00746376	-0.01672266	-370	294	212.76	875278	67.91	3552.78	0.3841
000829	2017-08-14	1.3963	23.0723	4.735	47.5038	0.3193	57.1429	-10.5562	0.5	0.2	0.3269	7.7066	0.0278	0.5712	0.0239	0.0053	0.1111	0.01110985	-0.02472173	-173	127	152.65	425462	88.36	1818.4	0.4471
000829	2017-08-21	1.2862	23.0557	4.6569	46.7207	0.3141	54.4776	-10.3822	0.5833	-0.02	0.4323	-2.521	-0.0288	0.5712	0.0239	0.0053	0.1111	-0.01648729	-0.02513393	-367	370	124.05	1081395	161.62	20345.33	0.5424
000829	2017-08-28	1.3042	23.065	4.7003	47.1558	0.317	52.5974	-10.4789	0.5833	0.04	0.5713	-2.3743	0.0012	0.5712	0.0239	0.0053	0.1111	0.00931379	0.01140011	-341	404	118.41	793158	164.4	31497.51	0.4627
000829	2017-09-04	1.285	23.051	4.5772	39.4102	0.2966	38.4615	3.5335	0.3333	-0.23	0.4922	-5.961	-0.0416	0.6287	0.0305	0.0076	0.314	-0.01383893	-0.00990258	-413	416	134.06	906171	159.22	25560.77	0.5609
000829	2017-09-11	1.1422	23.0714	4.6714	40.2212	0.3027	57.5221	3.6062	0.4167	0.07	0.4929	2.5898	0.0152	0.6287	0.0305	0.0076	0.314	0.02058154	-0.00043089	-173	259	144.75	663703	146.87	19624.61	0.4631
000829	2017-09-18	1.138	23.0566	4.6029	39.6314	0.2982	50.0	3.5534	0.5	0.06	0.4688	-3.3888	-0.0102	0.6287	0.0305	0.0076	0.314	-0.01466756	0.00138884	-325	444	142.46	793789	155.74	35275.17	0.529
000829	2017-09-25	1.1971	23.0177	4.4273	38.1199	0.2869	16.4557	3.4178	0.4167	-0.57	0.3431	-10.0482	-0.0636	0.6287	0.0305	0.0076	0.314	-0.03814012	-0.04606507	-385	345	131.42	723841	133.27	26173.43	0.5706
000829	2017-10-09	1.2306	23.0041	4.3674	37.6037	0.283	27.7311	3.3716	0.5	-0.55	0.371	-18.2078	-0.1184	0.6287	0.0305	0.0076	0.314	-0.01354016	-0.0457663	-163	238	90.65	450609	90.31	22319.32	0.397
000829	2017-10-16	1.4987	23.1362	4.984	42.9125	0.3229	64.8829	3.8475	0.5	1.3	0.9456	36.0082	0.2816	0.6287	0.0305	0.0076	0.314	0.14117923	0.07483139	-221	436	114.28	704784	148.97	182493.16	0.6037
000410	2010-05-10	1.0551	22.7154	5.3897	87.9428	1.0807	45.4699	-5.4299	0.5	-0.704	0.6288	7.3894	-0.2824	0.6214	0.0129	0.0134	0.0704	0.00372314	0.0527959	3	52	64.5	17446	2.5	14450.0	0.4
000410	2010-05-17	1.0325	22.6227	4.9125	80.1562	0.985	40.7097	-4.9491	0.5	-0.833	0.4321	-51.6476	-0.5622	0.6214	0.0129	0.0134	0.0704	-0.08853456	-0.1963546	12	88	22.86	18946	12.8	126939.6	0.8125
000410	2010-05-24	1.0247	22.5508	4.5716	74.5943	0.9167	27.9276	-4.6057	0.3333	-2.313	0.3632	1.4651	-0.5198	0.6214	0.0129	0.0134	0.0704	-0.06938164	-0.18389628	-22	64	38.25	14813	9.0	24921.0	0.3333
000410	2010-05-31	1.0255	22.6485	5.0408	82.2501	1.0107	56.0128	-5.0784	0.6667	0.546	0.2458	30.8883	0.0582	0.6214	0.0129	0.0134	0.0704	0.10261472	-0.05157834	-8	44	39.32	11138	10.0	180709.5	0.25
000410	2010-06-07	1.0461	22.6021	4.8122	78.5203	0.9649	58.4584	-4.8481	0.6667	0.596	0.2462	-17.1595	0.0524	0.6214	0.0129	0.0134	0.0704	-0.04533436	-0.10063584	11	50	51.94	16062	66.14	154594.14	0.2857
000410	2010-06-17	1.0406	22.6643	5.121	83.5587	1.0268	59.9947	-5.1592	0.5	0.199	0.4036	17.122	0.3056	0.6214	0.0129	0.0134	0.0704	0.06416248	0.0520612	-20	55	40.92	17073	61.71	242603.43	0.2143
000410	2010-06-21	1.0567	22.5853	4.732	77.2117	0.9488	40.8612	-4.7673	0.3333	0.278	0.4097	-12.1311	0.1334	0.6214	0.0129	0.0134	0.0704	-0.07596378	0.04547906	4	2	2.71	1139	1.0	17237.0	0.0
000410	2010-06-28	1.0626	22.5996	4.8002	78.324	0.9625	49.5076	-4.836	0.4167	-0.724	0.4785	-22.6776	-0.01	0.6214	0.0129	0.0134	0.0704	0.01440559	-0.04273007	-23	28	21.14	6459	118.0	12486.33	1.0
000410	2010-07-05	1.0964	22.4356	4.0743	66.4806	0.8169	15.3702	-4.1047	0.3333	-1.628	0.5599	-55.1986	-0.436	0.6214	0.0129	0.0134	0.0704	-0.15120752	-0.14860323	-22	36	6.71	6967	161.75	218251.75	0.4
000410	2010-07-12	1.1087	22.5087	4.3831	71.519	0.8789	35.0863	-4.4158	0.4167	-1.032	0.5497	15.2411	-0.0854	0.6214	0.0129	0.0134	0.0704	0.07578287	-0.13698284	-4	16	2.57	5423	51.5	3817.5	0.25
000410	2010-07-19	1.1015	22.5232	4.4473	72.5659	0.8917	65.3886	-4.4804	0.6667	0.923	0.5415	8.5022	0.1892	0.6214	0.0129	0.0134	0.0704	0.01466536	-0.0463537	-2	29	10.71	2246	370.0	862716.0	0.0
000410	2010-07-26	1.1035	22.5473	4.5556	74.3326	0.9134	66.1034	-4.5895	0.75	0.754	0.5212	5.2754	0.2108	0.6214	0.0129	0.0134	0.0704	0.02431791	-0.03644138	-2	18	33.19	7938	112.0	19846.33	0.3333
000410	2010-08-02	1.0715	22.6268	4.5225	28.3894	0.8498	65.2635	-7.4228	0.75	1.26	0.6751	24.4818	0.3154	0.6124	0.0289	0.0155	0.1165	0.08277207	0.19753821	-20	94	20.75	36658	8.0	67309.75	0.2353
000410	2010-08-09	1.0671	22.6493	4.6255	29.0357	0.8691	71.2266	-7.5918	0.6667	1.211	0.4937	36.6586	0.2882	0.6124	0.0289	0.0155	0.1165	0.02274199	0.14449733	-49	116	6.06	28578	111.6	39605.2	0.4118
000410	2010-08-16	1.0322	22.6405	4.585	28.7818	0.8615	61.3962	-7.5254	0.6667	0.169	0.4694	-13.3129	0.038	0.6124	0.0289	0.0155	0.1165	-0.00872389	0.12110808	-11	15	3.0	3065	7.0	35054.0	0.0
000410	2010-08-23	1.0164	22.6943	4.8387	30.3744	0.9092	62.8228	-7.9418	0.6667	0.576	0.48	44.5645	0.1588	0.6124	0.0289	0.0155	0.1165	0.05533037	0.15212054	-15	128	39.37	41006	102.6	405019.6	0.2727
000410	2010-08-30	0.9832	22.6635	4.6916	29.4511	0.8816	64.588	-7.7004	0.5	0.288	0.4858	-11.2973	-0.0418	0.6124	0.0289	0.0155	0.1165	-0.03041065	0.03893782	-2	48	2.48	12965	6.67	37137.0	0.0
000410	2010-09-06	1.0193	22.7057	4.8939	30.7206	0.9196	55.0577	-8.0323	0.5	0.149	0.5043	16.5305	0.0032	0.6124	0.0289	0.0155	0.1165	0.04311257	0.0593084	15	4	9.95	1834	122.67	210135.33	0.6667
000410	2010-09-13	1.0107	22.6744	4.7431	29.7743	0.8912	54.4135	-7.7849	0.5	0.139	0.5071	-7.9739	-0.0802	0.6124	0.0289	0.0155	0.1165	-0.03079644	0.03723585	29	48	27.78	430149	179.29	590060.29	0.3
000410	2010-09-20	1.0166	22.6308	4.5409	28.5048	0.8532	42.091	-7.453	0.4167	-0.953	0.298	-29.0265	-0.2452	0.6124	0.0289	0.0155	0.1165	-0.04264398	-0.0607385	-1	8	3.21	3218	18.0	15036.5	1.0
000410	2010-09-27	1.0195	22.6276	4.5262	28.4125	0.8505	30.8818	-7.4289	0.3333	-0.844	0.3747	-26.4876	-0.2936	0.6124	0.0289	0.0155	0.1165	-0.00325176	-0.03357961	-1	8	3.21	3218	18.0	15036.5	1.0
000410	2010-10-08	1.06	22.6627	4.688	29.4281	0.8809	42.6457	-7.6944	0.5833	-0.447	0.4029	4.5257	-0.1292	0.6124	0.0289	0.0155	0.1165	0.03574542	-0.04094676	-5	6	16.57	5514	184.0	357631.5	0.0
000410	2010-10-11	1.0561	22.6981	4.8571	30.4898	0.9127	56.2679	-7.972	0.6667	-0.129	0.3962	16.1067	-0.031	0.6124	0.0289	0.0155	0.1165	0.03608667	0.02593635	0	4	4.0	2695	10.5	321142.0	0.0
000410	2010-10-18	1.0701	22.8145	5.4564	34.252	1.0253	96.6402	-8.9557	0.9167	2.511	0.7138	33.493	0.3952	0.6124	0.0289	0.0155	0.1165	0.12338496	0.19196529	2	58	37.86	24393	22.9	401117.8	0.1667
000410	2010-10-25	1.0555	22.8098	5.3919	35.6565	0.9185	78.4555	-11.5699	0.8333	1.549	0.7106	26.1081	0.3748	0.5849	0.0259	0.0119	0.1156	-0.00471247	0.19050458	-66	98	42.89	41160	71.33	473853.17	0.48
000410	2010-11-01	1.0848	22.8199	5.4467	36.0186	0.9278	62.5415	-11.6874	0.5833	0.08	0.5243	-7.8027	-0.0324	0.5849	0.0259	0.0119	0.1156	0.01014931	0.16490847	2	64	57.7	25894	52.13	1642504.13	0.1579
000410	2010-11-08	1.0868	22.8016	5.3481	35.3668	0.911	38.1061	-11.4759	0.4167	-0.119	0.3766	-6.81	-0.211	0.5849	0.0259	0.0119	0.1156	-0.01807592	0.11074588	-58	44	24.16	22606	4.63	77488.38	0.3182
000410	2010-11-15	1.1037	22.7389	5.0232	33.2182	0.8557	40.5226	-10.7788	0.5	-0.784	0.355	-9.6202	-0.2384	0.5849	0.0259	0.0119	0.1156	-0.06075572	-0.0733948	-34	134	38.55	158323	54.62	199554.08	0.0909
000410	2010-11-22	1.087	22.6989	4.8261	31.9146	0.8221	34.1552	-10.3558	0.5833	-1.231	0.4006	-59.9715	-0.5428	0.5849	0.0259	0.0119	0.1156	-0.03924923	-0.10793156	-24	54	17.02	10343	13.71	88139.14	0.2222
000410	2010-11-29	1.1205	22.7382	5.0196	33.1941	0.855	34.7248	-10.7709	0.6667	-0.01	0.3927	14.3275	-0.1642	0.5849	0.0259	0.0119	0.1156	0.04009323	-0.07798764	-32	74	38.24	17802	59.17	53438.33	0.3636
000410	2010-12-06	1.1307	22.6844	4.7567	31.4559	0.8103	52.3635	-10.2069	0.75	-0.188	0.4429	-16.4938	-0.1196	0.5849	0.0259	0.0119	0.1156	-0.05237052	-0.11228224	-43	40	4.32	7926	4.25	49880.75	0.7143
000410	2010-12-13	1.1355	22.6943	4.8042	31.7697	0.8183	45.7237	-10.3088	0.6667	-0.585	0.2356	0.2445	-0.0084	0.5849	0.0259	0.0119	0.1156	0.00999017	-0.04153635	-24	69	30.59	13338	109.14	582423.43	0.375
000410	2010-12-20	1.1105	22.7191	4.9247	32.5664	0.8389	63.9317	-10.5673	0.6667	0.456	0.3379	6.9056	0.1282	0.5849	0.0259	0.0119	0.1156	0.02507037	0.02278325	-10	27	27.64	9706	9.67	18710.67	0.1429
000410	2010-12-27	1.1046	22.6744	4.7093	31.1421	0.8022	43.5708	-10.1051	0.5	0.02	0.3413	-11.5468	0.0072	0.5849	0.0259	0.0119	0.1156	-0.04373043	-0.06104041	1	1	62.71	986	2.0	35886.0	0.0
000410	2011-01-04	1.122	22.6104	4.4172	29.2108	0.7524	23.722	-9.4784	0.3333	-1.201	0.3758	-32.7698	-0.2326	0.5849	0.0259	0.0119	0.1156	-0.06202029	-0.07069018	9	7	22.48	4724	12.67	169618.67	0.3333
000410	2011-01-10	1.1143	22.6186	4.4537	29.4522	0.7586	27.2318	-9.5568	0.4167	-0.794	0.4021	5.025	-0.0574	0.5849	0.0259	0.0119	0.1156	0.00826872	-0.07241163	14	31	58.86	7150	151.0	148920.67	0.3333
000410	2011-01-17	1.1019	22.6021	4.3807	28.9694	0.7462	53.5498	-9.4001	0.5	0.12	0.402	-2.8945	0.04	0.5849	0.0259	0.0119	0.1156	-0.01640182	-0.11388382	-28	25	14.14	5940	64.25	161630.5	0.5
000410	2011-01-24	1.1217	22.5331	4.0887	27.0381	0.6965	32.4992	-8.7734	0.3333	-0.992	0.3867	-34.4096	-0.1896	0.5849	0.0259	0.0119	0.1156	-0.06667244	-0.13682583	0	82	26.1	24019	60.14	571511.29	0.625
000410	2011-01-31	1.1345	22.6493	4.5925	30.3696	0.7823	51.0988	-9.8544	0.4167	0.575	0.4804	32.9927	0.2986	0.5849	0.0259	0.0119	0.1156	0.12321103	0.04840549	0	100	36.51	42341	71.86	1038988.57	0.5
000410	2011-02-09	1.1414	22.6635	4.6582	30.8041	0.7935	58.9591	-9.9954	0.5833	1.826	0.4692	27.733	0.3916	0.5849	0.0259	0.0119	0.1156	0.01431048	0.05444725	-4	8	25.57	1514	7.0	152036.0	0.0
000410	2011-02-14	1.1655	22.7243	4.9502	32.7354	0.8432	80.7176	-10.6221	0.6667	2.342	0.522	28.5733	0.5252	0.5849	0.0259	0.0119	0.1156	0.06270179	0.13355086	3	87	29.14	19119	66.4	1069114.0	0.5
000410	2011-02-21	1.1474	22.736	5.0086	33.1217	0.8532	81.1148	-10.7474	0.6667	1.132	0.4616	6.5796	0.4026	0.5849	0.0259	0.0119	0.1156	0.01179534	0.21201864	17	163	20.37	47910	83.44	1020656.78	0.6667
000410	2011-02-28	1.165	22.7206	5.0367	52.025	0.9158	59.3641	-28.4327	0.5833	-0.05	0.3621	-14.6777	0.051	0.5232	0.0141	0.0037	0.1572	-0.01529145	0.07351616	-7	34	15.94	10430	104.0	1089896.8	0.1667
000410	2011-03-07	1.1476	22.7049	4.9584	51.2163	0.9016	37.2509	-27.9908	0.4167	-0.417	0.3476	-8.7651	-0.1692	0.5232	0.0141	0.0037	0.1572	-0.01555453	0.04365115	0	42	10.64	15700	63.5	157340.0	0.25
000410	2011-03-14	1.1397	22.7418	5.1448	53.1418	0.9354	53.5131	-29.0431	0.4167	0.288	0.3313	14.6042	-0.048	0.5232	0.0141	0.0037	0.1572	0.03758753	0.01853689	-80	160	34.21	32765	34.33	211412.33	0.5789
000410	2011-03-21	1.1458	22.7042	4.9547	51.1778	0.9009	44.1573	-27.9697	0.3333	0.129	0.345	-5.5337	-0.0886	0.5232	0.0141	0.0037	0.1572	-0.03695341	-0.03021186	-99	117	36.41	24949	45.9	81228.9	0.6667
000410	2011-03-28	1.1661	22.7221	5.0441	52.102	0.9171	51.1923	-28.4748	0.4167	-0.298	0.4685	-12.7196	-0.164	0.5232	0.0141	0.0037	0.1572	0.01805252	0.00313211	-8	87	7.0	14955	4.4	67399.6	0.3333
000410	2011-04-06	1.1716	22.6453	4.6713	48.2512	0.8494	22.4784	-26.3703	0.4167	-0.754	0.531	-21.711	-0.2918	0.5232	0.0141	0.0037	0.1572	-0.0738978	-0.05521116	-41	143	14.09	37557	106.18	589299.45	0.4118
000410	2011-04-11	1.1677	22.6619	4.7496	49.0598	0.8636	41.0004	-26.8122	0.5833	-0.734	0.5844	-12.7229	-0.226	0.5232	0.0141	0.0037	0.1572	0.0167712	-0.07602749	5	36	38.36	4577	45.0	583006.5	0.0
000410	2011-04-18	1.1718	22.6349	4.6229	47.7506	0.8405	30.607	-26.0967	0.4167	-0.694	0.4295	-4.589	-0.1148	0.5232	0.0141	0.0037	0.1572	-0.02671196	-0.06578604	-38	96	23.19	21880	28.33	157477.83	0.6
000410	2011-04-25	1.1351	22.6389	4.6415	47.9431	0.8439	53.6752	-26.2019	0.5	-0.288	0.4021	-0.9876	0.0462	0.5232	0.0141	0.0037	0.1572	0.00404836	-0.0797902	-175	214	29.75	39930	22.82	201782.82	0.5714
000410	2011-05-03	1.1417	22.575	4.2284	41.6323	0.7507	30.998	23.5728	0.3333	-0.715	0.4859	-36.3479	-0.1632	0.5458	0.0144	0.0043	0.0989	-0.06184306	-0.06773546	-67	151	17.43	38291	18.78	24609.78	0.6667
000410	2011-05-09	1.1528	22.5699	4.2067	41.4184	0.7468	24.32	23.4517	0.4167	-1.221	0.5261	-12.8353	-0.1116	0.5458	0.0144	0.0043	0.0989	-0.00515739	-0.08966405	-15	101	18.83	23970	6.4	449813.0	0.4444
000410	2011-05-16	1.1707	22.5673	4.1958	41.3115	0.7449	36.2176	23.3912	0.5	-0.129	0.6498	-4.785	0.0004	0.5458	0.0144	0.0043	0.0989	-0.00256227	-0.06551436	-22	48	19.06	15697	27.0	130756.0	0.1667
000410	2011-05-23	1.1811	22.5861	4.2755	42.0956	0.759	54.0103	23.8352	0.5	0.189	0.4013	6.4137	0.1092	0.5458	0.0144	0.0043	0.0989	0.01896768	-0.05059504	-46	145	39.29	22243	52.0	184942.0	0.75
000410	2011-05-30	1.1703	22.478	3.8374	37.7827	0.6813	22.7425	21.3931	0.25	-0.983	0.2903	-30.2256	-0.1188	0.5458	0.0144	0.0043	0.0989	-0.10245361	-0.09120559	-63	216	20.09	79568	5.63	120039.5	0.3333
000410	2011-06-07	1.1774	22.5022	3.9316	38.7095	0.698	27.3873	21.9179	0.3333	-0.834	0.3065	-12.4763	-0.0656	0.5458	0.0144	0.0043	0.0989	0.02452806	-0.06152014	-16	131	30.08	25450	16.0	79451.43	0.875
000410	2011-06-13	1.172	22.4995	3.9207	38.6025	0.696	40.1926	21.8573	0.4167	-0.278	0.3595	4.7261	0.0616	0.5458	0.0144	0.0043	0.0989	-0.00274156	-0.06169943	-31	122	20.4	17308	21.4	99093.4	0.5
000410	2011-06-20	1.1807	22.4512	3.7361	36.7847	0.6633	47.9633	20.828	0.5	-0.397	0.3814	-14.922	-0.0004	0.5458	0.0144	0.0043	0.0989	-0.04711824	-0.12778535	-130	283	22.0	155985	39.2	101012.5	0.5962
000410	2011-06-27	1.1617	22.505	3.9424	38.8164	0.6999	43.018	21.9784	0.5	0.06	0.4497	6.797	0.1222	0.5458	0.0144	0.0043	0.0989	0.05525177	0.02992003	-21	96	23.37	25467	12.11	80517.11	0.6667
000410	2011-07-04	1.1479	22.5232	4.0148	39.5293	0.7127	62.9259	22.3821	0.5833	0.764	0.4454	6.7046	0.1936	0.5458	0.0144	0.0043	0.0989	0.01837487	0.02376684	-53	68	53.7	24077	63.63	124405.75	0.6667
000410	2011-07-11	1.1592	22.5464	4.109	40.456	0.7295	80.5869	22.9068	0.75	0.456	0.459	6.3706	0.194	0.5458	0.0144	0.0043	0.0989	0.02344384	0.04995224	-61	201	42.45	56896	16.29	64989.86	0.8298
000410	2011-07-18	1.1431	22.6046	4.3551	42.8798	0.7732	91.2436	24.2792	0.9167	0.933	0.7045	18.9802	0.2542	0.5458	0.0144	0.0043	0.0989	0.05990544	0.15697592	-1	120	43.74	17722	74.2	274697.2	0.4
000410	2011-07-25	1.1463	22.5836	4.2646	41.9887	0.7571	70.4335	23.7746	0.8333	0.427	0.6061	-6.1568	0.056	0.5458	0.0144	0.0043	0.0989	-0.02077758	0.08094657	-9	65	73.57	16455	87.6	1403874.2	0.4167
000410	2011-08-01	1.1434	22.5759	4.232	41.6679	0.7513	40.8093	23.593	0.5833	-0.337	0.6381	-0.2795	-0.0534	0.5458	0.0144	0.0043	0.0989	-0.00764099	0.05493071	-22	81	78.57	26870	122.0	445614.33	0.5
000410	2011-08-08	1.0842	22.6095	4.2652	92.6831	0.7445	53.7722	15.01	0.5	0.308	0.7928	7.4187	-0.0424	0.5528	0.0066	0.0091	0.1618	0.03420499	0.06569186	10	38	65.75	6796	23.25	167258.75	0.5714
000410	2011-08-15	1.0701	22.5776	4.1311	89.7699	0.7211	46.1097	14.5383	0.4167	0.02	0.7621	16.7062	-0.0592	0.5528	0.0066	0.0091	0.1618	-0.0314415	-0.02565508	2	1	0	506	0.0	0.0	0.0
000410	2011-08-22	1.0879	22.6373	4.3851	95.2895	0.7654	68.0909	15.4322	0.6667	0.337	0.7287	21.0723	0.1286	0.5528	0.0066	0.0091	0.1618	0.0614948	0.0566173	30	26	71.8	13482	48.0	560826.0	0.3846
000410	2011-08-29	1.0932	22.6316	4.3604	94.7529	0.7611	70.7081	15.3452	0.5833	0.774	0.6376	7.6012	0.0734	0.5528	0.0066	0.0091	0.1618	-0.00562611	0.05863218	-27	132	17.86	25801	21.67	76242.0	0.6364
000410	2011-09-05	1.0993	22.6145	4.2864	93.143	0.7482	45.2037	15.0845	0.4167	-0.06	0.496	-2.657	-0.0312	0.5528	0.0066	0.0091	0.1618	-0.01700185	0.00742534	-207	332	33.79	72473	62.38	140084.88	0.6667
000410	2011-09-13	1.1202	22.549	4.0147	87.2401	0.7007	37.8992	14.1286	0.4167	-0.973	0.5363	-25.2765	-0.2508	0.5528	0.0066	0.0091	0.1618	-0.06337085	-0.02450401	-88	172	28.41	26492	18.67	95406.56	0.6667
000410	2011-09-19	1.1058	22.5551	4.0394	87.7768	0.7051	35.9559	14.2155	0.4167	-0.754	0.6529	-2.4413	-0.1464	0.5528	0.0066	0.0091	0.1618	0.00614523	-0.07985358	25	124	45.51	18471	85.71	372072.57	0.1538
000410	2011-09-26	1.083	22.5322	3.9477	85.7836	0.689	47.0964	13.8927	0.4167	-0.109	0.7206	0.1358	-0.0786	0.5528	0.0066	0.0091	0.1618	-0.02270734	-0.09693481	-18	55	77.69	16990	36.0	414029.2	0.7647
000410	2011-10-10	1.1329	22.4157	3.5138	76.3543	0.6133	15.1069	12.3656	0.1667	-1.479	0.4463	-38.4859	-0.2844	0.5528	0.0066	0.0091	0.1618	-0.10989419	-0.18982715	-17	74	30.84	15567	21.43	119960.86	0.5
000410	2011-10-17	1.1058	22.4733	3.7219	80.8773	0.6496	28.7961	13.0981	0.4167	-0.635	0.3936	0.3734	-0.0474	0.5528	0.0066	0.0091	0.1618	0.05922836	-0.06722794	-9	51	36.5	14031	26.75	203738.5	0.5
000410	2011-10-24	1.1772	22.2406	2.8927	50.3493	0.5239	19.2604	12.3391	0.5	-1.588	0.6576	-54.2694	-0.2872	0.542	0.0083	0.0117	0.1701	-0.2075868	-0.28095997	-23	84	76.09	17920	105.5	475469.25	0.2308
000410	2011-10-31	1.2075	22.3177	3.1245	54.3845	0.5659	32.6354	13.328	0.5833	-1.509	0.5997	-15.2423	-0.1214	0.542	0.0083	0.0117	0.1701	0.08013086	-0.17812177	-10	23	3.48	11421	309.33	972745.33	1.0
000410	2011-11-07	1.1756	22.3439	3.2075	55.8299	0.5809	36.668	13.6822	0.6667	0.903	0.5406	10.511	0.1588	0.542	0.0083	0.0117	0.1701	0.02656903	-0.04165855	-60	112	21.69	31199	127.14	818405.14	0.5333
000410	2011-11-14	1.182	22.3088	3.0968	53.9027	0.5609	57.3111	13.2099	0.5833	0.129	0.4798	-7.9587	0.1394	0.542	0.0083	0.0117	0.1701	-0.03450852	-0.13539543	-37	113	16.93	37053	92.17	113296.0	0.6923
000410	2011-11-21	1.2023	22.321	3.1349	54.5652	0.5678	49.2891	13.3723	0.5833	-0.178	0.5806	0.734	0.1772	0.542	0.0083	0.0117	0.1701	0.01230079	0.08449216	-24	79	37.79	25168	149.75	133200.0	0.6429
000410	2011-11-28	1.1892	22.2747	2.993	52.0959	0.5421	38.1579	12.7671	0.25	-0.298	0.6617	-12.5618	0.0398	0.542	0.0083	0.0117	0.1701	-0.04524264	-0.04088134	-51	52	19.71	13748	256.0	74623.0	0.8
000410	2011-12-05	1.1885	22.243	2.8996	50.4698	0.5252	33.3333	12.3686	0.25	-0.675	0.726	-19.9884	-0.0332	0.542	0.0083	0.0117	0.1701	-0.03121748	-0.09866785	-67	173	78.69	40644	244.5	1508109.33	0.4286
000410	2011-12-12	1.1976	22.2041	2.7889	48.5425	0.5051	21.2414	11.8963	0.25	-0.586	0.8882	-14.1423	-0.0598	0.542	0.0083	0.0117	0.1701	-0.03821367	-0.102373	-15	97	38.63	19023	153.14	311895.43	0.5
000410	2011-12-19	1.266	22.0588	2.4117	41.9778	0.4368	18.1777	10.2875	0.3333	-1.4	0.4901	-36.4233	-0.2352	0.542	0.0083	0.0117	0.1701	-0.13521756	-0.24989135	-64	75	28.66	22745	179.8	47553.4	0.75
000410	2011-12-26	1.2623	22.0573	2.4082	41.9176	0.4362	25.7296	10.2727	0.4167	-1.091	0.521	-4.1635	-0.0998	0.542	0.0083	0.0117	0.1701	-0.00144042	-0.20608913	-39	104	24.97	38600	104.8	67526.6	0.4167
000410	2012-01-04	1.2637	22.0458	2.3806	41.4358	0.4312	37.6248	10.1547	0.5	-0.089	0.5561	1.6348	0.0426	0.542	0.0083	0.0117	0.1701	-0.01149025	-0.1863619	1	18	29.95	4595	175.0	69961.33	0.3333
000410	2012-01-09	1.3158	21.9401	2.1418	37.2802	0.3879	28.2471	9.1362	0.4167	-0.814	0.5043	-21.2415	-0.0476	0.542	0.0083	0.0117	0.1701	-0.10028682	-0.24843505	-26	90	26.6	31588	104.8	69989.0	0.4167
000410	2012-01-16	1.3204	21.989	2.2491	39.1472	0.4073	35.9879	9.5938	0.3333	-0.328	0.5043	2.2949	0.1346	0.542	0.0083	0.0117	0.1701	0.05005593	-0.06316156	-26	62	29.26	9284	210.83	86354.0	0.5714
000410	2012-01-30	1.3426	22.053	2.3979	41.7369	0.4343	57.4713	10.2285	0.5	0.735	0.4726	-1.0818	0.2156	0.542	0.0083	0.0117	0.1701	0.0661518	0.00443066	-21	35	69.41	21175	141.57	149837.43	0.5556
000410	2012-02-06	1.3056	22.0758	2.4532	42.7006	0.4443	57.2072	10.4646	0.4167	0.586	0.476	2.5293	0.213	0.542	0.0083	0.0117	0.1701	0.02308038	0.03900129	4	16	50.86	8157	203.5	2849480.5	0.25
000410	2012-02-13	1.3393	22.0871	2.4809	43.1824	0.4493	71.7354	10.5827	0.4167	0.248	0.4215	10.7638	0.213	0.542	0.0083	0.0117	0.1701	0.01132868	0.15061679	9	38	68.64	10725	139.25	363264.5	0.75
000410	2012-02-20	1.3184	22.161	2.6712	46.4948	0.4838	88.2649	11.3945	0.6667	0.844	0.4033	10.1853	0.2282	0.542	0.0083	0.0117	0.1701	0.07667423	0.17723509	5	14	37.05	5012	129.67	219563.33	0.5
000410	2012-02-27	1.3031	22.1916	2.7543	47.9403	0.4988	85.1679	11.7487	0.75	0.784	0.3684	6.0299	0.1894	0.542	0.0083	0.0117	0.1701	0.03107763	0.14216092	6	23	28.4	9011	127.4	647737.4	0.2
000410	2012-03-05	1.3075	22.2249	2.8477	49.5664	0.5158	81.9048	12.1472	0.75	0.506	0.2435	8.4095	0.1114	0.542	0.0083	0.0117	0.1701	0.03392484	0.15300538	-7	81	16.79	23663	24.44	207990.67	0.4167
000410	2012-03-12	1.3174	22.2501	2.9203	50.8311	0.5289	69.3259	12.4572	0.6667	0.476	0.2789	4.533	0.0256	0.542	0.0083	0.0117	0.1701	0.02553424	0.16721094	1	47	34.19	23196	100.56	505397.0	0.3636
000410	2012-03-19	1.3037	22.2549	2.9342	51.072	0.5314	63.4458	12.5162	0.6667	0.248	0.3177	9.6769	0.004	0.542	0.0083	0.0117	0.1701	0.00475819	0.0952949	11	198	55.14	43005	105.5	445477.7	0.2667
000410	2012-03-26	1.3189	22.1751	2.7445	40.7652	0.4444	49.782	23.4821	0.5833	-0.605	0.3091	-10.6911	-0.1416	0.4991	0.0097	0.0081	0.1786	-0.07666871	-0.01245144	-22	69	44.14	23233	55.25	38126.0	0.5714
000410	2012-04-05	1.3304	22.0857	2.5097	37.277	0.4064	24.8998	21.4728	0.3333	-1.31	0.4655	-30.2528	-0.3146	0.4991	0.0097	0.0081	0.1786	-0.08555511	-0.13193139	-16	42	24.98	16823	7.83	39197.17	0.6429
000410	2012-04-09	1.365	22.1815	2.762	41.0255	0.4472	43.8787	23.632	0.3333	-0.655	0.4649	-7.1104	-0.2202	0.4991	0.0097	0.0081	0.1786	0.10052219	-0.05694344	-13	72	78.71	41297	96.57	331337.14	0.0
000410	2012-04-16	1.3686	22.2953	3.095	45.9715	0.5012	63.7331	26.4811	0.3333	0.992	0.6431	30.769	0.1824	0.4991	0.0097	0.0081	0.1786	0.12055709	0.05885546	-5	57	33.96	28260	29.14	214664.0	0.3333
000410	2012-04-23	1.4081	22.2607	2.9423	52.7366	0.5007	66.2621	32.1378	0.4167	1.36	0.6424	-6.8314	0.0998	0.4996	0.0079	0.0052	0.1481	-0.03395413	0.10157004	-21	42	63.26	25300	62.1	109866.0	0.5789
000410	2012-05-02	1.4102	22.2298	2.8526	51.1291	0.4855	56.8399	31.1582	0.4167	-0.565	0.6689	-3.0079	-0.0418	0.4996	0.0079	0.0052	0.1481	-0.03048013	0.15664502	-2	31	20.07	12616	80.25	119675.75	0.3333
000410	2012-05-07	1.4064	22.2805	3.0009	53.7876	0.5107	47.1871	32.7783	0.5	0.238	0.5949	1.5932	-0.0012	0.4996	0.0079	0.0052	0.1481	0.05199263	0.10811546	-1	11	36.29	6700	42.0	67287.0	0.8333
000410	2012-05-14	1.4164	22.231	2.8561	51.1909	0.4861	42.6887	31.1959	0.4167	-0.079	0.5869	-9.6723	-0.0914	0.4996	0.0079	0.0052	0.1481	-0.048269	-0.06071063	-18	36	14.64	5088	55.0	39736.0	0.3333
000410	2012-05-21	1.4164	22.2322	2.8595	51.2528	0.4867	41.7625	31.2336	0.4167	-0.406	0.5123	-6.0134	-0.1068	0.4996	0.0079	0.0052	0.1481	0.00121253	-0.02554397	-19	42	64.5	14103	111.5	275738.0	0.3
000410	2012-05-28	1.4133	22.2003	2.7698	49.6453	0.4714	39.5187	30.254	0.3333	-0.192	0.4483	-5.7494	-0.0786	0.4996	0.0079	0.0052	0.1481	-0.02447173	-0.01953557	21	63	34.38	19900	38.67	65745.0	0.25
000410	2012-06-04	1.4159	22.2596	2.9389	52.6747	0.5002	61.4516	32.1001	0.5833	0.287	0.3886	0.7512	0.0176	0.4996	0.0079	0.0052	0.1481	0.06100171	-0.01052649	-8	29	114.67	8241	77.33	1885916.0	0.6
000410	2012-06-11	1.4218	22.1713	2.6905	48.2234	0.4579	34.6402	29.3875	0.4167	-0.23	0.3315	-17.9819	-0.1218	0.4996	0.0079	0.0052	0.1481	-0.08448658	-0.04674407	-12	21	123.57	13421	166.33	2198757.33	0.3
000410	2012-06-18	1.4339	22.2176	2.8181	50.5109	0.4796	44.5023	30.7815	0.5	-0.349	0.4042	-2.8364	0.0014	0.4996	0.0079	0.0052	0.1481	0.04741968	-0.00053692	-9	17	35.0	12119	34.6	243034.4	0.75
000410	2012-06-25	1.4464	22.1828	2.7215	48.7798	0.4632	48.4127	29.7265	0.3333	-0.06	0.4624	-10.3952	-0.0292	0.4996	0.0079	0.0052	0.1481	-0.03424917	-0.01031436	-2	6	102.33	4613	147.0	48239.67	0.5
000410	2012-07-02	1.469	22.1414	2.6112	46.8014	0.4444	23.9316	28.5209	0.25	-0.58	0.4908	-18.2225	-0.1266	0.4996	0.0079	0.0052	0.1481	-0.04056115	-0.11187722	-9	30	113.23	14073	91.2	732864.8	0.375
000410	2012-07-09	1.4651	22.1119	2.5353	45.4412	0.4315	20.2899	27.692	0.25	-0.7	0.4997	-10.7429	-0.1002	0.4996	0.0079	0.0052	0.1481	-0.02906185	-0.05645249	-3	41	127.07	22568	177.0	1598974.0	1.0
000410	2012-07-16	1.4881	22.0616	2.4111	43.2155	0.4103	29.5302	26.3357	0.5	-0.42	0.2785	-13.556	-0.1082	0.4996	0.0079	0.0052	0.1481	-0.04896642	-0.15283859	3	2	31.48	5922	38.33	73030.0	0.5
000410	2012-07-23	1.5081	22.0472	2.3766	42.5973	0.4045	29.6552	25.9589	0.5833	-0.46	0.3149	-2.2854	-0.0076	0.4996	0.0079	0.0052	0.1481	-0.0143103	-0.13289972	-7	47	52.89	9409	33.75	490819.5	0.5
000410	2012-07-30	1.5044	22.0297	2.3352	41.8554	0.3974	43.2099	25.5068	0.6667	-0.22	0.3926	-2.5634	0.0368	0.4996	0.0079	0.0052	0.1481	-0.01741169	-0.10975026	-9	24	28.95	4339	41.0	126959.0	0.8
000410	2012-08-06	1.5552	21.9797	2.2278	52.9273	0.4065	35.7398	-6.8189	0.5833	-0.449	0.5949	-14.7955	-0.0202	0.5348	0.0059	0.0023	0.1481	-0.04874334	-0.12943175	-66	97	52.41	16745	117.0	485258.86	0.4545
000410	2012-08-13	1.5388	22.0399	2.3662	56.2147	0.4318	53.3875	-7.2425	0.75	0.07	0.6653	8.3739	0.1242	0.5348	0.0059	0.0023	0.1481	0.06207633	-0.018389	-7	15	33.93	4423	50.75	174358.25	0.75
000410	2012-08-20	1.5634	21.9609	2.1863	51.941	0.3989	51.3562	-6.6919	0.5	-0.12	0.6248	-4.5846	0.0504	0.5348	0.0059	0.0023	0.1481	-0.07603779	-0.08011649	-36	27	46.46	14107	9.0	528791.0	0.8
000410	2012-08-27	1.5673	21.9369	2.1344	50.7083	0.3895	36.1987	-6.533	0.3333	-0.669	0.4669	-5.4488	0.0084	0.5348	0.0059	0.0023	0.1481	-0.02371499	-0.08641979	-8	30	34.48	7897	3.33	227413.67	0.6667
000410	2012-09-03	1.545	21.9122	2.0825	49.4755	0.38	25.0	-6.3742	0.3333	-0.3	0.3394	-7.6004	-0.0148	0.5348	0.0059	0.0023	0.1481	-0.02429105	-0.0619675	1	3	42.71	3005	13.5	157583.0	1.0
000410	2012-09-10	1.5193	21.9828	2.2348	53.0916	0.4078	58.7719	-6.8401	0.5833	0.29	0.4878	8.3798	0.0926	0.5348	0.0059	0.0023	0.1481	0.07308856	-0.05095527	6	18	44.19	6612	15.33	617679.33	0.3333
000410	2012-09-17	1.5147	21.9481	2.1587	51.2836	0.3939	57.6087	-6.6072	0.5	0.22	0.6187	2.0081	0.0932	0.5348	0.0059	0.0023	0.1481	-0.03405523	-0.00897271	-5	9	65.95	6256	139.0	1561801.33	0.25
000410	2012-09-24	1.5508	21.875	2.0064	47.6674	0.3661	39.1667	-6.1413	0.4167	-0.66	0.6347	-14.9392	-0.0498	0.5348	0.0059	0.0023	0.1481	-0.07051176	-0.05576948	0	22	59.0	6146	7.0	50683.67	0.6667
000410	2012-10-08	1.5276	21.8904	2.0376	48.4071	0.3718	27.8846	-6.2366	0.4167	-0.35	0.667	-3.9595	-0.0328	0.5348	0.0059	0.0023	0.1481	0.01552777	-0.01595066	-18	11	26.29	8595	8.75	644063.5	0.5
000410	2012-10-15	1.5622	21.9139	2.086	49.5577	0.3806	48.5714	-6.3848	0.4167	0.23	0.626	5.2087	0.0732	0.5348	0.0059	0.0023	0.1481	0.02375255	-0.06528667	-2	9	50.79	3857	4.0	839647.0	0.5
000410	2012-10-22	1.4988	21.9139	2.086	49.5577	0.3806	70.3297	-6.3848	0.5	0.14	0.228	-4.9112	0.0542	0.5348	0.0059	0.0023	0.1481	0.0	-0.03123144	0	106	50.71	34428	98.2	518937.2	0.4583
000410	2012-10-29	1.511	21.8921	2.041	48.4893	0.3724	33.3333	-6.2471	0.3333	-0.13	0.2071	-1.937	0.0352	0.5348	0.0059	0.0023	0.1481	-0.02154828	0.01773204	30	40	89.24	24754	27.86	411967.14	0.3125
000410	2012-11-05	1.5061	21.9073	2.1156	835.4544	0.4216	56.7568	-2.9572	0.5833	-0.04	0.3346	-4.4019	0.0142	0.485	0.0009	-0.01	0.0514	0.01520625	0.01741052	-33	13	87.57	10523	284.0	1425769.25	0.1429
000410	2012-11-12	1.5032	21.8733	2.045	807.5595	0.4075	31.4286	-2.8584	0.3333	-0.11	0.3859	-4.7982	-0.0132	0.485	0.0009	-0.01	0.0514	-0.0333429	-0.03968493	-29	52	110.81	19134	140.0	4242863.0	0.7
000410	2012-11-19	1.4966	21.8381	1.9743	779.6645	0.3934	29.8507	-2.7597	0.3333	-0.4	0.4553	-7.4917	-0.0602	0.485	0.0009	-0.01	0.0514	-0.03455236	-0.07423729	-16	15	59.77	13325	87.4	359460.0	0.3846
000410	2012-11-26	1.4907	21.8559	2.0096	793.612	0.4005	28.5714	-2.8091	0.4167	-0.1	0.3433	1.4528	-0.0106	0.485	0.0009	-0.01	0.0514	0.01789448	-0.03479453	-16	15	59.77	13325	87.4	359460.0	0.3846
000410	2012-12-03	1.5163	21.7658	1.8366	725.2693	0.366	24.5098	-2.5672	0.4167	-0.39	0.3338	-16.8081	-0.1074	0.485	0.0009	-0.01	0.0514	-0.08614753	-0.13614831	10	24	108.14	5780	11.0	890709.5	0.0
000410	2012-12-10	1.5149	21.8054	1.9108	754.559	0.3808	38.6861	-2.6708	0.4167	-0.28	0.5077	5.309	0.0042	0.485	0.0009	-0.01	0.0514	0.04039135	-0.06241406	-5	19	46.71	8474	35.33	579247.33	0.5
000410	2012-12-17	1.4275	21.8819	2.0626	814.5332	0.411	78.0488	-2.8831	0.5	0.64	0.7806	10.6055	0.144	0.485	0.0009	-0.01	0.0514	0.07948913	0.05162743	-19	60	81.87	34103	132.33	268298.44	0.6774
000410	2012-12-24	1.4295	21.8681	2.0344	803.3752	0.4054	71.2766	-2.8436	0.4167	0.35	0.5714	4.6531	0.1138	0.485	0.0009	-0.01	0.0514	-0.01371476	0.02001819	-26	33	47.08	35023	88.11	1452861.0	0.1795
000410	2012-12-31	1.408	21.9022	2.105	831.2702	0.4195	71.25	-2.9424	0.5	0.12	0.3917	2.3802	0.0874	0.485	0.0009	-0.01	0.0514	0.03473383	0.14089955	29	247	11.45	72261	30.83	23264.5	0.6721
000410	2013-01-07	1.4119	21.9254	2.1545	850.7967	0.4293	64.7727	-3.0115	0.5	0.32	0.3266	7.9792	0.095	0.485	0.0009	-0.01	0.0514	0.02347445	0.12398265	-1	87	10.52	32549	40.0	34930.33	0.7143
000410	2013-01-14	1.3804	21.9006	2.1015	829.8754	0.4188	59.596	-2.9374	0.5	-0.03	0.3306	-3.3535	0.016	0.485	0.0009	-0.01	0.0514	-0.0245703	0.01992322	-36	209	16.84	38925	9.13	7100418.75	0.4444
000410	2013-01-21	1.3912	22.0326	2.3982	947.0343	0.4779	72.4175	-3.3521	0.5833	0.689	0.4607	10.0138	0.0928	0.485	0.0009	-0.01	0.0514	0.14119822	0.1748362	-26	179	61.74	32004	102.33	440339.0	0.1176
000410	2013-01-28	1.3865	21.9481	2.2039	870.3232	0.4392	52.8826	-3.0806	0.4167	0.29	0.4624	5.9964	-0.0322	0.485	0.0009	-0.01	0.0514	-0.08100035	0.05910202	-89	219	2.35	52054	7.67	13117.89	0.7
000410	2013-02-04	1.3658	22.0458	2.4299	959.5871	0.4842	62.6252	-3.3966	0.5	0.09	0.5878	14.1286	0.0662	0.485	0.0009	-0.01	0.0514	0.10257258	0.13820015	-36	210	69.13	102364	87.06	585465.13	0.4035
000410	2013-02-18	1.3644	22.0042	2.3311	920.5341	0.4645	60.3106	-3.2583	0.5833	0.359	0.5128	1.5939	-0.0318	0.485	0.0009	-0.01	0.0514	-0.04071946	0.12205099	-10	135	154.39	48605	127.75	322332.75	0.6923
000410	2013-02-25	1.3386	21.9688	2.2498	888.4549	0.4483	26.862	-3.1448	0.5	-0.509	0.5562	-6.383	-0.1058	0.485	0.0009	-0.01	0.0514	-0.03484375	-0.05399098	-39	112	49.64	46721	222.38	684299.0	0.44
000410	2013-03-04	1.3126	22.0326	2.3982	947.0343	0.4779	56.162	-3.3521	0.5833	0.19	0.49	10.461	-0.013	0.485	0.0009	-0.01	0.0514	0.06594355	0.09295292	11	37	69.91	33525	294.88	1358112.88	0.8214
000410	2013-03-11	1.2802	22.0237	2.377	938.6658	0.4737	53.8589	-3.3225	0.6667	0.359	0.4217	0.443	-0.006	0.485	0.0009	-0.01	0.0514	-0.00885941	-0.01847907	6	23	172.14	14158	399.5	171546.0	0.4444
000410	2013-03-18	1.2752	21.9797	2.2745	898.2181	0.4533	42.8749	-3.1793	0.5	-0.349	0.4446	-7.9393	-0.0736	0.485	0.0009	-0.01	0.0514	-0.04305854	-0.02081815	-5	34	64.99	38150	93.73	218764.09	0.6774
000410	2013-03-25	1.2455	21.9545	2.218	875.9021	0.442	27.8503	-3.1004	0.3333	-0.449	0.4633	-5.4197	-0.0956	0.485	0.0009	-0.01	0.0514	-0.02487323	-0.01084763	-39	100	80.04	54275	87.9	49698.7	0.7143
000410	2013-04-01	1.167	21.9481	2.1921	146.1202	0.4371	37.6344	-2.6695	0.3333	-0.2	0.5437	-5.9004	-0.0738	0.5255	0.0026	0.0016	0.0621	-0.00634955	-0.08314073	23	67	67.73	29600	101.75	336761.5	0.7333
000410	2013-04-08	1.1658	21.9656	2.2307	148.696	0.4448	54.7619	-2.7165	0.5	0.01	0.5535	2.9284	-0.005	0.5255	0.0026	0.0016	0.0621	0.01762794	-0.05665338	5	27	97.46	8521	166.5	195007.5	0.6
000410	2013-04-15	1.1584	21.9106	2.1113	140.7344	0.421	36.3636	-2.5711	0.3333	-0.15	0.4447	-6.6106	-0.0302	0.5255	0.0026	0.0016	0.0621	-0.0535376	-0.06713244	-30	23	29.32	13251	26.5	40954.75	0.8571
000410	2013-04-22	1.145	21.9006	2.0902	139.3293	0.4168	30.137	-2.5454	0.4167	-0.4	0.4444	-6.6614	-0.0384	0.5255	0.0026	0.0016	0.0621	-0.01000915	-0.05226836	-33	18	133.09	7792	113.0	146892.8	0.4
000410	2013-05-02	1.1316	21.8292	1.9462	129.7285	0.3881	15.6627	-2.37	0.3333	-0.47	0.4469	-8.756	-0.0672	0.5255	0.0026	0.0016	0.0621	-0.06892368	-0.11484249	-15	103	30.69	195397	90.0	57306.4	0.067
000410	2013-05-06	1.1285	21.8523	1.9724	279.3374	0.4175	30.2326	-1.8436	0.5	-0.17	0.4154	-8.1635	-0.0402	0.5331	0.0017	0.0023	0.1127	0.023517	-0.10895343	2	6	44.36	3460	283.0	684363.5	0.6667
000410	2013-05-13	1.1154	21.8836	2.035	288.2053	0.4308	43.5897	-1.9022	0.5833	0.17	0.3004	5.532	0.0654	0.5331	0.0017	0.0023	0.1127	0.03170658	-0.02370925	-4	43	98.77	34921	97.6	76860.6	0.1739
000410	2013-05-20	1.1022	22.2427	2.9143	412.7409	0.617	82.0896	-2.7241	0.6667	0.3	0.376	1.9054	0.0944	0.5331	0.0017	0.0023	0.1127	0.0205077	0.0068076	2	12	44.71	23673	168.75	646572.0	0.4
000410	2013-05-27	1.0889	22.2659	2.9826	422.4199	0.6314	72.0	-2.788	0.4167	0.26	0.5112	4.1998	0.1064	0.5331	0.0017	0.0023	0.1127	0.02349283	0.09922411	2	64	57.5	24871	99.0	8746083.0	0.4118
000410	2013-06-03	1.0732	22.2789	3.0217	427.9508	0.6397	74.6667	-2.8245	0.5833	0.22	0.4279	3.4212	0.078	0.5331	0.0017	0.0023	0.1127	0.01305204	0.08875915	0	16	19.14	19632	144.33	1002816.33	0.2857
000410	2013-06-13	1.0706	22.2035	2.802	396.8397	0.5932	29.0323	-2.6192	0.5	-0.37	0.3842	-12.8611	-0.0638	0.5331	0.0017	0.0023	0.1127	-0.07269395	-0.01564138	3	32	5.32	21018	66.0	635859.25	0.2
000410	2013-06-17	1.0729	22.1752	2.7239	385.7779	0.5767	25.6881	-2.5462	0.5	-0.61	0.3908	-17.6432	-0.1348	0.5331	0.0017	0.0023	0.1127	-0.02784765	-0.06399673	-22	11	2.33	23958	11.29	1526540.71	0.3571
000410	2013-06-24	1.051	22.1256	2.5921	367.1113	0.5488	10.7143	-2.423	0.25	-0.71	0.3948	-7.9564	-0.1466	0.5331	0.0017	0.0023	0.1127	-0.04841989	-0.13590945	-55	139	7.81	133030	7.84	10917.79	0.36
000410	2013-07-01	1.0379	22.0931	2.5091	355.3582	0.5312	29.7297	-2.3454	0.3333	-0.44	0.6533	-10.5405	-0.102	0.5331	0.0017	0.0023	0.1127	-0.03198032	-0.18094181	-14	79	20.93	91646	40.4	25040.4	0.3171
000410	2013-07-08	1.0296	22.0989	2.5238	357.4322	0.5343	36.5079	-2.3591	0.3333	-0.14	0.6287	-1.9677	-0.0098	0.5331	0.0017	0.0023	0.1127	0.00581823	-0.10242963	-20	69	15.58	88191	32.93	1053102.0	0.4412
000410	2013-07-15	1.01	22.0872	2.4945	353.2841	0.5281	39.5833	-2.3317	0.3333	-0.03	0.584	-1.3542	0.0318	0.5331	0.0017	0.0023	0.1127	-0.01163564	-0.08621762	-7	29	17.24	41880	46.92	619482.23	0.5652
000410	2013-07-22	0.9926	22.0989	2.5238	357.4322	0.5343	50.5155	-2.3591	0.5	0.0	0.497	1.4188	0.0812	0.5331	0.0017	0.0023	0.1127	0.01177262	-0.02602511	-87	146	9.59	137481	31.96	1830592.75	0.5263
000410	2013-07-29	0.9859	22.1008	2.5286	358.1236	0.5353	56.044	-2.3636	0.5833	0.07	0.3025	-1.6526	0.0738	0.5331	0.0017	0.0023	0.1127	0.00192819	0.0078834	-29	32	21.56	49049	55.89	73745.0	0.2727
000410	2013-08-05	0.9868	22.0969	2.5189	356.7409	0.5332	48.2759	-2.3545	0.6667	-0.01	0.4017	-5.2989	0.0236	0.5331	0.0017	0.0023	0.1127	-0.00384896	-0.00178379	1	266	6.65	212422	46.67	144957.2	0.5364
000410	2013-08-12	0.9895	22.1218	2.5823	365.7285	0.5467	46.7532	-2.4138	0.5833	0.11	0.4394	3.113	0.0582	0.5331	0.0017	0.0023	0.1127	0.02518153	0.03503338	-38	189	9.75	151360	66.8	102231.18	0.5773
000410	2013-08-19	0.9854	22.1027	2.5335	358.815	0.5363	60.274	-2.3682	0.5833	0.03	0.398	-1.7078	0.035	0.5331	0.0017	0.0023	0.1127	-0.01890961	0.00435115	-52	164	13.01	139523	46.04	52379.5	0.5424
000410	2013-08-26	0.9729	22.1066	2.5433	360.1977	0.5384	48.7805	-2.3773	0.4167	-0.08	0.468	-2.8882	0.0068	0.5331	0.0017	0.0023	0.1127	0.00384157	0.00626453	22	174	19.38	119702	63.77	66540.7	0.6061
000410	2013-09-02	0.9694	22.1912	1.5753	-220.0829	0.5935	64.1509	-2.8886	0.5	0.48	0.6712	6.0656	0.069	0.6546	-0.0001	0.0012	0.1488	0.08834785	0.09846134	-19	197	10.63	163113	85.56	2715929.56	0.5909
000410	2013-09-09	0.9627	22.2052	1.5975	-223.1881	0.6019	64.2857	-2.9294	0.5	0.54	1.0178	6.8228	0.078	0.6546	-0.0001	0.0012	0.1488	0.01406487	0.08734468	-51	262	17.98	189495	70.06	84914.98	0.4862
000410	2013-09-16	0.9406	22.2121	1.6086	-224.7407	0.6061	66.4179	-2.9497	0.6667	0.12	0.8979	3.8506	0.0416	0.6546	-0.0001	0.0012	0.1488	0.00699468	0.11324897	-47	310	4.36	267234	32.35	135974.23	0.4663
000410	2013-09-23	0.9365	22.1982	1.5864	-221.6355	0.5977	36.2637	-2.909	0.5833	0.01	0.9619	-3.453	-0.0246	0.6546	-0.0001	0.0012	0.1488	-0.01383282	0.09557458	-57	187	20.36	152813	68.82	2279346.95	0.5068
000410	2013-09-30	0.9437	22.1734	1.5475	-216.2014	0.583	37.2093	-2.8377	0.5833	-0.34	0.9801	-5.2903	-0.0822	0.6546	-0.0001	0.0012	0.1488	-0.02450184	-0.01727511	-94	185	3.77	184858	40.29	53325.88	0.7816
000410	2013-10-08	0.9442	22.1894	1.5725	-219.6947	0.5925	42.5532	-2.8835	0.5833	-0.26	1.0331	-3.494	-0.076	0.6546	-0.0001	0.0012	0.1488	0.01610713	-0.01523285	5	2	72.79	6391	222.0	4069998.0	0.0
000410	2013-10-14	0.9451	22.2293	1.6364	-228.6223	0.6165	54.2056	-3.0007	0.5833	0.18	0.5819	6.1288	-0.0056	0.6546	-0.0001	0.0012	0.1488	0.04069238	0.01846485	-29	95	65.27	110107	227.21	984923.86	0.5938
000410	2013-10-21	0.9426	22.2478	1.6669	-232.8919	0.6281	65.625	-3.0567	0.6667	0.43	0.4741	2.7129	0.017	0.6546	-0.0001	0.0012	0.1488	0.01867523	0.0509729	13	55	10.81	52228	79.73	261767.0	0.55
000410	2013-10-28	0.942	22.1823	1.5614	-218.1421	0.5883	36.2637	-2.8631	0.4167	-0.27	0.4505	-7.1706	-0.07	0.6546	-0.0001	0.0012	0.1488	-0.06336293	0.01211181	-23	104	31.4	79591	146.44	393297.22	0.6786
000410	2013-11-04	0.9423	22.1535	1.5613	292.2682	0.5719	27.5862	-3.6696	0.3333	-0.54	0.4856	-7.8512	-0.113	0.6217	0.0018	0.001	0.2378	-0.02844211	-0.03243743	-17	20	11.2	41817	53.6	335232.2	0.45
000410	2013-11-11	0.9338	22.1461	1.5498	290.1271	0.5677	31.3953	-3.6427	0.4167	-0.2	0.4393	-1.1022	-0.0502	0.6217	0.0018	0.001	0.2378	-0.0073659	-0.08049571	-27	42	56.06	50190	94.71	700113.14	0.7059
000410	2013-11-18	0.9323	22.1894	1.6184	302.974	0.5928	56.8421	-3.804	0.6667	0.2	0.4953	-0.8921	0.0098	0.6217	0.0018	0.001	0.2378	0.04426968	-0.05490126	3	11	10.92	19699	194.57	316210.43	0.5556
000410	2013-11-25	0.9146	22.2121	1.6556	309.9328	0.6065	57.4713	-3.8914	0.6667	0.37	0.407	4.6851	0.0726	0.6217	0.0018	0.001	0.2378	0.02301852	0.03148019	-26	15	22.81	15356	73.5	111140.5	0.625
000410	2013-12-02	0.8989	22.2326	1.6899	316.3563	0.619	84.507	-3.972	0.8333	0.25	0.3731	3.1218	0.0664	0.6217	0.0018	0.001	0.2378	0.02071954	0.08064184	4	8	11.09	13051	23.4	661670.6	0.4
000410	2013-12-09	0.8842	22.2326	1.6899	316.3563	0.619	56.25	-3.972	0.6667	0.12	0.4985	1.3882	0.0316	0.6217	0.0018	0.001	0.2378	0.0	0.08800774	0	5	6.96	22237	130.5	132382.75	0.5
000410	2013-12-16	0.8895	22.2377	1.6985	317.9621	0.6222	56.25	-3.9922	0.5833	0.03	0.3862	0.3266	0.0142	0.6217	0.0018	0.001	0.2378	0.0050602	0.04879826	-22	34	61.83	65540	141.2	451922.4	0.32
000410	2013-12-23	0.8879	22.1859	1.6127	301.9034	0.5907	41.9753	-3.7906	0.3333	-0.27	0.4174	-5.7418	-0.0608	0.6217	0.0018	0.001	0.2378	-0.05052083	-0.02474109	-35	39	53.68	37166	101.88	124747.0	0.7273
000410	2013-12-30	0.8789	22.1823	1.607	300.8329	0.5887	32.8767	-3.7771	0.4167	-0.32	0.4488	-3.9061	-0.0674	0.6217	0.0018	0.001	0.2378	-0.00353508	-0.04899571	-57	55	40.57	87212	134.57	141937.21	0.5577
000410	2014-01-06	0.8701	22.236	1.6957	317.4268	0.6211	58.8889	-3.9855	0.5	0.25	0.5184	10.6306	0.0484	0.6217	0.0018	0.001	0.2378	0.05517157	0.00617586	-10	27	77.97	50725	243.33	266478.22	0.35
000410	2014-01-13	0.8772	22.1644	1.5784	295.48	0.5782	47.9675	-3.7099	0.4167	-0.01	0.515	-10.4075	-0.0362	0.6217	0.0018	0.001	0.2378	-0.06915541	-0.06803975	-16	68	111.57	47283	219.9	233578.2	0.1765
000410	2014-01-20	0.8538	22.1589	1.5698	293.8741	0.575	36.4407	-3.6898	0.3333	-0.44	0.4859	-4.5936	-0.0478	0.6217	0.0018	0.001	0.2378	-0.00541786	-0.02293678	-52	129	68.48	93998	250.56	251188.22	0.6522
000410	2014-01-27	0.8507	22.1947	1.627	304.5799	0.596	47.5	-3.8242	0.5	0.17	0.4149	3.8404	0.0284	0.6217	0.0018	0.001	0.2378	0.03644105	0.01703935	-23	74	28.16	76477	137.6	226759.4	0.3478
000410	2014-02-07	0.8465	22.1965	1.6299	305.1152	0.597	70.0	-3.8309	0.5	0.17	0.2834	2.2354	0.048	0.6217	0.0018	0.001	0.2378	0.00175195	-0.03638027	-65	97	40.64	111321	245.15	496260.62	0.5556
000410	2014-02-10	0.8555	22.1982	1.6327	305.6505	0.5981	74.359	-3.8376	0.5833	0.22	0.2638	0.844	0.0452	0.6217	0.0018	0.001	0.2378	0.00174888	0.03452402	-16	31	62.26	17528	214.4	138248.2	0.6667
000410	2014-02-17	0.8709	22.2692	1.7528	328.1326	0.6421	78.022	-4.1199	0.5	0.44	0.8774	9.9906	0.1046	0.6217	0.0018	0.001	0.2378	0.07356571	0.11350759	-30	143	64.08	119552	192.36	599938.59	0.6607
000410	2014-02-24	0.865	22.3715	1.9416	363.4618	0.7112	84.4055	-4.5635	0.6667	1.079	0.8295	16.9815	0.2058	0.6217	0.0018	0.001	0.2378	0.10766556	0.1847321	-1	84	96.02	84897	193.0	213669.57	0.4815
000410	2014-03-03	0.8815	22.4749	2.1532	403.0732	0.7887	75.1594	-5.0608	0.6667	1.399	0.7442	20.893	0.2984	0.6217	0.0018	0.001	0.2378	0.10894548	0.29192563	-77	277	44.15	294321	188.19	1148666.68	0.5281
000410	2014-03-10	0.8546	22.4259	2.0502	383.8028	0.751	62.2572	-4.8189	0.5	0.38	0.4657	-6.1155	0.0246	0.6217	0.0018	0.001	0.2378	-0.04779731	0.24237944	-49	153	43.83	141297	128.17	276483.6	0.5128
000410	2014-03-17	0.8896	22.3491	1.8987	355.4324	0.6955	32.6203	-4.4627	0.25	-0.89	0.5773	-12.6482	-0.2094	0.6217	0.0018	0.001	0.2378	-0.07392847	0.09488526	17	87	31.17	82252	140.4	60638.67	0.4643
000410	2014-03-24	0.9005	22.367	1.933	361.8559	0.7081	38.1215	-4.5433	0.5	-0.41	0.6685	0.0171	-0.1448	0.6217	0.0018	0.001	0.2378	0.01806792	0.00528762	-22	44	52.59	36396	297.38	128093.38	0.4444
000410	2014-03-31	0.9117	22.3216	1.8472	345.7972	0.6766	45.1022	-4.3417	0.5833	-0.179	0.5315	-6.1337	-0.1348	0.6217	0.0018	0.001	0.2378	-0.04434274	-0.1480006	-36	33	41.3	62462	81.0	129790.92	0.3333
000410	2014-04-08	0.9073	22.3201	1.8443	345.2619	0.6756	29.7767	-4.335	0.5833	-0.309	0.4461	-9.3836	-0.1192	0.6217	0.0018	0.001	0.2378	-0.00154313	-0.10174642	-22	38	90.27	54057	191.33	73965.44	0.6667
000410	2014-04-14	0.8914	22.3596	1.9187	359.1794	0.7028	50.9823	-4.5097	0.6667	-0.02	0.4426	7.6233	0.014	0.6217	0.0018	0.001	0.2378	0.04028992	0.01247197	-10	37	57.66	35947	268.2	69846.2	0.6
000410	2014-04-21	0.8982	22.3461	1.8918	265.4262	0.6867	65.0181	-3.7716	0.6667	0.199	0.3631	-4.0553	0.0084	0.6158	0.0023	-0.0058	0.2477	-0.01342213	-0.01901808	-16	13	88.4	87997	194.0	80037.0	0.1429
000410	2014-04-28	0.9116	22.2544	1.7261	242.1713	0.6266	15.9027	-3.4412	0.3333	-0.669	0.3683	-14.4489	-0.1194	0.6158	0.0023	-0.0058	0.2477	-0.08759996	-0.0622753	-2	16	46.97	35226	161.4	45353.6	0.3333
000410	2014-05-05	0.9162	22.2511	1.7145	299.838	0.617	20.1707	-3.3022	0.4167	-0.719	0.3599	-13.1829	-0.1462	0.6353	0.0014	-0.0078	0.2417	-0.00330089	-0.06403306	1	1	0.0	31782	1.0	31556.5	0.0
000410	2014-05-12	0.9193	22.2643	1.7373	303.8225	0.6252	32.4786	-3.3461	0.5	-0.27	0.2851	2.1003	-0.0274	0.6353	0.0014	-0.0078	0.2417	0.0132473	-0.09107568	7	15	6.14	20911	403.0	161624.5	0.2
000410	2014-05-19	0.916	22.2527	1.7173	300.3361	0.618	59.375	-3.3077	0.6667	0.01	0.3325	-4.5256	0.0124	0.6353	0.0014	-0.0078	0.2417	-0.01143984	-0.08909339	5	46	73.66	79430	278.36	6409284.0	0.3158
000410	2014-05-26	0.9016	22.2692	1.7458	305.3168	0.6283	54.023	-3.3625	0.6667	0.03	0.5172	2.9875	0.0442	0.6353	0.0014	-0.0078	0.2417	0.01658876	0.01509533	-40	71	88.9	100494	240.54	136882.77	0.4091
000410	2014-06-03	0.901	22.2427	1.7002	297.3476	0.6119	40.4762	-3.2747	0.5833	-0.06	0.512	-4.7624	0.0134	0.6353	0.0014	-0.0078	0.2417	-0.02613133	-0.00773511	-5	73	27.06	122095	329.29	194375.14	0.2143
000410	2014-06-09	0.8858	22.2676	1.743	304.8187	0.6272	52.5	-3.357	0.6667	0.01	0.4896	-4.4797	0.0224	0.6353	0.0014	-0.0078	0.2417	0.02516266	0.00418025	-26	29	14.89	44202	257.2	3440427.6	0.5455
000410	2014-06-16	0.8873	22.2708	1.7487	305.8148	0.6293	52.1739	-3.368	0.5833	0.16	0.4933	1.6233	0.0438	0.6353	0.0014	-0.0078	0.2417	0.00325769	0.01887778	-13	142	33.51	142855	187.95	138048.7	0.561
000410	2014-06-23	0.843	22.3247	1.8455	322.7492	0.6641	77.5271	-3.5545	0.5833	0.36	1.0759	14.6607	0.1238	0.6353	0.0014	-0.0078	0.2417	0.05536894	0.05765796	-250	471	60.0	798179	245.86	268135.34	0.5513
000410	2014-06-30	0.8598	22.2676	1.743	304.8187	0.6272	48.4825	-3.357	0.3333	-0.02	0.8389	-8.8731	-0.0224	0.6353	0.0014	-0.0078	0.2417	-0.05554082	0.02824847	-370	538	53.84	465566	202.54	155826.74	0.6985
000410	2014-07-07	0.848	22.3846	1.9594	342.672	0.7051	58.2014	-3.7739	0.4167	0.399	0.7955	18.8723	0.1324	0.6353	0.0014	-0.0078	0.2417	0.12418558	0.12727139	-272	656	63.8	567122	234.2	187073.68	0.6598
000410	2014-07-14	0.8856	22.3566	1.9053	333.2087	0.6857	59.437	-3.6697	0.5	0.569	0.5235	-3.2555	0.0146	0.6353	0.0014	-0.0078	0.2417	-0.02762928	0.09638442	-407	631	66.69	665942	190.99	170648.63	0.5896
000410	2014-07-21	0.9174	22.3536	1.8996	332.2125	0.6836	49.1883	-3.6587	0.4167	-0.21	0.4891	1.8639	-0.0302	0.6353	0.0014	-0.0078	0.2417	-0.00298017	0.03803531	-337	818	62.88	701851	176.95	768340.83	0.6637
000410	2014-07-28	0.9047	22.37	1.9309	337.6913	0.6949	55.4113	-3.7191	0.4167	0.09	0.5151	-0.8262	-0.0568	0.6353	0.0014	-0.0078	0.2417	0.01649145	0.11006758	-171	534	55.17	427660	217.32	140210.86	0.604
000410	2014-08-04	0.8879	22.4231	2.0363	356.1199	0.7328	69.1987	-3.922	0.5	0.48	0.513	13.7935	0.099	0.6353	0.0014	-0.0078	0.2417	0.05455283	0.04043483	-402	949	65.74	722080	230.71	418663.44	0.413
000410	2014-08-11	0.8848	22.4231	2.0363	356.1199	0.7328	75.7392	-3.922	0.5	0.37	0.5243	-2.9837	0.0274	0.6353	0.0014	-0.0078	0.2417	0.0	0.06806411	-313	577	59.29	565670	209.34	250474.04	0.5789
000410	2014-08-18	0.8891	22.4669	2.1274	372.0581	0.7656	62.3932	-4.0975	0.5	0.32	0.5071	9.4752	0.0452	0.6353	0.0014	-0.0078	0.2417	0.04475962	0.1158039	-173	482	60.5	420023	215.28	265320.85	0.5989
000410	2014-08-25	0.8862	22.4775	2.1502	376.0427	0.7738	70.0	-4.1414	0.5	0.4	0.4729	1.9923	0.0372	0.6353	0.0014	-0.0078	0.2417	0.01072201	0.11003446	-245	519	61.54	455834	227.4	255175.67	0.6872
000410	2014-09-01	0.9158	22.4411	2.0733	362.5948	0.7461	55.0562	-3.9933	0.5	-0.19	0.474	-8.8688	-0.0962	0.6353	0.0014	-0.0078	0.2417	-0.03578583	0.0196958	-250	309	50.39	303056	210.04	155865.51	0.5573
000410	2014-09-09	0.9453	22.4815	2.1616	312.6623	0.7767	50.0	-4.1471	0.5	0.03	0.5171	6.0998	-0.0146	0.6821	0.0007	-0.0204	0.2674	0.04122202	0.06091782	-267	458	63.02	397927	189.85	1359198.76	0.6535
000410	2014-09-15	0.9352	22.5101	2.2243	321.737	0.7993	95.3125	-4.2675	0.75	0.57	0.5012	6.1698	0.0382	0.6821	0.0007	-0.0204	0.2674	0.02902363	0.04518183	-186	622	59.79	439136	238.57	255726.65	0.633
000410	2014-09-22	0.9568	22.4868	2.173	314.3123	0.7808	56.4356	-4.169	0.75	0.09	0.4141	-8.2926	-0.048	0.6821	0.0007	-0.0204	0.2674	-0.02309286	0.01136696	-339	616	53.06	425715	235.01	152363.13	0.6127
000410	2014-09-29	0.9616	22.5101	2.2243	321.737	0.7993	51.049	-4.2675	0.75	0.0	0.3773	1.4141	-0.0324	0.6821	0.0007	-0.0204	0.2674	0.02363874	0.07079153	-344	449	59.52	415597	266.07	268218.71	0.482
000410	2014-10-08	0.9526	22.5063	2.2158	320.4995	0.7962	48.951	-4.2511	0.6667	0.25	0.3326	7.2122	-0.0022	0.6821	0.0007	-0.0204	0.2674	-0.00383412	0.02573539	-125	337	66.62	296106	250.75	261227.06	0.3605
000410	2014-10-13	0.9607	22.5165	2.2386	323.7994	0.8044	61.6541	-4.2948	0.6667	0.23	0.3391	6.5927	0.0362	0.6821	0.0007	-0.0204	0.2674	0.01026367	0.00697543	-127	353	56.63	349041	264.44	261468.44	0.6047
000410	2014-10-20	0.9597	22.5101	2.2243	321.737	0.7993	58.5185	-4.2675	0.4167	0.0	0.2811	-4.53	-0.0072	0.6821	0.0007	-0.0204	0.2674	-0.00634962	0.02371867	-135	319	61.04	400413	246.85	927711.35	0.5
000410	2014-10-27	0.9607	22.4868	2.173	314.3123	0.7808	40.0	-4.169	0.3333	-0.23	0.3138	-10.4242	-0.1142	0.6821	0.0007	-0.0204	0.2674	-0.02309286	-0.02301293	-127	225	58.44	220466	232.73	166338.54	0.5699
000410	2014-11-03	0.9303	22.5254	2.2481	252.0703	0.7929	45.0382	-4.136	0.4167	0.12	0.3403	6.4289	0.0024	0.7076	0.0009	-0.0114	0.2391	0.03938287	0.02020406	-248	420	65.04	400159	258.47	358105.58	0.4841
000410	2014-11-10	0.939	22.5454	2.2935	257.1626	0.8089	66.4286	-4.2196	0.5833	0.46	0.4227	0.785	0.0444	0.7076	0.0009	-0.0114	0.2391	0.02018229	0.03012268	-184	504	72.21	411297	241.14	334459.44	0.4875
000410	2014-11-17	0.9784	22.5241	2.2453	251.752	0.7919	46.8208	-4.1308	0.4167	-0.01	0.4635	-9.4216	-0.0572	0.7076	0.0009	-0.0114	0.2391	-0.0210168	0.0154555	-252	458	64.8	419201	192.87	158848.7	0.6216
000410	2014-11-24	0.9615	22.5723	2.356	264.1645	0.8309	52.5	-4.3345	0.5	0.22	0.4448	7.1649	0.0092	0.7076	0.0009	-0.0114	0.2391	0.04928078	0.08782914	-270	412	63.88	376024	227.04	187759.04	0.5672
000410	2014-12-01	1.1116	22.9615	3.4772	389.8814	1.2264	94.6317	-6.3973	0.6667	4.337	1.2264	68.582	0.7898	0.7076	0.0009	-0.0114	0.2391	0.47591634	0.52436261	-142	1606	80.55	2046440	216.54	456947.33	0.4685
000410	2014-12-08	0.9903	22.9275	3.3608	376.8323	1.1854	81.0728	-6.1831	0.75	3.538	0.9393	22.7371	0.645	0.7076	0.0009	-0.0114	0.2391	-0.03344932	0.470731	-642	1800	70.47	1751165	261.85	325995.22	0.5298
000410	2014-12-15	1.079	22.9409	3.4062	381.9246	1.2014	62.6918	-6.2667	0.6667	-0.249	0.6887	-6.91	0.0174	0.7076	0.0009	-0.0114	0.2391	0.01350017	0.50524797	-1321	2540	60.32	2370713	245.38	186743.18	0.5638
000410	2014-12-22	1.1603	23.0248	3.7043	415.3431	1.3065	54.2891	-6.815	0.5833	1.209	0.4203	34.5587	0.114	0.7076	0.0009	-0.0114	0.2391	0.08751325	0.54348044	-884	2813	65.04	2126213	254.07	314977.82	0.5816
000410	2014-12-29	1.0796	23.0186	3.6816	412.7969	1.2985	63.9209	-6.7733	0.6667	0.969	0.3768	-30.115	-0.2714	0.7076	0.0009	-0.0114	0.2391	-0.00613739	0.06142671	-1077	1897	64.09	1438815	244.74	193372.1	0.5717
000410	2015-01-05	1.0702	22.9841	3.5567	398.7929	1.2544	52.9159	-6.5435	0.5	-1.589	0.4041	11.2764	-0.2968	0.7076	0.0009	-0.0114	0.2391	-0.03392436	0.06095167	-599	1440	67.52	1088414	277.71	225403.54	0.5545
000410	2015-01-12	0.9946	23.0951	3.9739	445.5787	1.4016	68.0029	-7.3111	0.6667	1.479	0.341	37.6089	0.0462	0.7076	0.0009	-0.0114	0.2391	0.11730817	0.16475967	-1179	2272	69.23	2051096	243.1	233797.03	0.5238
000410	2015-01-19	1.0188	23.0879	3.9456	442.396	1.3916	53.3456	-7.2589	0.5833	1.37	0.3566	-6.7199	-0.1644	0.7076	0.0009	-0.0114	0.2391	-0.00714514	0.07010128	-1122	1794	67.34	1578461	253.08	205745.64	0.6115
000410	2015-01-26	1.0424	23.126	4.0988	459.5826	1.4456	54.1343	-7.5409	0.5833	0.44	0.3737	39.5445	0.0352	0.7076	0.0009	-0.0114	0.2391	0.03885152	0.11509019	-1088	2225	59.61	2156669	232.71	120466.18	0.5119
000410	2015-02-02	1.0353	23.1884	4.3628	489.1818	1.5388	64.5687	-8.0266	0.6667	1.469	0.3706	104.9521	0.0982	0.7076	0.0009	-0.0114	0.2391	0.06441784	0.21343239	-779	2241	62.21	1514414	258.32	437716.0	0.5343
000410	2015-02-09	1.0502	23.1363	4.1414	464.3567	1.4607	51.3688	-7.6193	0.5	0.15	0.3248	-2.1539	-0.1572	0.7076	0.0009	-0.0114	0.2391	-0.05074587	0.04537835	-1573	2540	69.76	1936746	267.06	154373.67	0.5512
000410	2015-02-16	1.0422	23.1114	4.0392	452.8989	1.4246	44.0579	-7.4313	0.5833	-1.14	0.398	-31.677	-0.377	0.7076	0.0009	-0.0114	0.2391	-0.02469136	0.02783213	-1203	1613	62.25	1031471	257.13	193342.31	0.5476
000410	2015-02-25	1.0384	23.1506	4.201	471.0403	1.4817	43.8151	-7.7289	0.5833	-0.25	0.4191	9.9749	-0.2224	0.7076	0.0009	-0.0114	0.2391	0.04005218	0.02903279	-192	594	65.3	519979	283.63	141056.94	0.4688
000410	2015-03-02	1.0099	23.288	4.8198	540.4233	1.6999	63.4391	-8.8674	0.5833	2.389	0.3605	62.0048	0.2276	0.7076	0.0009	-0.0114	0.2391	0.14730339	0.11191834	-344	1382	81.95	1270625	260.05	306792.3	0.4183
000410	2015-03-09	0.9987	23.3835	5.3024	594.5293	1.8701	77.6312	-9.7552	0.6667	4.767	0.4232	89.596	0.5734	0.7076	0.0009	-0.0114	0.2391	0.10012957	0.26279378	-690	2273	67.87	3196795	262.13	296977.62	0.3526
000410	2015-03-16	0.9936	23.3835	5.3024	594.5293	1.8701	77.6312	-9.7552	0.6667	4.767	0.4232	89.596	0.5734	0.7076	0.0009	-0.0114	0.2391	0.0	0.28748514	-227	1276	64.95	1355228	218.28	135699.39	0.2716
000410	2015-03-23	0.9879	23.3835	5.3024	594.5293	1.8701	77.6312	-9.7552	0.6667	4.767	0.4232	89.596	0.5734	0.7076	0.0009	-0.0114	0.2391	0.0	0.24743296	-529	1240	69.19	1126967	230.92	172247.17	0.2412
000410	2015-03-30	0.9819	23.3835	5.3024	594.5293	1.8701	77.6312	-9.7552	0.6667	4.767	0.4232	89.596	0.5734	0.7076	0.0009	-0.0114	0.2391	0.0	0.10012957	-506	1749	72.17	1435771	226.14	107156.53	0.2226
000410	2015-04-07	0.9979	23.3835	5.3024	594.5293	1.8701	77.6312	-9.7552	0.6667	4.767	0.4232	89.596	0.5734	0.7076	0.0009	-0.0114	0.2391	0.0	0.0	-595	1422	61.91	1297838	223.54	60839.06	0.2241
000410	2015-04-13	1.0096	23.3835	5.3024	594.5293	1.8701	77.6312	-9.7552	0.6667	4.767	0.4232	89.596	0.5734	0.7076	0.0009	-0.0114	0.2391	0.0	0.0	-433	815	76.04	749330	230.5	178718.74	0.2727
000410	2015-04-20	1.0059	23.4789	5.8147	614.9839	2.0129	86.0812	-9.5736	0.75	6.197	0.5029	103.3352	0.9902	0.7441	0.0012	-0.0065	0.2305	0.10010673	0.10010673	-642	4115	66.23	3086027	232.4	166889.58	0.1627
000410	2015-04-27	0.9915	23.8485	8.415	890.0059	2.913	99.2377	-13.855	0.9167	14.932	0.7738	145.7515	2.9134	0.7441	0.0012	-0.0065	0.2305	0.44719146	0.54729819	-1814	6898	56.99	5901390	207.87	142613.14	0.343
000410	2015-05-04	0.9455	23.8465	8.8439	-183.9044	3.022	86.1806	-13.1494	0.8333	10.994	0.7462	77.4579	1.9466	0.8907	-0.0064	-0.0272	0.2686	-0.00201119	0.545287	-2158	5754	63.64	3750281	214.88	113806.24	0.4662
000410	2015-05-11	0.8751	23.8384	8.7724	-182.4173	2.9976	63.8068	-13.043	0.6667	1.159	0.5958	5.1525	0.195	0.8907	-0.0064	-0.0272	0.2686	-0.00808413	0.53720287	-2809	6821	54.7	4113161	206.35	156225.37	0.5117
000410	2015-05-18	0.8683	24.0777	11.1443	-231.7393	3.8081	72.2582	-16.5696	0.6667	7.716	0.5207	185.6005	0.5438	0.8907	-0.0064	-0.0272	0.2686	0.27037504	0.70747118	-2515	6182	51.33	4744234	203.04	143259.85	0.5098
000410	2015-05-25	0.8119	24.0838	11.2128	-233.1645	3.8315	64.7899	-16.6715	0.5833	8.186	0.2312	68.5125	0.1798	0.8907	-0.0064	-0.0272	0.2686	0.0061489	0.26642862	-2512	5522	47.18	4023001	197.38	90866.52	0.4673
000410	2015-06-01	0.8779	23.98	10.1073	-210.1764	3.4538	53.6882	-15.0278	0.5	-3.478	0.2446	-95.788	-1.5084	0.8907	-0.0064	-0.0272	0.2686	-0.09859412	0.16984569	-1665	3260	57.36	3033040	221.46	103366.83	0.4324
000410	2015-06-08	0.903	24.0658	11.0132	-229.013	3.7633	44.8632	-16.3747	0.4167	-0.65	0.287	-25.6298	-1.329	0.8907	-0.0064	-0.0272	0.2686	0.09021444	0.26814426	-882	1878	52.9	1791494	216.11	95794.08	0.484
000410	2015-06-15	0.8823	24.0811	11.183	-232.5448	3.8213	44.9284	-16.6272	0.5	3.628	0.3305	-7.2177	-1.1392	0.8907	-0.0064	-0.0272	0.2686	0.01542137	0.01319059	-1148	2051	50.65	1850904	194.78	55940.55	0.5303
000410	2015-06-23	0.9766	23.801	8.4506	-175.7253	2.8876	22.7166	-12.5646	0.3333	-8.6	0.2342	-232.4016	-2.5382	0.8907	-0.0064	-0.0272	0.2686	-0.24434029	-0.2372986	-2783	3366	49.41	2544320	190.71	35239.43	0.4866
000410	2015-06-29	0.9772	23.7244	7.8278	-162.7752	2.6748	25.5527	-11.6386	0.4167	-11.73	0.2244	-223.3009	-2.7496	0.8907	-0.0064	-0.0272	0.2686	-0.07369224	-0.21239672	-1137	1571	57.71	1344863	233.14	92969.24	0.5258
000410	2015-07-06	1.0948	23.37	5.4917	-114.1967	1.8766	12.8171	-8.1652	0.25	-13.08	0.22	-244.424	-3.1384	0.8907	-0.0064	-0.0272	0.2686	-0.298445	-0.60105616	-1440	1650	53.15	1227855	215.91	84988.62	0.4917
000410	2015-07-13	1.1161	23.2447	4.8451	-100.7509	1.6556	20.7022	-7.2038	0.3333	-10.01	0.4249	-104.5269	-2.3218	0.8907	-0.0064	-0.0272	0.2686	-0.11774136	-0.73421889	-3165	2860	54.06	2131692	204.55	57982.71	0.4656
000410	2015-07-20	1.1575	23.4078	5.7033	-118.596	1.9488	40.7767	-8.4797	0.4167	0.71	0.529	87.9994	0.5862	0.8907	-0.0064	-0.0272	0.2686	0.17712933	-0.31274927	-554	801	61.13	828239	266.83	183581.52	0.574
000410	2015-07-27	1.1553	23.6341	7.1514	-148.7097	2.4437	84.3303	-10.6329	0.75	7.74	0.4908	126.9267	2.6212	0.8907	-0.0064	-0.0272	0.2686	0.2539221	0.01486507	-533	1085	59.14	1474033	230.55	196202.36	0.5765
000410	2015-08-03	1.1766	23.6824	7.506	-156.0833	2.5649	76.9065	-11.1601	0.6667	6.05	0.3947	26.8793	2.231	0.8907	-0.0064	-0.0272	0.2686	0.04958772	0.36289779	-456	1176	55.21	1366709	234.23	166768.03	0.5148
000410	2015-08-10	1.2023	23.6773	7.4673	-155.2778	2.5516	54.2384	-11.1025	0.5833	1.06	0.2277	-6.6449	1.2652	0.8907	-0.0064	-0.0272	0.2686	-0.00516912	0.47547003	-689	1230	55.83	1861817	237.18	146071.04	0.601
000410	2015-08-17	1.2119	23.7559	8.0781	-167.98	2.7604	57.6258	-12.0108	0.5833	1.92	0.1836	78.5862	1.109	0.8907	-0.0064	-0.0272	0.2686	0.08180584	0.38014654	-525	1267	51.7	1854036	230.33	60573.34	0.6609
000410	2015-08-24	1.2105	23.772	8.2092	-170.7064	2.8052	57.7778	-12.2057	0.5833	2.49	0.2015	9.0985	0.599	0.8907	-0.0064	-0.0272	0.2686	0.0162341	0.14245854	-540	1010	58.8	1268357	249.35	197075.9	0.5437
000410	2015-08-31	1.1885	23.4958	6.2277	-129.5014	2.1281	33.2402	-9.2595	0.4167	-6.21	0.3147	-149.3403	-1.816	0.8907	-0.0064	-0.0272	0.2686	-0.24137974	-0.14850892	-1292	1121	57.1	1652994	224.93	50645.67	0.631
000410	2015-09-07	1.189	23.2594	5.2033	-50.4083	1.7768	22.3358	-6.0036	0.25	-12.32	0.3203	-132.365	-2.1592	0.9208	-0.0121	-0.0385	0.0857	-0.21052718	-0.35386698	-373	561	65.73	1008747	242.51	46900.53	0.5197
000410	2015-09-14	1.186	23.4177	6.0957	-59.0541	2.0816	34.1816	-7.0333	0.4167	-0.76	0.3581	7.9037	-0.714	0.9208	-0.0121	-0.0385	0.0857	0.17151126	-0.26416156	-359	782	85.8	838741	251.74	291676.3	0.5522
000410	2015-09-21	1.2264	23.348	5.6858	-55.0825	1.9416	42.2311	-6.5602	0.5	1.53	0.3434	-36.8619	-0.1662	0.9208	-0.0121	-0.0385	0.0857	-0.06725557	-0.34765123	-395	531	64.23	799140	249.69	65671.1	0.55
000410	2015-09-28	1.2321	23.3307	5.588	-54.1355	1.9082	41.1765	-6.4475	0.5833	-1.61	0.1835	2.5578	0.5786	0.9208	-0.0121	-0.0385	0.0857	-0.01718783	-0.12345932	-339	463	70.73	830289	281.09	135923.86	0.6475
000410	2015-10-08	1.2391	23.3193	5.525	-53.5245	1.8867	50.1089	-6.3747	0.6667	0.19	0.2651	-50.4614	0.3502	0.9208	-0.0121	-0.0385	0.0857	-0.0112841	0.07578376	-210	184	60.92	552050	211.19	57808.62	0.5868
000410	2015-10-12	1.2568	23.51	6.6855	-64.7671	2.2829	70.3043	-7.7137	0.75	3.17	0.3432	-2.9376	0.8998	0.9208	-0.0121	-0.0385	0.0857	0.2100402	0.1143127	-171	710	59.22	787134	258.38	217705.31	0.4592
000410	2015-10-19	1.2538	23.6424	7.6315	-73.9322	2.606	73.4479	-8.8052	0.75	6.48	0.3783	105.53	1.6566	0.9208	-0.0121	-0.0385	0.0857	0.14150974	0.32307801	-195	1189	51.67	1655016	265.62	69793.82	0.6404
000410	2015-10-26	1.2807	23.686	7.9721	-77.2317	2.7223	78.1977	-9.1982	0.75	4.08	0.3951	5.6578	1.021	0.9208	-0.0121	-0.0385	0.0857	0.044635	0.38490084	-254	1060	60.56	1236179	257.23	170189.25	0.6
000410	2015-11-02	1.2817	23.7305	9.0852	-43.8253	2.9723	62.5	-8.0158	0.5833	2.23	0.3711	81.73	1.0396	0.8674	-0.0217	-0.0745	0.1164	0.04548667	0.44167161	-646	2056	58.58	2401963	252.99	132861.89	0.566
000410	2015-11-09	1.2711	23.7548	9.3087	-44.9032	3.0454	67.9599	-8.213	0.5833	1.8	0.2429	-31.3427	0.0708	0.8674	-0.0217	-0.0745	0.1164	0.02459411	0.25622552	-627	1217	64.76	1202996	223.32	44930.87	0.6043
000410	2015-11-16	1.2739	23.7839	9.5837	-46.2297	3.1353	45.7169	-8.4556	0.5	1.45	0.2693	28.5471	-0.1006	0.8674	-0.0217	-0.0745	0.1164	0.02953528	0.14425106	-326	1245	63.08	1399617	237.6	119128.57	0.5963
000410	2015-11-23	1.2782	23.8216	9.9515	-48.0039	3.2557	55.6561	-8.7801	0.5	1.87	0.3029	22.1994	-0.1208	0.8674	-0.0217	-0.0745	0.1164	0.03838618	0.13800224	-400	1721	60.45	2165014	251.99	115913.34	0.6022
000410	2015-11-30	1.2799	23.6943	8.7621	-42.2667	2.8665	38.7237	-7.7308	0.3333	-2.39	0.3095	-93.3655	-0.9356	0.8674	-0.0217	-0.0745	0.1164	-0.11951723	-0.02700166	-1092	1608	66.69	1439720	226.42	62836.42	0.5875
000410	2015-12-07	1.2485	23.7102	8.903	-42.9465	2.9127	37.1113	-7.8551	0.3333	-3.05	0.4693	-81.8105	-1.0138	0.8674	-0.0217	-0.0745	0.1164	0.01607968	-0.03551609	-470	752	55.5	751705	232.21	77584.21	0.663
000410	2015-12-14	1.2708	23.6596	8.463	-40.8241	2.7687	18.8732	-7.4669	0.25	-0.87	0.6239	-31.6629	-0.8168	0.8674	-0.0217	-0.0745	0.1164	-0.04942562	-0.11447699	-436	781	62.62	1049637	225.85	106933.43	0.5298
000410	2015-12-21	1.278	23.706	8.8652	-42.7641	2.9003	55.9165	-7.8217	0.4167	-0.11	0.3617	24.2895	-0.1392	0.8674	-0.0217	-0.0745	0.1164	0.04753	-0.10533317	-604	883	69.81	1416036	239.43	44413.51	0.6132
000410	2015-12-28	1.2975	23.6884	8.7105	-42.0179	2.8497	56.6298	-7.6853	0.3333	0.72	0.268	-9.3528	0.0258	0.8674	-0.0217	-0.0745	0.1164	-0.01745131	-0.00326725	-746	776	56.19	683899	223.65	109495.79	0.5946
000410	2016-01-04	1.2963	23.6757	8.6005	-41.4873	2.8137	47.619	-7.5882	0.1667	-0.87	0.2747	-26.6497	-0.0356	0.8674	-0.0217	-0.0745	0.1164	-0.0126227	-0.03196963	-770	885	64.08	274772	276.73	83120.51	0.5668
000410	2016-01-11	1.3138	23.412	6.6068	-31.87	2.1614	5.7716	-5.8291	0.0833	-6.21	0.3331	-180.5922	-1.3006	0.8674	-0.0217	-0.0745	0.1164	-0.231816	-0.21436001	-458	562	58.26	305337	221.72	75647.15	0.4907
000410	2016-01-18	1.3637	23.3044	5.9331	-28.62	1.941	17.5325	-5.2347	0.25	-7.76	0.3127	-73.2104	-1.1756	0.8674	-0.0217	-0.0745	0.1164	-0.1019788	-0.36386881	-407	729	76.28	1385526	267.05	87196.38	0.5
000410	2016-01-25	1.3603	23.3585	6.2631	-30.2118	2.049	36.5975	-5.5259	0.4167	-1.0	0.4366	28.8045	0.04	0.8674	-0.0217	-0.0745	0.1164	0.05561527	-0.29080223	-105	591	76.15	1226128	269.4	225689.24	0.6
000410	2016-02-01	1.3804	23.191	5.2971	-25.5523	1.733	45.2812	-4.6736	0.5	-1.85	0.3874	-87.9097	-0.2214	0.8674	-0.0217	-0.0745	0.1164	-0.15422764	-0.43240717	-472	661	67.14	1349441	263.79	378031.26	0.6223
000410	2016-02-15	1.3884	23.1923	5.304	-25.5855	1.7352	29.4118	-4.6797	0.5	-2.79	0.3503	8.7951	0.2092	0.8674	-0.0217	-0.0745	0.1164	0.00131541	-0.19927576	-204	629	66.23	1053356	251.98	73297.91	0.6339
000410	2016-02-22	1.4068	23.2957	5.8815	-28.3712	1.9242	54.6448	-5.1892	0.5833	1.7	0.3698	43.5103	0.9002	0.8674	-0.0217	-0.0745	0.1164	0.10885732	0.01156036	-87	646	75.61	903692	283.37	112651.98	0.602
000410	2016-02-29	1.4019	23.1832	5.2559	-25.3534	1.7195	47.4359	-4.6372	0.5	-0.14	0.2868	-52.4734	0.4586	0.8674	-0.0217	-0.0745	0.1164	-0.10636333	-0.15041824	-206	447	76.6	745584	240.88	52379.94	0.593
000410	2016-03-07	1.4035	23.1384	5.0256	-24.2424	1.6441	37.5661	-4.434	0.5	-2.49	0.299	-43.3527	0.0732	0.8674	-0.0217	-0.0745	0.1164	-0.04381629	-0.04000689	-413	523	85.48	1198198	276.75	29460.79	0.4595
000410	2016-03-14	1.4089	23.17	5.1871	-25.0217	1.697	37.7875	-4.5766	0.4167	-0.2	0.3311	-1.1807	0.3246	0.8674	-0.0217	-0.0745	0.1164	0.03214739	-0.00917491	92	950	84.5	1147824	241.51	360347.12	0.5265
000410	2016-03-21	1.4189	23.3335	6.1084	-29.4656	1.9984	66.3043	-5.3894	0.5	3.15	0.5899	38.6296	0.6956	0.8674	-0.0217	-0.0745	0.1164	0.17758754	0.05955531	92	519	75.28	1052941	213.07	67865.45	0.5831
000410	2016-03-28	1.4144	23.3447	6.1771	-29.7972	2.0209	64.5551	-5.45	0.4167	2.88	0.5443	34.1981	0.7436	0.8674	-0.0217	-0.0745	0.1164	0.0112718	0.17719044	-43	584	73.33	1175142	231.45	57039.19	0.5807
000410	2016-04-05	1.4189	23.3324	6.1015	-29.4325	1.9961	68.2171	-5.3833	0.5	-0.02	0.5073	-26.6945	0.262	0.8674	-0.0217	-0.0745	0.1164	-0.01225504	0.20875169	-97	468	75.74	799978	272.06	61629.32	0.5407
000410	2016-04-11	1.421	23.3893	6.459	-31.1569	2.1131	59.0909	-5.6987	0.5	0.61	0.4806	9.7924	0.2482	0.8674	-0.0217	-0.0745	0.1164	0.05859012	0.23519442	-123	691	67.0	1508197	258.82	92446.29	0.4672
000410	2016-04-18	1.421	23.3893	6.459	-31.1569	2.1131	59.0909	-5.6987	0.5	0.61	0.4806	9.7924	0.2482	0.8674	-0.0217	-0.0745	0.1164	0.0	0.05760688	-366	1954	81.48	4068320	225.29	52930.65	0.2089
000410	2016-04-25	1.4278	23.3125	5.9812	-28.8521	1.9568	51.7442	-5.2772	0.5	-0.65	0.4475	-50.1329	-0.2876	0.8674	-0.0217	-0.0745	0.1164	-0.07396098	-0.0276259	-582	904	75.54	1601115	209.73	127689.75	0.5893
000410	2016-05-03	1.4666	23.288	6.3107	-20.3715	2.036	32.6014	-4.5429	0.4167	-1.81	0.3998	-3.9973	-0.3818	0.8221	-0.0299	-0.1256	0.1064	-0.02414801	-0.03951887	-316	582	79.19	1239968	244.89	49526.96	0.4838
000410	2016-05-09	1.465	23.275	6.6275	-20.6079	1.9647	31.1448	-4.2557	0.5	-0.22	0.4279	-10.442	-0.2132	0.8141	-0.0285	-0.1227	0.0843	-0.01294944	-0.11105843	-104	255	78.79	407258	242.19	80451.41	0.7077
000410	2016-05-16	1.468	23.174	5.9908	-18.6282	1.776	27.6596	-3.8469	0.4167	-1.98	0.4581	-64.3562	-0.5412	0.8141	-0.0285	-0.1227	0.0843	-0.09605805	-0.20711648	-286	511	72.33	857259	239.57	94845.39	0.4654
000410	2016-05-23	1.5009	23.1878	6.0738	-18.8865	1.8006	24.7807	-3.9002	0.4167	-1.4	0.3294	-0.1017	-0.2986	0.8141	-0.0285	-0.1227	0.0843	0.01385582	-0.11929968	-159	282	74.49	700208	264.11	85340.63	0.5
000410	2016-05-30	1.4964	23.1852	6.058	-18.8373	1.7959	40.3846	-3.8901	0.4167	0.17	0.3316	2.1552	0.0256	0.8141	-0.0285	-0.1227	0.0843	-0.00261698	-0.09776865	-264	325	65.59	707557	274.73	27571.08	0.5385
000410	2016-06-06	1.5135	23.2515	6.4732	-20.1283	1.919	72.1893	-4.1567	0.5833	1.01	0.3492	23.3357	0.3654	0.8141	-0.0285	-0.1227	0.0843	0.06855644	-0.01626277	-6	504	92.0	835615	301.27	103777.76	0.4898
000410	2016-06-13	1.5151	23.3552	7.1811	-22.3293	2.1288	78.8288	-4.6112	0.5833	2.6	0.5159	30.7885	0.6532	0.8141	-0.0285	-0.1227	0.0843	0.10934352	0.1891388	-97	738	90.84	1399463	238.51	57545.07	0.4414
000410	2016-06-20	1.5336	23.2786	6.6512	-20.6817	1.9718	63.7636	-4.2709	0.6667	0.93	0.4488	1.9173	0.2902	0.8141	-0.0285	-0.1227	0.0843	-0.07380151	0.10148147	-76	711	86.42	1240090	179.53	70899.09	0.5306
000410	2016-06-27	1.5478	23.2354	6.3704	-19.8087	1.8885	46.8852	-4.0906	0.4167	-2.05	0.4392	-27.3173	-0.0344	0.8141	-0.0285	-0.1227	0.0843	-0.0422003	0.06189815	-298	399	93.25	616890	225.41	64681.47	0.6223
000410	2016-07-04	1.5544	23.269	6.5879	-20.4849	1.953	48.2249	-4.2303	0.4167	-0.16	0.4221	0.7475	0.0228	0.8141	-0.0285	-0.1227	0.0843	0.03414301	0.02748472	-444	297	93.59	701319	217.57	66144.69	0.5496
000410	2016-07-11	1.5258	23.2833	6.6828	-20.78	1.9811	53.1987	-4.2912	0.5	0.79	0.3373	3.1144	0.0452	0.8141	-0.0285	-0.1227	0.0843	0.01439413	-0.06746467	-417	379	110.46	686169	198.08	21091.21	0.5552
000410	2016-07-18	1.5086	23.2666	6.5721	-20.4357	1.9483	41.4815	-4.2201	0.4167	-0.04	0.3065	-8.134	-0.0528	0.8141	-0.0285	-0.1227	0.0843	-0.01656841	-0.01023157	-349	528	97.88	1424096	207.57	32787.45	0.5079
000410	2016-07-25	1.5334	23.2311	6.3427	-19.7226	1.8803	30.5085	-4.0729	0.3333	-0.86	0.3939	-21.1793	-0.2236	0.8141	-0.0285	-0.1227	0.0843	-0.03489406	-0.00292533	-313	327	88.51	791055	183.65	26342.52	0.532
000410	2016-08-01	1.5397	23.1786	6.0185	-18.7143	1.7842	15.1815	-3.8647	0.25	-1.4	0.4829	-31.9255	-0.3332	0.8141	-0.0285	-0.1227	0.0843	-0.05112772	-0.08819606	-180	301	105.27	568773	255.69	42858.65	0.552
000410	2016-08-08	1.5122	23.1641	5.9315	-18.4438	1.7584	21.4912	-3.8088	0.3333	-1.04	0.6173	-8.7468	-0.2416	0.8141	-0.0285	-0.1227	0.0843	-0.01444695	-0.11703714	-178	206	84.88	620815	271.49	72281.69	0.5345
000410	2016-08-15	1.5087	23.1747	5.9948	-18.6405	1.7772	41.573	-3.8494	0.4167	-0.06	0.3891	1.1555	0.001	0.8141	-0.0285	-0.1227	0.0843	0.01067339	-0.08979534	-173	437	79.23	777116	276.83	37988.12	0.4849
000410	2016-08-22	1.578	23.2211	6.2795	-19.5258	1.8616	72.449	-4.0322	0.6667	0.88	0.4973	14.4046	0.2606	0.8141	-0.0285	-0.1227	0.0843	0.04747768	-0.0074236	-128	290	80.18	563184	239.84	31125.52	0.5866
000410	2016-08-29	1.6826	23.2052	6.1806	-19.2185	1.8323	56.25	-3.9688	0.5833	0.47	0.5069	-7.9104	0.153	0.8141	-0.0285	-0.1227	0.0843	-0.01572878	0.02797534	-113	183	88.53	425387	289.2	50166.85	0.5747
000410	2016-09-05	1.6786	23.178	7.2188	-14.2797	1.8144	35.3909	-3.94	0.4167	-0.67	0.446	-10.3529	-0.015	0.7585	-0.037	-0.1601	0.1974	-0.02688267	0.01553962	-208	346	97.98	635154	269.94	51735.37	0.5291
000410	2016-09-12	1.6598	23.1707	7.1666	-14.1764	1.8013	24.7525	-3.9115	0.25	-0.53	0.4697	-11.4077	-0.0788	0.7585	-0.037	-0.1601	0.1974	-0.00722821	-0.00236198	-245	331	98.61	498231	267.91	99325.31	0.5229
000410	2016-09-19	1.6285	23.1459	6.991	-13.829	1.7572	25.0	-3.8157	0.25	-0.96	0.451	-14.9839	-0.1556	0.7585	-0.037	-0.1601	0.1974	-0.02450456	-0.07434422	-149	181	98.11	334020	261.47	63098.62	0.5135
000410	2016-09-26	1.6205	23.1404	6.953	-13.7539	1.7476	32.2368	-3.795	0.3333	-0.67	0.4097	-4.4329	-0.071	0.7585	-0.037	-0.1601	0.1974	-0.00543453	-0.06404997	-133	147	84.42	458190	256.05	99821.0	0.5536
000410	2016-10-10	1.5621	23.1057	6.7157	-13.2845	1.688	30.8271	-3.6654	0.4167	-0.58	0.3573	-19.9971	-0.1168	0.7585	-0.037	-0.1601	0.1974	-0.03412209	-0.07128939	-478	291	72.95	566227	238.62	15860.03	0.5694
000410	2016-10-17	1.5642	23.1694	7.1571	-14.1576	1.7989	56.5217	-3.9063	0.5833	0.43	0.8856	30.1278	0.2348	0.7585	-0.037	-0.1601	0.1974	0.06572622	0.00166504	-109	262	89.26	602746	326.2	42223.42	0.4759
000410	2016-10-24	1.5109	23.1607	7.0954	-14.0356	1.7834	63.9286	-3.8727	0.5	0.8	0.78	-3.9705	0.19	0.7585	-0.037	-0.1601	0.1974	-0.00863463	0.01753497	-209	233	94.82	551664	326.72	132605.8	0.5882
000410	2016-10-31	1.5263	23.1404	6.953	-13.7539	1.7476	46.8504	-3.795	0.3333	-0.43	0.6649	-11.365	0.0208	0.7585	-0.037	-0.1601	0.1974	-0.02006251	0.00290699	-138	251	85.26	438019	270.22	38738.67	0.5574
000410	2016-11-07	1.5517	23.1253	8.7403	-11.4346	1.7666	15.5963	-4.3131	0.3333	-0.52	0.6074	-10.7199	-0.084	0.6948	-0.0418	-0.1877	0.164	-0.01500903	0.02202005	-167	209	96.03	542334	244.36	54142.3	0.5474
000410	2016-11-14	1.5466	23.1452	8.916	-11.6644	1.8021	46.5517	-4.3998	0.5	0.07	0.4198	4.4485	0.021	0.6948	-0.0418	-0.1877	0.164	0.02009476	-0.02361141	-231	306	92.45	509109	262.14	25528.65	0.4783
000410	2016-11-21	1.54	23.1825	9.2552	-12.1081	1.8707	65.4804	-4.5672	0.5	0.85	0.8435	15.0438	0.2098	0.6948	-0.0418	-0.1877	0.164	0.03804411	0.02306733	-322	688	100.19	1047619	243.25	91339.39	0.5398
000410	2016-11-28	1.5243	23.158	9.0311	-11.8149	1.8254	58.5271	-4.4566	0.5	0.19	0.7442	-16.2175	0.0316	0.6948	-0.0418	-0.1877	0.164	-0.02421585	0.01891399	-171	281	103.7	686127	256.91	73065.95	0.6199
000410	2016-12-05	1.568	23.1418	8.8857	-11.6247	1.796	40.991	-4.3848	0.5	-0.61	0.7002	-9.6847	-0.0802	0.6948	-0.0418	-0.1877	0.164	-0.01610673	0.01781629	-160	251	94.38	508890	261.43	45939.45	0.4104
000410	2016-12-12	1.5787	23.1288	8.7706	-11.4742	1.7727	28.6624	-4.328	0.5	-0.43	0.7976	-6.9057	-0.103	0.6948	-0.0418	-0.1877	0.164	-0.01295112	-0.01522959	-100	301	109.95	517852	226.21	128920.11	0.3883
000410	2016-12-19	1.6059	23.0785	8.3406	-10.9116	1.6858	22.5806	-4.1158	0.5	-0.9	0.4121	-28.8791	-0.2436	0.6948	-0.0418	-0.1877	0.164	-0.04902007	-0.10229377	-197	379	107.72	554742	182.3	35110.05	0.4604
000410	2016-12-26	1.6316	23.0646	8.2255	-10.761	1.6626	21.5789	-4.059	0.5	-0.9	0.3816	-2.0001	-0.0788	0.6948	-0.0418	-0.1877	0.164	-0.01379741	-0.09187533	-170	297	109.32	358983	247.81	112753.04	0.4631
000410	2017-01-03	1.6601	23.0483	8.0922	-10.5867	1.6356	38.2609	-3.9933	0.4167	-0.41	0.4326	-16.2974	-0.0516	0.6948	-0.0418	-0.1877	0.164	-0.01621676	-0.09198536	-184	185	112.3	423041	231.75	77890.69	0.5915
000410	2017-01-09	1.6899	23.0527	8.1286	-10.6342	1.643	30.5556	-4.0112	0.3333	-0.43	0.4565	-3.1413	0.0342	0.6948	-0.0418	-0.1877	0.164	0.00450033	-0.07453391	-36	108	123.06	291025	191.81	146265.86	0.4568
000410	2017-01-16	1.6508	23.0233	7.8924	-10.3252	1.5952	34.2697	-3.8946	0.25	-0.33	0.6928	-7.2383	0.0028	0.6948	-0.0418	-0.1877	0.164	-0.02905712	-0.05457096	-190	368	113.01	880219	236.08	49827.26	0.5
000410	2017-01-23	1.6765	22.968	7.4684	-9.7705	1.5095	25.4902	-3.6854	0.3333	-1.09	0.6145	-30.6913	-0.152	0.6948	-0.0418	-0.1877	0.164	-0.05373622	-0.09450977	-143	196	120.09	399231	235.24	31036.56	0.6216
000410	2017-02-03	1.651	22.8799	6.8384	-8.9464	1.3822	22.3565	-3.3746	0.5	-1.93	0.6898	-33.816	-0.2524	0.6948	-0.0418	-0.1877	0.164	-0.08434574	-0.16263875	-320	527	116.61	1138642	263.15	80252.88	0.4796
000410	2017-02-06	1.6253	22.8665	6.7476	-8.8275	1.3638	11.4007	-3.3297	0.4167	-1.89	0.6733	-28.4578	-0.2772	0.6948	-0.0418	-0.1877	0.164	-0.01326801	-0.18040709	-35	51	123.89	165860	253.14	88840.26	0.434
000410	2017-02-13	1.5853	22.9173	7.0989	-9.2871	1.4348	34.8659	-3.5031	0.5833	-0.61	0.5575	16.0567	0.031	0.6948	-0.0418	-0.1877	0.164	0.0520586	-0.09929137	-19	116	107.26	361397	254.01	13241.1	0.5182
000410	2017-02-20	1.6154	22.8931	6.9293	-9.0652	1.4006	55.8282	-3.4194	0.6667	0.3	0.5241	-5.5537	0.1218	0.6948	-0.0418	-0.1877	0.164	-0.02389119	-0.06944634	-131	157	127.96	478355	230.88	79634.79	0.4554
000410	2017-02-27	1.5235	22.9258	7.1595	-9.3664	1.4471	60.2273	-3.533	0.6667	0.1	0.5251	3.0817	0.2174	0.6948	-0.0418	-0.1877	0.164	0.03321521	0.04811461	-104	157	116.55	361035	247.11	50900.14	0.5556
000410	2017-03-06	1.6003	22.9156	7.0868	-9.2713	1.4324	56.8345	-3.4971	0.5	0.26	0.3928	-2.638	0.1596	0.6948	-0.0418	-0.1877	0.164	-0.01014417	0.05123845	-122	228	109.94	682576	207.32	118612.02	0.375
000410	2017-03-13	1.5758	22.9292	7.1837	-9.3981	1.452	48.1481	-3.5449	0.3333	0.04	0.4287	2.8038	0.132	0.6948	-0.0418	-0.1877	0.164	0.01365438	0.01283423	-156	260	107.97	545227	189.42	153426.3	0.5637
000410	2017-03-20	1.4502	22.9342	7.22	-9.4456	1.4593	51.2195	-3.5629	0.4167	0.22	0.4898	-0.3069	0.0638	0.6948	-0.0418	-0.1877	0.164	0.00506952	0.04179494	-208	471	133.11	1042746	226.33	48849.39	0.393
000410	2017-03-27	1.4489	22.907	7.0262	-9.192	1.4201	40.1575	-3.4672	0.4167	-0.26	0.489	-2.8854	-0.0198	0.6948	-0.0418	-0.1877	0.164	-0.02683384	-0.01825411	-423	417	129.64	707475	205.64	106658.29	0.4335
000410	2017-04-05	1.4082	22.8683	6.7597	-8.8434	1.3663	27.8689	-3.3357	0.25	-0.76	0.5196	-10.7469	-0.1114	0.6948	-0.0418	-0.1877	0.164	-0.03793982	-0.04604976	-285	349	116.36	718256	205.25	55729.89	0.542
000410	2017-04-10	1.4189	22.8852	6.8748	-8.9939	1.3895	22.4	-3.3925	0.1667	-0.31	0.4692	-1.9088	-0.055	0.6948	-0.0418	-0.1877	0.164	0.01702429	-0.04267985	-117	177	115.34	515735	212.55	54416.75	0.2958
000410	2017-04-17	1.4017	22.8701	6.7718	-8.8592	1.3687	39.2593	-3.3417	0.3333	-0.17	0.4947	-7.2278	-0.0372	0.6948	-0.0418	-0.1877	0.164	-0.01498365	-0.06273302	-404	596	105.7	991386	176.71	36292.08	0.4448
000410	2017-04-24	1.4459	22.6708	5.5483	-7.2585	1.1214	13.6213	-2.7379	0.3333	-2.19	0.4659	-44.9866	-0.4418	0.6948	-0.0418	-0.1877	0.164	-0.18066439	-0.21656357	-1022	1056	107.43	1351200	181.93	35201.43	0.5036
000410	2017-05-02	1.4972	22.5304	4.8214	-6.3076	0.9745	7.6087	-2.3792	0.25	-3.22	0.395	-29.6991	-0.4654	0.6948	-0.0418	-0.1877	0.164	-0.13101043	-0.30963418	-900	1218	107.1	2026427	210.66	42765.24	0.4271
000410	2017-05-08	1.4158	22.4802	14.8036	-3.7482	1.0557	3.9474	-4.9588	0.25	-1.68	0.5531	-5.0259	-0.308	0.5721	-0.0631	-0.3015	0.0114	-0.04898787	-0.37564634	-939	1113	111.04	1564499	216.42	42842.95	0.4534
000410	2017-05-15	1.4387	22.389	13.5129	-3.4214	0.9636	5.5556	-4.5264	0.25	-1.32	0.5039	-22.0179	-0.1558	0.5721	-0.0631	-0.3015	0.0114	-0.08718344	-0.44784613	-833	1137	108.04	1163051	232.47	29871.7	0.5606
000410	2017-05-22	1.4283	22.4217	13.9627	-3.5353	0.9957	23.7805	-4.6771	0.4167	-0.43	0.6074	5.4169	0.1782	0.5721	-0.0631	-0.3015	0.0114	0.03326207	-0.23391967	-201	375	107.16	778428	220.04	73239.2	0.4388
000410	2017-05-31	1.3942	22.3581	13.1022	-3.3174	0.9343	41.3223	-4.3889	0.5833	-0.21	0.7443	-13.007	0.1832	0.5721	-0.0631	-0.3015	0.0114	-0.06163988	-0.16454912	-1011	944	102.71	859989	234.83	82109.41	0.4147
000410	2017-06-05	1.4064	22.287	12.2027	-3.0897	0.8702	22.0	-4.0875	0.5	-0.93	0.4642	-17.0183	0.1424	0.5721	-0.0631	-0.3015	0.0114	-0.06861187	-0.18417312	-490	894	129.9	1320333	210.31	134045.35	0.3785
000410	2017-06-12	1.3073	22.4534	14.4125	-3.6492	1.0278	58.2031	-4.8277	0.5833	0.78	1.0408	6.7992	0.4316	0.5721	-0.0631	-0.3015	0.0114	0.18108242	0.08409274	-717	1206	115.26	1733289	208.09	125460.07	0.5088
000410	2017-06-19	1.2973	22.4575	14.4711	-3.664	1.0319	64.8649	-4.8474	0.5	1.16	1.0683	-2.113	0.3452	0.5721	-0.0631	-0.3015	0.0114	0.00405557	0.05488624	-490	866	123.28	970881	179.55	13565.77	0.3864
000410	2017-06-26	1.2319	22.4062	13.7476	-3.4808	0.9803	41.5929	-4.605	0.3333	-0.34	1.073	-10.3181	0.135	0.5721	-0.0631	-0.3015	0.0114	-0.04730953	0.06921659	-680	771	136.82	783125	131.33	9427.99	0.4567
000410	2017-07-03	1.2292	22.4175	13.904	-3.5204	0.9915	38.8235	-4.6574	0.4167	-0.29	1.1995	-0.6754	0.056	0.5721	-0.0631	-0.3015	0.0114	0.00708631	0.14491477	-426	454	152.44	669783	105.19	52738.94	0.4128
000410	2017-07-10	1.2715	22.5417	15.7422	-3.9859	1.1226	72.956	-5.2732	0.5833	1.02	0.7693	14.5935	0.2136	0.5721	-0.0631	-0.3015	0.0114	0.13220585	0.0960382	-293	729	168.77	1413254	115.68	64899.28	0.3883
000410	2017-07-17	1.2608	22.5854	16.4462	-4.1641	1.1728	85.1064	-5.509	0.6667	1.3	0.8436	12.1556	0.2914	0.5721	-0.0631	-0.3015	0.0114	0.04472707	0.1367097	-740	1089	173.48	1517605	138.79	51770.83	0.4104
000410	2017-07-24	1.2856	22.589	16.5049	-4.179	1.177	67.3004	-5.5287	0.5	0.39	0.7115	6.3161	0.1192	0.5721	-0.0631	-0.3015	0.0114	0.00355407	0.1875733	-216	452	158.51	670803	158.87	110980.96	0.3795
000410	2017-07-31	1.2463	22.5454	15.8009	-4.0007	1.1268	44.7115	-5.2928	0.3333	-0.33	0.6046	-8.8284	-0.0836	0.5721	-0.0631	-0.3015	0.0114	-0.04266059	0.1378264	-227	359	232.91	657730	81.16	8417.06	0.3304
000410	2017-08-07	1.2305	22.5626	16.0747	-4.07	1.1463	46.25	-5.3845	0.3333	-0.22	0.5711	3.6365	-0.083	0.5721	-0.0631	-0.3015	0.0114	0.01734841	0.02296896	-185	394	215.87	622303	65.15	8940.31	0.3774
000410	2017-08-14	1.2151	22.5552	15.9574	-4.0403	1.1379	46.2264	-5.3452	0.4167	0.08	0.4494	-4.6167	-0.112	0.5721	-0.0631	-0.3015	0.0114	-0.00731422	-0.02907233	-210	305	184.22	527340	145.24	31540.09	0.4746
000410	2017-08-21	1.2165	22.5842	16.4267	-4.1592	1.1714	56.5789	-5.5025	0.6667	0.07	0.3562	4.544	-0.0368	0.5721	-0.0631	-0.3015	0.0114	0.02943034	-0.00319606	-184	265	148.1	567163	178.76	55237.05	0.4331
000410	2017-08-28	1.1873	22.651	17.5609	-4.4463	1.2523	86.087	-5.8824	0.6667	0.82	0.6007	14.485	0.1324	0.5721	-0.0631	-0.3015	0.0114	0.06903885	0.10850338	-263	515	127.36	931516	163.27	58477.25	0.488
000410	2017-09-04	1.1855	22.6763	43.2256	-4.8401	1.3189	86.1314	-10.44	0.75	0.81	0.5638	5.0092	0.1038	0.5666	-0.0589	-0.2843	0.0643	0.02559492	0.11674989	-279	426	152.37	1030170	147.02	56096.65	0.4155
000410	2017-09-11	1.1722	22.6967	44.1173	-4.9399	1.3461	70.5882	-10.6553	0.6667	0.42	0.5001	5.6698	0.0466	0.5666	-0.0589	-0.2843	0.0643	0.02062894	0.14469305	-174	348	145.41	804583	147.28	46220.63	0.3723
000410	2017-09-18	1.1689	22.6795	43.3664	-4.8559	1.3232	54.717	-10.474	0.5833	0.03	0.4973	-5.857	-0.0718	0.5666	-0.0589	-0.2843	0.0643	-0.01699561	0.0982671	-160	378	116.37	834944	144.03	46901.37	0.296
000410	2017-09-25	1.1543	22.6676	42.8501	-4.798	1.3074	32.7103	-10.3493	0.4167	-0.27	0.3581	-5.6072	-0.1156	0.5666	-0.0589	-0.2843	0.0643	-0.0119353	0.01729295	-234	419	114.91	555614	118.87	8543.0	0.4333
000410	2017-10-09	1.1637	22.6421	41.7707	-4.6772	1.2745	41.7722	-10.0886	0.4167	-0.34	0.3635	-10.3242	-0.1628	0.5666	-0.0589	-0.2843	0.0643	-0.02517498	-0.03347695	-160	267	92.35	590428	94.1	4459.18	0.3923
000410	2017-10-16	1.1264	22.7083	44.6336	-4.9977	1.3618	60.8939	-10.78	0.5833	0.38	0.3796	15.8549	0.061	0.5666	-0.0589	-0.2843	0.0643	0.06851959	0.0144137	-228	331	124.1	443323	127.03	31746.06	0.4031
000820	2010-05-10	0.9035	21.004	-33.9923	-6.5926	3.2199	21.0884	-419.5381	0.25	-0.99	0.7111	-41.2165	-0.2164	0.1953	-0.1153	-0.3892	-0.0187	-0.09625396	-0.2971539	-23	41	24.36	15806	191.0	419910.5	0.25
000820	2010-05-17	0.9028	20.9864	-33.4011	-6.478	3.1639	19.1011	-412.2418	0.1667	-0.88	0.8056	-50.7261	-0.1838	0.1953	-0.1153	-0.3892	-0.0187	-0.01739327	-0.24601883	-40	142	19.2	38277	66.38	273094.13	0.1111
000820	2010-05-24	0.9215	20.8541	-29.2629	-5.6754	2.7719	20.5882	-361.1676	0.25	-0.87	0.3528	-37.2857	-0.1426	0.1953	-0.1153	-0.3892	-0.0187	-0.12390805	-0.32535789	-48	103	32.45	21767	86.13	242890.13	0.3529
000820	2010-05-31	0.9475	20.9458	-32.071	-6.22	3.0379	44.5255	-395.8251	0.5	-0.18	0.3534	0.9676	0.0814	0.1953	-0.1153	-0.3892	-0.0187	0.09603779	-0.14151749	-44	72	3.46	21151	65.8	360609.8	0.4286
000820	2010-06-07	0.9559	20.8962	-30.5192	-5.919	2.8909	53.5354	-376.6722	0.5833	0.17	0.4158	7.5787	0.0952	0.1953	-0.1153	-0.3892	-0.0187	-0.04847977	-0.0937433	-9	32	47.38	12960	4.67	217964.67	0.6667
000820	2010-06-17	0.9498	20.9154	-31.1103	-6.0337	2.9469	51.6129	-383.9686	0.5	-0.13	0.4469	-1.8865	0.1288	0.1953	-0.1153	-0.3892	-0.0187	0.01937351	-0.05697652	-5	6	6.86	2983	318.0	783641.0	0.0
000820	2010-06-21	0.9256	20.9177	-31.1842	-6.048	2.9539	42.5	-384.8806	0.4167	0.18	0.4439	5.0501	0.1294	0.1953	-0.1153	-0.3892	-0.0187	0.00246822	0.06939975	2	20	8.21	3148	159.5	392909.0	0.5
000820	2010-06-28	0.9173	20.913	-31.0364	-6.0193	2.9399	55.9322	-383.0565	0.4167	0.11	0.3417	8.109	0.1082	0.1953	-0.1153	-0.3892	-0.0187	-0.00480118	-0.03143922	-2	34	46.14	4230	59.0	206736.0	0.3333
000820	2010-07-05	0.9265	20.7477	-26.3071	-5.1021	2.4919	15.7895	-324.686	0.25	-0.66	0.3839	-35.3611	-0.0902	0.1953	-0.1153	-0.3892	-0.0187	-0.1523998	-0.13535925	-72	152	58.73	28634	164.71	1141129.43	0.6
000820	2010-07-12	0.9411	20.8023	-27.785	-5.3887	2.6319	25.4545	-342.9268	0.25	-0.44	0.3732	-24.4831	-0.0122	0.1953	-0.1153	-0.3892	-0.0187	0.05618797	-0.09854479	-36	100	76.06	40792	212.4	3153605.0	0.2727
000820	2010-07-19	0.942	20.7862	-27.3416	-5.3028	2.5899	55.7143	-337.4546	0.4167	0.14	0.3792	11.1134	0.05	0.1953	-0.1153	-0.3892	-0.0187	-0.01589056	-0.11690357	-2	156	77.7	49377	158.0	1753746.33	0.4583
000820	2010-07-26	0.9474	20.8864	-30.2236	-5.8617	2.8629	77.7778	-373.0241	0.6667	0.33	0.3818	23.0186	0.1392	0.1953	-0.1153	-0.3892	-0.0187	0.1053075	-0.00679489	0	37	99.89	31342	169.25	387241.25	0.4
000820	2010-08-02	0.913	20.9058	-30.8148	-5.9764	2.9189	81.6901	-380.3204	0.75	0.47	0.3646	40.5913	0.1436	0.1953	-0.1153	-0.3892	-0.0187	0.01956301	0.16516792	-9	16	74.0	8845	76.4	80226.2	0.6667
000820	2010-08-09	0.9041	20.9201	-31.2581	-6.0623	2.9609	72.1311	-385.7926	0.6667	0.14	0.3077	21.4455	0.0636	0.1953	-0.1153	-0.3892	-0.0187	0.01445303	0.12343298	21	21	42.4	9143	70.2	263239.6	0.3333
000820	2010-08-16	0.8724	20.9225	-5.7486	-3.2387	2.6769	50.5618	81.4171	0.5	0.07	0.2927	2.1154	0.0062	0.2201	-0.2174	-0.302	-0.0152	0.00233358	0.14165712	-15	34	47.78	16193	45.29	35702.57	0.4
000820	2010-08-23	0.9011	20.9504	-5.9113	-3.3303	2.7526	58.7629	83.7213	0.5833	0.13	0.3561	17.7537	0.0348	0.2201	-0.2174	-0.302	-0.0152	0.02830535	0.06465497	-13	30	46.43	8229	65.0	290721.5	0.0
000820	2010-08-30	1.0291	20.982	-6.1012	-3.4373	2.841	66.6667	86.4096	0.6667	0.26	0.4126	20.7259	0.027	0.2201	-0.2174	-0.302	-0.0152	0.0321735	0.07726546	3	12	88.57	3083	6.5	80922.5	1.0
000820	2010-09-06	1.0836	20.9686	-6.0198	-3.3914	2.8032	47.2222	85.2575	0.5833	0.08	0.4138	0.7542	-0.0356	0.2201	-0.2174	-0.302	-0.0152	-0.01339183	0.0494206	13	37	98.19	8190	288.67	1797879.0	0.7143
000820	2010-09-13	1.0815	20.9775	-6.074	-3.422	2.8284	42.8571	86.0256	0.6667	-0.02	0.3889	-0.4517	-0.0296	0.2201	-0.2174	-0.302	-0.0152	0.00901006	0.05609708	-24	131	54.36	49482	35.18	158474.09	0.35
000820	2010-09-20	1.0905	20.9974	-6.1961	-3.4907	2.8852	60.0	87.7538	0.8333	0.13	0.3889	12.2638	-0.0088	0.2201	-0.2174	-0.302	-0.0152	0.02006262	0.04785435	-7	99	79.95	26087	63.17	199482.83	0.4545
000820	2010-09-27	1.087	21.0255	-6.3723	-3.59	2.9673	63.2653	90.25	0.8333	0.13	0.3589	10.8444	-0.0026	0.2201	-0.2174	-0.302	-0.0152	0.02842201	0.04410286	-6	60	41.95	14856	193.33	299287.33	0.0
000820	2010-10-08	1.1027	21.0833	-6.7519	-3.8039	3.1441	70.5426	95.6266	0.8333	0.31	0.3339	16.7601	0.0514	0.2201	-0.2174	-0.302	-0.0152	0.05958435	0.11707904	26	45	70.88	13405	205.29	463265.14	0.3333
000820	2010-10-11	1.0831	21.0973	-6.8469	-3.8574	3.1883	71.4286	96.9708	0.8333	0.3	0.3266	21.0924	0.0638	0.2201	-0.2174	-0.302	-0.0152	0.01408451	0.12215349	6	11	83.29	3544	5.0	493741.67	0.0
000820	2010-10-18	1.0046	20.9908	-6.1554	-3.4678	2.8663	48.855	87.1777	0.5	-0.16	0.2933	5.9475	-0.066	0.2201	-0.2174	-0.302	-0.0152	-0.10092593	0.00116494	-21	19	27.07	7907	5.0	76073.0	0.25
000820	2010-10-25	1.0841	21.0083	-6.2639	-3.5289	2.9168	38.9474	88.7139	0.4167	-0.43	0.3071	-22.9321	-0.0894	0.2201	-0.2174	-0.302	-0.0152	0.01750772	-0.00974935	5	14	110.57	5250	177.5	89816.0	0.4
000820	2010-11-01	1.0944	21.0276	-5.3692	-3.1566	3.3839	39.2857	127.7426	0.4167	0.17	0.3351	3.3117	-0.0364	0.2082	-0.2487	-0.4177	-0.0276	0.01956815	-0.04976555	15	41	62.64	14416	96.0	1977561.17	0.1429
000820	2010-11-08	1.073	21.1012	-5.7796	-3.3979	3.6425	79.7297	137.5063	0.5833	0.45	0.4292	25.6521	0.0768	0.2082	-0.2487	-0.4177	-0.0276	0.07643944	0.01258938	194	654	49.93	162042	126.89	1706613.67	0.3529
000820	2010-11-15	1.085	21.1361	-5.9848	-3.5185	3.7718	73.5043	142.3882	0.5833	0.62	0.4569	42.5053	0.1146	0.2082	-0.2487	-0.4177	-0.0276	0.03545445	0.14896976	-39	197	40.6	42478	216.5	2750796.0	0.3571
000820	2010-11-22	1.0516	21.0402	-5.4376	-3.1968	3.427	42.1769	129.3699	0.5	-0.3	0.4806	-19.7798	-0.1088	0.2082	-0.2487	-0.4177	-0.0276	-0.09143988	0.04002216	-46	92	42.45	33317	81.64	1215822.18	0.4211
000820	2010-11-29	0.9747	21.0651	-5.5744	-3.2772	3.5132	28.5714	132.6245	0.5	-0.36	0.4985	-15.215	-0.062	0.2082	-0.2487	-0.4177	-0.0276	0.02516066	0.04561467	-22	88	44.49	31945	87.29	1527627.71	0.6364
000820	2010-12-06	0.9932	21.0671	-5.5858	-3.2839	3.5204	63.5417	132.8957	0.75	0.13	0.5208	5.7782	-0.0342	0.2082	-0.2487	-0.4177	-0.0276	0.0020187	-0.02880607	-40	113	70.5	35591	103.88	1365551.0	0.2778
000820	2010-12-13	0.9826	21.0692	-5.5972	-3.2906	3.5276	58.1818	133.1669	0.6667	0.02	0.4715	4.4169	0.0058	0.2082	-0.2487	-0.4177	-0.0276	0.00212067	-0.06213985	2	87	61.29	23217	111.88	1361272.0	0.4
000820	2010-12-20	0.9682	21.0853	-5.6884	-3.3443	3.585	86.4865	135.3366	0.6667	0.09	0.2967	5.2476	0.0248	0.2082	-0.2487	-0.4177	-0.0276	0.01629457	0.0455946	-14	87	70.3	24371	166.38	1371357.88	0.375
000820	2010-12-27	0.9771	21.1845	-6.2812	-3.6928	3.9586	77.6786	149.4398	0.6667	0.61	0.3205	11.0115	0.0978	0.2082	-0.2487	-0.4177	-0.0276	0.10421655	0.12465049	-8	517	47.98	172806	95.71	878049.23	0.2692
000820	2011-01-04	0.9939	21.0233	-5.3465	-3.1432	3.3695	42.7807	127.2001	0.5	-0.3	0.5241	-1.3378	-0.0764	0.2082	-0.2487	-0.4177	-0.0276	-0.14887799	-0.0262462	-65	313	55.26	82946	99.63	688820.21	0.3684
000820	2011-01-10	0.9884	20.9996	-5.2211	-3.0695	3.2905	45.3125	124.2168	0.5	-0.67	0.6197	-34.167	-0.1152	0.2082	-0.2487	-0.4177	-0.0276	-0.02337432	-0.05174119	-114	376	77.27	103988	123.88	851746.94	0.2903
000820	2011-01-17	0.9645	21.0753	-5.6314	-3.3107	3.5491	48.4848	133.9805	0.5833	0.17	0.5692	7.3078	0.0182	0.2082	-0.2487	-0.4177	-0.0276	0.07849365	0.01045789	-109	415	53.07	242663	95.29	643670.33	0.2895
000820	2011-01-24	0.9	21.0318	-5.392	-3.17	3.3982	54.7619	128.285	0.5	0.15	0.5296	9.5852	0.0014	0.2082	-0.2487	-0.4177	-0.0276	-0.04249053	-0.13624919	41	256	69.77	67196	123.38	567326.93	0.3143
000820	2011-01-31	0.8894	21.0083	-5.2667	-3.0963	3.3192	36.1446	125.3016	0.5	-0.32	0.5847	-17.085	-0.0338	0.2082	-0.2487	-0.4177	-0.0276	-0.02328647	-0.01065767	7	158	67.02	41822	155.15	972375.85	0.55
000820	2011-02-09	0.8919	21.0148	-5.3009	-3.1164	3.3408	31.1688	126.1153	0.5	-0.09	0.6503	-11.5973	-0.009	0.2082	-0.2487	-0.4177	-0.0276	0.00652272	0.01923937	-44	123	69.07	76296	200.25	3699089.13	0.25
000820	2011-02-14	0.8907	21.0339	-5.4034	-3.1767	3.4054	44.4444	128.5562	0.5833	0.01	0.6353	5.4628	0.0338	0.2082	-0.2487	-0.4177	-0.0276	0.01932961	-0.03992467	25	79	71.43	30604	148.4	528628.6	0.5
000820	2011-02-21	0.8724	21.0381	-5.4262	-3.1901	3.4198	78.0488	129.0987	0.6667	0.14	0.431	9.7905	0.0448	0.2082	-0.2487	-0.4177	-0.0276	0.00427491	0.00684077	32	907	72.97	134400	163.08	553438.72	0.2254
000820	2011-02-28	0.8862	21.115	-5.8594	-3.4448	3.6928	73.6842	139.4049	0.5833	0.4	0.6266	19.1882	0.0974	0.2082	-0.2487	-0.4177	-0.0276	0.07978607	0.10991331	-21	601	56.61	199700	196.69	918991.52	0.2982
000820	2011-03-07	0.8679	21.1188	-5.8822	-3.4582	3.7072	71.4286	139.9473	0.6667	0.4	0.5709	20.4536	0.0708	0.2082	-0.2487	-0.4177	-0.0276	0.00394218	0.10733277	-30	497	46.53	126311	190.35	563833.39	0.1754
000820	2011-03-14	0.8361	21.179	-6.247	-3.6726	3.9371	82.0513	148.6262	0.75	0.34	0.4519	14.0459	0.0756	0.2082	-0.2487	-0.4177	-0.0276	0.06202175	0.15002491	-12	601	47.64	117102	154.42	584779.89	0.3061
000820	2011-03-21	0.799	21.2895	-6.9766	-4.1016	4.3969	86.1538	165.984	0.75	0.96	0.4957	53.1656	0.1604	0.2082	-0.2487	-0.4177	-0.0276	0.11679939	0.26254939	-30	507	53.24	91955	228.11	640125.21	0.3182
000820	2011-03-28	0.7958	21.2862	-6.9538	-4.0882	4.3825	73.4104	165.4416	0.6667	0.62	0.4551	22.6659	0.0532	0.2082	-0.2487	-0.4177	-0.0276	-0.0033107	0.17945262	279	1939	43.36	326139	141.89	856465.68	0.2614
000820	2011-04-06	0.8043	21.2219	-6.5206	-3.8335	4.1095	49.4792	155.1354	0.5	-0.4	0.3414	-4.8257	-0.1016	0.2082	-0.2487	-0.4177	-0.0276	-0.06226045	0.11324999	122	1342	41.77	263306	155.5	754185.06	0.3677
000820	2011-04-11	0.8195	21.2562	-6.7486	-3.9675	4.2532	53.1034	160.5597	0.5833	0.04	0.3415	-14.6698	-0.0872	0.2082	-0.2487	-0.4177	-0.0276	0.03496821	0.08619645	11	988	49.89	160072	177.16	1214505.37	0.3611
000820	2011-04-18	0.8026	21.3992	-7.786	-4.5774	4.907	69.2308	185.2403	0.75	1.01	0.4365	53.9328	0.1356	0.2082	-0.2487	-0.4177	-0.0276	0.15366389	0.12306095	-68	923	33.86	245404	99.1	588310.24	0.3167
000820	2011-04-25	0.7842	21.296	-2.4977	-2.4799	4.8643	62.3596	-16.0461	0.6667	0.3	0.5994	43.902	-0.0186	0.1247	-0.4171	-1.4396	-0.2069	-0.09805264	0.02831901	-323	2101	51.46	657339	129.25	639941.53	0.428
000820	2011-05-03	0.7837	21.296	-2.3306	-2.4683	4.9204	62.3596	-10.6012	0.6667	0.3	0.5994	43.902	-0.0186	0.1469	-0.4414	-1.4664	-0.1889	0.0	0.09057946	-34	342	58.12	144855	143.17	962976.79	0.2059
000820	2011-05-09	0.746	21.296	-2.3306	-2.4683	4.9204	62.3596	-10.6012	0.6667	0.3	0.5994	43.902	-0.0186	0.1469	-0.4414	-1.4664	-0.1889	0.0	0.05561125	-9	392	68.47	198522	152.16	1332652.53	0.1071
000820	2011-05-16	0.7488	21.296	-2.3306	-2.4683	4.9204	62.3596	-10.6012	0.6667	0.3	0.5994	43.902	-0.0186	0.1469	-0.4414	-1.4664	-0.1889	0.0	-0.09805264	-141	546	72.08	175078	147.95	1259381.68	0.2609
000820	2011-05-23	0.7266	21.296	-2.3306	-2.4683	4.9204	62.3596	-10.6012	0.6667	0.3	0.5994	43.902	-0.0186	0.1469	-0.4414	-1.4664	-0.1889	0.0	0.0	-56	393	40.78	153627	119.91	852640.57	0.2727
000820	2011-05-30	0.6986	21.296	-2.3306	-2.4683	4.9204	62.3596	-10.6012	0.6667	0.3	0.5994	43.902	-0.0186	0.1469	-0.4414	-1.4664	-0.1889	0.0	0.0	-33	93	44.6	28123	74.6	2192947.2	0.0
000820	2011-06-07	0.6922	21.296	-2.3306	-2.4683	4.9204	62.3596	-10.6012	0.6667	0.3	0.5994	43.902	-0.0186	0.1469	-0.4414	-1.4664	-0.1889	0.0	0.0	-31	111	16.63	68766	6.0	62576.71	0.125
000820	2011-06-13	0.6866	21.296	-2.3306	-2.4683	4.9204	62.3596	-10.6012	0.6667	0.3	0.5994	43.902	-0.0186	0.1469	-0.4414	-1.4664	-0.1889	0.0	0.0	-13	66	29.26	25911	69.6	2209649.4	0.0
000820	2011-06-20	0.7013	21.296	-2.3306	-2.4683	4.9204	62.3596	-10.6012	0.6667	0.3	0.5994	43.902	-0.0186	0.1469	-0.4414	-1.4664	-0.1889	0.0	0.0	41	107	39.2	45022	210.2	3195213.8	0.0909
000820	2011-06-27	0.6624	21.296	-2.3306	-2.4683	4.9204	62.3596	-10.6012	0.6667	0.3	0.5994	43.902	-0.0186	0.1469	-0.4414	-1.4664	-0.1889	0.0	0.0	-17	90	59.33	22240	360.0	895643.0	0.0
000820	2011-07-04	0.6251	21.296	-2.3306	-2.4683	4.9204	62.3596	-10.6012	0.6667	0.3	0.5994	43.902	-0.0186	0.1469	-0.4414	-1.4664	-0.1889	0.0	0.0	19	219	90.59	53544	309.46	2077157.15	0.2222
000820	2011-07-11	0.5894	21.296	-2.3306	-2.4683	4.9204	62.3596	-10.6012	0.6667	0.3	0.5994	43.902	-0.0186	0.1469	-0.4414	-1.4664	-0.1889	0.0	0.0	-1	240	22.26	64260	140.6	1047880.8	0.5
000820	2011-07-18	0.5803	21.296	-2.3306	-2.4683	4.9204	62.3596	-10.6012	0.6667	0.3	0.5994	43.902	-0.0186	0.1469	-0.4414	-1.4664	-0.1889	0.0	0.0	71	99	51.29	33133	232.33	1717407.67	0.0
000820	2011-07-25	0.5757	21.296	-2.3306	-2.4683	4.9204	62.3596	-10.6012	0.6667	0.3	0.5994	43.902	-0.0186	0.1469	-0.4414	-1.4664	-0.1889	0.0	0.0	27	129	66.69	47339	227.82	620376.82	0.0
000820	2011-08-01	0.5738	21.296	-2.3306	-2.4683	4.9204	62.3596	-10.6012	0.6667	0.3	0.5994	43.902	-0.0186	0.1469	-0.4414	-1.4664	-0.1889	0.0	0.0	-3	50	47.36	18783	129.6	1149626.9	0.0
000820	2011-08-08	0.5394	21.296	-2.3306	-2.4683	4.9204	62.3596	-10.6012	0.6667	0.3	0.5994	43.902	-0.0186	0.1469	-0.4414	-1.4664	-0.1889	0.0	0.0	-43	93	60.43	32798	240.17	1548103.17	0.25
000820	2011-08-15	0.4973	21.296	-2.3306	-2.4683	4.9204	62.3596	-10.6012	0.6667	0.3	0.5994	43.902	-0.0186	0.1469	-0.4414	-1.4664	-0.1889	0.0	0.0	-43	93	60.43	32798	240.17	1548103.17	0.25
000820	2011-08-22	0.4904	21.296	-2.3306	-2.4683	4.9204	62.3596	-10.6012	0.6667	0.3	0.5994	43.902	-0.0186	0.1469	-0.4414	-1.4664	-0.1889	0.0	0.0	-8	345	47.89	48867	175.25	1294759.25	0.4
000820	2011-08-29	0.515	21.296	-2.3306	-2.4683	4.9204	62.3596	-10.6012	0.6667	0.3	0.5994	43.902	-0.0186	0.1469	-0.4414	-1.4664	-0.1889	0.0	0.0	4	207	35.89	39177	238.75	1337270.25	0.1
000820	2011-09-05	0.506	21.296	-2.2421	-3.0836	6.1291	62.3596	-12.1489	0.6667	0.3	0.5994	43.902	-0.0186	0.1157	-0.3718	-1.8757	-0.2293	0.0	0.0	-10	36	168.39	11558	468.0	3918882.75	0.0
000820	2011-09-13	0.4808	21.296	-2.2421	-3.0836	6.1291	62.3596	-12.1489	0.6667	0.3	0.5994	43.902	-0.0186	0.1157	-0.3718	-1.8757	-0.2293	0.0	0.0	48	181	100.4	44722	550.2	1793741.6	0.2222
000820	2011-09-19	0.4686	21.296	-2.2421	-3.0836	6.1291	62.3596	-12.1489	0.6667	0.3	0.5994	43.902	-0.0186	0.1157	-0.3718	-1.8757	-0.2293	0.0	0.0	13	116	62.08	39277	344.14	2735801.71	0.125
000820	2011-09-26	0.4826	21.296	-2.2421	-3.0836	6.1291	62.3596	-12.1489	0.6667	0.3	0.5994	43.902	-0.0186	0.1157	-0.3718	-1.8757	-0.2293	0.0	0.0	1	1	21.43	1515	6.0	172017.0	0.0
000820	2011-10-10	0.5237	21.296	-2.2421	-3.0836	6.1291	62.3596	-12.1489	0.6667	0.3	0.5994	43.902	-0.0186	0.1157	-0.3718	-1.8757	-0.2293	0.0	0.0	-30	45	25.37	24603	48.57	1494827.86	0.2222
000820	2011-10-17	0.6031	21.296	-2.2421	-3.0836	6.1291	62.3596	-12.1489	0.6667	0.3	0.5994	43.902	-0.0186	0.1157	-0.3718	-1.8757	-0.2293	0.0	0.0	-14	64	96.07	22044	381.5	3534963.0	0.2
000820	2011-10-24	0.5991	21.296	-2.2421	-3.0836	6.1291	62.3596	-12.1489	0.6667	0.3	0.5994	43.902	-0.0186	0.1157	-0.3718	-1.8757	-0.2293	0.0	0.0	-10	92	133.14	9896	1043.0	2605599.0	0.0
000820	2011-10-31	0.6276	21.296	-2.1252	-3.0659	6.071	62.3596	-10.1734	0.6667	0.3	0.5994	43.902	-0.0186	0.096	-0.3996	-1.8647	-0.2689	0.0	0.0	-5	108	112.38	58800	224.38	1366319.69	0.1333
000820	2011-11-07	0.6429	21.296	-2.1252	-3.0659	6.071	62.3596	-10.1734	0.6667	0.3	0.5994	43.902	-0.0186	0.096	-0.3996	-1.8647	-0.2689	0.0	0.0	-25	141	39.74	17536	251.0	568246.6	0.1
000820	2011-11-14	0.6505	21.296	-2.1252	-3.0659	6.071	62.3596	-10.1734	0.6667	0.3	0.5994	43.902	-0.0186	0.096	-0.3996	-1.8647	-0.2689	0.0	0.0	6	30	127.21	14228	97.0	131250.5	0.0
000820	2011-11-21	0.6287	21.296	-2.1252	-3.0659	6.071	62.3596	-10.1734	0.6667	0.3	0.5994	43.902	-0.0186	0.096	-0.3996	-1.8647	-0.2689	0.0	0.0	62	133	77.75	28560	492.0	1399706.0	0.25
000820	2011-11-28	0.5842	21.296	-2.1252	-3.0659	6.071	62.3596	-10.1734	0.6667	0.3	0.5994	43.902	-0.0186	0.096	-0.3996	-1.8647	-0.2689	0.0	0.0	-6	33	23.05	22086	224.5	416097.0	0.1667
000820	2011-12-05	0.6008	21.296	-2.1252	-3.0659	6.071	62.3596	-10.1734	0.6667	0.3	0.5994	43.902	-0.0186	0.096	-0.3996	-1.8647	-0.2689	0.0	0.0	7	250	100.3	65038	383.25	1135821.13	0.0952
000820	2011-12-12	0.6008	21.296	-2.1252	-3.0659	6.071	62.3596	-10.1734	0.6667	0.3	0.5994	43.902	-0.0186	0.096	-0.3996	-1.8647	-0.2689	0.0	0.0	35	597	79.81	318113	366.1	1999940.8	0.0882
000820	2011-12-19	0.6008	21.296	-2.1252	-3.0659	6.071	62.3596	-10.1734	0.6667	0.3	0.5994	43.902	-0.0186	0.096	-0.3996	-1.8647	-0.2689	0.0	0.0	172	624	60.67	138218	295.42	1868038.58	0.0889
000820	2011-12-26	0.6008	21.296	-2.1252	-3.0659	6.071	62.3596	-10.1734	0.6667	0.3	0.5994	43.902	-0.0186	0.096	-0.3996	-1.8647	-0.2689	0.0	0.0	1	43	87.57	19812	168.5	1508370.33	0.5
000820	2012-01-04	0.6008	21.296	-2.1252	-3.0659	6.071	62.3596	-10.1734	0.6667	0.3	0.5994	43.902	-0.0186	0.096	-0.3996	-1.8647	-0.2689	0.0	0.0	64	280	67.06	82503	315.71	2320351.86	0.0667
000820	2012-01-09	0.6008	21.296	-2.1252	-3.0659	6.071	62.3596	-10.1734	0.6667	0.3	0.5994	43.902	-0.0186	0.096	-0.3996	-1.8647	-0.2689	0.0	0.0	13	19	116.76	15580	427.33	389406.33	0.0
000820	2012-01-16	0.6008	21.296	-2.1252	-3.0659	6.071	62.3596	-10.1734	0.6667	0.3	0.5994	43.902	-0.0186	0.096	-0.3996	-1.8647	-0.2689	0.0	0.0	13	117	88.36	38748	492.0	2133338.25	0.0
000820	2012-01-30	0.6008	21.296	-2.1252	-3.0659	6.071	62.3596	-10.1734	0.6667	0.3	0.5994	43.902	-0.0186	0.096	-0.3996	-1.8647	-0.2689	0.0	0.0	2	29	21.89	15262	63.0	509500.5	0.0
000820	2012-02-06	0.6008	21.296	-2.1252	-3.0659	6.071	62.3596	-10.1734	0.6667	0.3	0.5994	43.902	-0.0186	0.096	-0.3996	-1.8647	-0.2689	0.0	0.0	-7	10	72.86	5938	938.0	3870771.0	0.0
000820	2012-02-13	0.6008	21.296	-2.1252	-3.0659	6.071	62.3596	-10.1734	0.6667	0.3	0.5994	43.902	-0.0186	0.096	-0.3996	-1.8647	-0.2689	0.0	0.0	0	8	62.29	4474	34.5	440755.0	0.5
000820	2012-02-20	0.6008	21.296	-2.1252	-3.0659	6.071	62.3596	-10.1734	0.6667	0.3	0.5994	43.902	-0.0186	0.096	-0.3996	-1.8647	-0.2689	0.0	0.0	3	175	73.14	22802	349.0	2588345.0	0.0
000820	2012-02-27	0.6008	21.296	-2.1252	-3.0659	6.071	62.3596	-10.1734	0.6667	0.3	0.5994	43.902	-0.0186	0.096	-0.3996	-1.8647	-0.2689	0.0	0.0	-12	91	77.29	28396	606.5	2258466.5	0.25
000820	2012-03-05	0.6008	21.296	-2.1252	-3.0659	6.071	62.3596	-10.1734	0.6667	0.3	0.5994	43.902	-0.0186	0.096	-0.3996	-1.8647	-0.2689	0.0	0.0	6	314	50.73	92707	341.57	1405180.29	0.1304
000820	2012-03-12	0.6008	21.296	-2.1252	-3.0659	6.071	62.3596	-10.1734	0.6667	0.3	0.5994	43.902	-0.0186	0.096	-0.3996	-1.8647	-0.2689	0.0	0.0	-75	116	118.89	41107	154.2	1066607.4	0.6
000820	2012-03-19	0.6008	21.296	-2.1252	-3.0659	6.071	62.3596	-10.1734	0.6667	0.3	0.5994	43.902	-0.0186	0.096	-0.3996	-1.8647	-0.2689	0.0	0.0	-2	168	43.71	29749	127.33	1113643.67	0.2105
000820	2012-03-26	0.6008	21.296	-2.1252	-3.0659	6.071	62.3596	-10.1734	0.6667	0.3	0.5994	43.902	-0.0186	0.096	-0.3996	-1.8647	-0.2689	0.0	0.0	274	765	91.54	182075	538.0	1670398.8	0.4
000820	2012-04-05	0.6008	21.296	-2.1252	-3.0659	6.071	62.3596	-10.1734	0.6667	0.3	0.5994	43.902	-0.0186	0.096	-0.3996	-1.8647	-0.2689	0.0	0.0	46	471	43.61	219375	231.63	991183.5	0.2
000820	2012-04-09	0.6008	21.296	-2.1252	-3.0659	6.071	62.3596	-10.1734	0.6667	0.3	0.5994	43.902	-0.0186	0.096	-0.3996	-1.8647	-0.2689	0.0	0.0	-9	169	72.31	57139	427.8	2224918.2	0.0
000820	2012-04-16	0.6008	21.296	-2.1252	-3.0659	6.071	62.3596	-10.1734	0.6667	0.3	0.5994	43.902	-0.0186	0.096	-0.3996	-1.8647	-0.2689	0.0	0.0	50	235	89.95	110366	343.83	3009730.33	0.0714
000820	2012-04-23	0.6008	21.296	-2.1252	-3.0659	6.071	62.3596	-10.1734	0.6667	0.3	0.5994	43.902	-0.0186	0.096	-0.3996	-1.8647	-0.2689	0.0	0.0	11	222	91.0	43444	350.4	1625548.6	0.0588
000820	2012-05-02	0.6008	21.296	-2.4654	42.616	8.6721	62.3596	23.2877	0.6667	0.3	0.5994	43.902	-0.0186	0.041	0.0324	-0.5761	-0.1849	0.0	0.0	39	444	53.83	208438	164.11	968730.78	0.0541
000820	2012-05-07	0.6008	21.296	-2.4654	42.616	8.6721	62.3596	23.2877	0.6667	0.3	0.5994	43.902	-0.0186	0.041	0.0324	-0.5761	-0.1849	0.0	0.0	24	503	61.02	238113	295.83	1316670.33	0.0714
000820	2012-05-14	0.6008	21.296	-2.4654	42.616	8.6721	62.3596	23.2877	0.6667	0.3	0.5994	43.902	-0.0186	0.041	0.0324	-0.5761	-0.1849	0.0	0.0	74	166	71.4	54260	312.67	1396545.17	0.2308
000820	2012-05-21	0.6008	21.296	-2.4654	42.616	8.6721	62.3596	23.2877	0.6667	0.3	0.5994	43.902	-0.0186	0.041	0.0324	-0.5761	-0.1849	0.0	0.0	22	62	81.67	27901	160.43	954542.71	0.5714
000820	2012-05-28	0.6008	21.296	-2.4654	42.616	8.6721	62.3596	23.2877	0.6667	0.3	0.5994	43.902	-0.0186	0.041	0.0324	-0.5761	-0.1849	0.0	0.0	19	105	73.53	37075	191.8	673322.7	0.2353
000820	2012-06-04	0.6008	21.296	-2.4654	42.616	8.6721	62.3596	23.2877	0.6667	0.3	0.5994	43.902	-0.0186	0.041	0.0324	-0.5761	-0.1849	0.0	0.0	-13	46	44.76	22664	133.67	393504.83	0.0
000820	2012-06-11	0.6008	21.296	-2.4654	42.616	8.6721	62.3596	23.2877	0.6667	0.3	0.5994	43.902	-0.0186	0.041	0.0324	-0.5761	-0.1849	0.0	0.0	-8	52	46.81	28692	81.17	335809.0	0.25
000820	2012-06-18	0.6008	21.296	-2.4654	42.616	8.6721	62.3596	23.2877	0.6667	0.3	0.5994	43.902	-0.0186	0.041	0.0324	-0.5761	-0.1849	0.0	0.0	-47	80	80.67	27129	107.71	1145770.71	0.0
000820	2012-06-25	0.6008	21.296	-2.4654	42.616	8.6721	62.3596	23.2877	0.6667	0.3	0.5994	43.902	-0.0186	0.041	0.0324	-0.5761	-0.1849	0.0	0.0	-32	83	75.73	34327	221.63	662968.38	0.25
000820	2012-07-02	0.6008	21.296	-2.4654	42.616	8.6721	62.3596	23.2877	0.6667	0.3	0.5994	43.902	-0.0186	0.041	0.0324	-0.5761	-0.1849	0.0	0.0	-13	121	94.5	18082	433.25	3410908.0	0.2
000820	2012-07-09	0.6008	21.296	-2.4654	42.616	8.6721	62.3596	23.2877	0.6667	0.3	0.5994	43.902	-0.0186	0.041	0.0324	-0.5761	-0.1849	0.0	0.0	-17	12	36.52	10449	147.0	558709.67	0.5
000820	2012-07-16	0.6008	21.296	-2.4654	42.616	8.6721	62.3596	23.2877	0.6667	0.3	0.5994	43.902	-0.0186	0.041	0.0324	-0.5761	-0.1849	0.0	0.0	-8	4	77.86	12156	193.0	297319.67	0.2
000820	2012-07-23	0.6008	21.296	-2.4654	42.616	8.6721	62.3596	23.2877	0.6667	0.3	0.5994	43.902	-0.0186	0.041	0.0324	-0.5761	-0.1849	0.0	0.0	0	73	111.81	20705	413.33	5545524.0	0.0
000820	2012-07-30	0.6008	21.296	-2.4654	42.616	8.6721	62.3596	23.2877	0.6667	0.3	0.5994	43.902	-0.0186	0.041	0.0324	-0.5761	-0.1849	0.0	0.0	-30	82	156.57	25311	320.0	10244063.0	0.5
000820	2012-08-06	0.6008	21.296	-2.4654	42.616	8.6721	62.3596	23.2877	0.6667	0.3	0.5994	43.902	-0.0186	0.041	0.0324	-0.5761	-0.1849	0.0	0.0	-5	24	118.36	11710	177.0	5360718.5	0.0
000820	2012-08-13	0.6008	21.296	-2.4654	42.616	8.6721	62.3596	23.2877	0.6667	0.3	0.5994	43.902	-0.0186	0.041	0.0324	-0.5761	-0.1849	0.0	0.0	3	17	33.29	12005	98.0	129728.0	0.0
000820	2012-08-20	0.6008	21.296	-2.4654	42.616	8.6721	62.3596	23.2877	0.6667	0.3	0.5994	43.902	-0.0186	0.041	0.0324	-0.5761	-0.1849	0.0	0.0	-61	221	99.31	98880	117.0	1688462.86	0.1667
000820	2012-08-27	0.6008	21.296	-2.7184	12.7966	9.6611	62.3596	23.7406	0.6667	0.3	0.5994	43.902	-0.0186	0.0742	0.1135	-0.3849	-0.478	0.0	0.0	-35	60	89.26	37368	140.0	2175160.83	0.2
000820	2012-09-03	0.6008	21.296	-2.7184	12.7966	9.6611	62.3596	23.7406	0.6667	0.3	0.5994	43.902	-0.0186	0.0742	0.1135	-0.3849	-0.478	0.0	0.0	-38	125	86.23	45999	159.13	1445871.75	0.4286
000820	2012-09-10	0.6008	21.296	-2.7184	12.7966	9.6611	62.3596	23.7406	0.6667	0.3	0.5994	43.902	-0.0186	0.0742	0.1135	-0.3849	-0.478	0.0	0.0	-28	1861	70.45	316761	136.86	866667.9	0.0774
000820	2012-09-17	0.6008	21.296	-2.7184	12.7966	9.6611	62.3596	23.7406	0.6667	0.3	0.5994	43.902	-0.0186	0.0742	0.1135	-0.3849	-0.478	0.0	0.0	-315	1978	61.41	234049	122.35	775863.09	0.1294
000820	2012-09-24	0.6008	21.296	-2.7184	12.7966	9.6611	62.3596	23.7406	0.6667	0.3	0.5994	43.902	-0.0186	0.0742	0.1135	-0.3849	-0.478	0.0	0.0	683	4356	68.33	434840	165.76	937491.92	0.1953
000820	2012-10-08	0.6008	21.296	-2.7184	12.7966	9.6611	62.3596	23.7406	0.6667	0.3	0.5994	43.902	-0.0186	0.0742	0.1135	-0.3849	-0.478	0.0	0.0	130	3165	53.37	375661	130.2	630269.8	0.229
000820	2012-10-15	0.6008	21.296	-2.7184	12.7966	9.6611	62.3596	23.7406	0.6667	0.3	0.5994	43.902	-0.0186	0.0742	0.1135	-0.3849	-0.478	0.0	0.0	-12	1800	71.67	252272	157.9	712167.3	0.1017
000820	2012-10-22	0.6008	21.296	-2.7184	12.7966	9.6611	62.3596	23.7406	0.6667	0.3	0.5994	43.902	-0.0186	0.0742	0.1135	-0.3849	-0.478	0.0	0.0	141	990	63.4	243219	165.56	1187368.19	0.0769
000820	2012-10-29	0.6008	21.296	-2.7441	9.4225	10.0227	62.3596	21.1307	0.6667	0.3	0.5994	43.902	-0.0186	0.0957	0.1773	-0.1659	-0.4383	0.0	0.0	-165	941	70.9	147498	194.33	1609499.61	0.1017
000820	2012-11-05	0.6008	21.296	-2.7441	9.4225	10.0227	62.3596	21.1307	0.6667	0.3	0.5994	43.902	-0.0186	0.0957	0.1773	-0.1659	-0.4383	0.0	0.0	-130	551	60.93	77325	147.45	1159525.36	0.3404
000820	2012-11-12	0.6008	21.296	-2.7441	9.4225	10.0227	62.3596	21.1307	0.6667	0.3	0.5994	43.902	-0.0186	0.0957	0.1773	-0.1659	-0.4383	0.0	0.0	-100	913	61.9	151184	122.96	861226.3	0.0862
000820	2012-11-19	0.6008	21.296	-2.7441	9.4225	10.0227	62.3596	21.1307	0.6667	0.3	0.5994	43.902	-0.0186	0.0957	0.1773	-0.1659	-0.4383	0.0	0.0	-101	1035	71.78	211383	151.97	721158.43	0.2121
000820	2012-11-26	0.6008	21.296	-2.7441	9.4225	10.0227	62.3596	21.1307	0.6667	0.3	0.5994	43.902	-0.0186	0.0957	0.1773	-0.1659	-0.4383	0.0	0.0	-96	419	55.39	64855	82.93	1351366.86	0.2581
000820	2012-12-03	0.6008	21.296	-2.7441	9.4225	10.0227	62.3596	21.1307	0.6667	0.3	0.5994	43.902	-0.0186	0.0957	0.1773	-0.1659	-0.4383	0.0	0.0	146	309	64.52	74788	144.36	1290187.57	0.1429
000820	2012-12-10	0.6008	21.296	-2.7441	9.4225	10.0227	62.3596	21.1307	0.6667	0.3	0.5994	43.902	-0.0186	0.0957	0.1773	-0.1659	-0.4383	0.0	0.0	23	543	76.12	75302	166.38	1337090.31	0.1714
000820	2012-12-17	0.6008	21.296	-2.7441	9.4225	10.0227	62.3596	21.1307	0.6667	0.3	0.5994	43.902	-0.0186	0.0957	0.1773	-0.1659	-0.4383	0.0	0.0	-91	350	57.29	61795	158.36	1418337.71	0.2
000820	2012-12-24	0.6008	21.296	-2.7441	9.4225	10.0227	62.3596	21.1307	0.6667	0.3	0.5994	43.902	-0.0186	0.0957	0.1773	-0.1659	-0.4383	0.0	0.0	-32	139	68.52	43382	157.56	621378.0	0.1333
000820	2012-12-31	0.6008	21.296	-2.7441	9.4225	10.0227	62.3596	21.1307	0.6667	0.3	0.5994	43.902	-0.0186	0.0957	0.1773	-0.1659	-0.4383	0.0	0.0	-7	1355	66.44	390556	105.68	2205912.37	0.1509
000820	2013-01-07	0.6008	21.296	-2.7441	9.4225	10.0227	62.3596	21.1307	0.6667	0.3	0.5994	43.902	-0.0186	0.0957	0.1773	-0.1659	-0.4383	0.0	0.0	-26	562	106.4	150316	239.5	1872518.94	0.1053
000820	2013-01-14	0.6008	21.296	-2.7441	9.4225	10.0227	62.3596	21.1307	0.6667	0.3	0.5994	43.902	-0.0186	0.0957	0.1773	-0.1659	-0.4383	0.0	0.0	-1	736	81.95	145809	208.73	2038843.09	0.2703
000820	2013-01-21	0.6008	21.296	-2.7441	9.4225	10.0227	62.3596	21.1307	0.6667	0.3	0.5994	43.902	-0.0186	0.0957	0.1773	-0.1659	-0.4383	0.0	0.0	-43	369	97.87	91671	167.21	975067.0	0.3077
000820	2013-01-28	0.6008	21.296	-2.7441	9.4225	10.0227	62.3596	21.1307	0.6667	0.3	0.5994	43.902	-0.0186	0.0957	0.1773	-0.1659	-0.4383	0.0	0.0	54	163	65.21	48299	94.38	1442055.75	0.5
000820	2013-02-04	0.6008	21.296	-2.7441	9.4225	10.0227	62.3596	21.1307	0.6667	0.3	0.5994	43.902	-0.0186	0.0957	0.1773	-0.1659	-0.4383	0.0	0.0	-44	473	97.13	114172	226.7	7362679.2	0.1304
000820	2013-02-18	0.6008	21.296	-2.7441	9.4225	10.0227	62.3596	21.1307	0.6667	0.3	0.5994	43.902	-0.0186	0.0957	0.1773	-0.1659	-0.4383	0.0	0.0	29	130	49.68	44423	165.0	1401843.5	0.375
000820	2013-02-25	0.6008	21.296	-2.7441	9.4225	10.0227	62.3596	21.1307	0.6667	0.3	0.5994	43.902	-0.0186	0.0957	0.1773	-0.1659	-0.4383	0.0	0.0	62	291	58.04	89628	134.92	6180253.67	0.2941
000820	2013-03-04	0.6008	21.296	-2.7441	9.4225	10.0227	62.3596	21.1307	0.6667	0.3	0.5994	43.902	-0.0186	0.0957	0.1773	-0.1659	-0.4383	0.0	0.0	128	343	78.37	61323	173.87	1168767.6	0.56
000820	2013-03-11	0.6008	21.296	-2.7441	9.4225	10.0227	62.3596	21.1307	0.6667	0.3	0.5994	43.902	-0.0186	0.0957	0.1773	-0.1659	-0.4383	0.0	0.0	18	328	82.71	60973	193.9	1176568.2	0.2778
000820	2013-03-18	0.6008	21.296	-2.7441	9.4225	10.0227	62.3596	21.1307	0.6667	0.3	0.5994	43.902	-0.0186	0.0957	0.1773	-0.1659	-0.4383	0.0	0.0	5	736	116.48	116383	307.25	2036228.67	0.1892
000820	2013-03-25	0.6008	21.296	-2.7441	9.4225	10.0227	62.3596	21.1307	0.6667	0.3	0.5994	43.902	-0.0186	0.0957	0.1773	-0.1659	-0.4383	0.0	0.0	106	932	94.11	149012	203.81	1132002.41	0.3125
000820	2013-04-01	0.6008	21.296	-2.7441	9.4225	10.0227	62.3596	21.1307	0.6667	0.3	0.5994	43.902	-0.0186	0.0957	0.1773	-0.1659	-0.4383	0.0	0.0	4	1370	94.22	229373	203.59	927903.1	0.3444
000820	2013-04-08	0.6008	21.296	-2.7441	9.4225	10.0227	62.3596	21.1307	0.6667	0.3	0.5994	43.902	-0.0186	0.0957	0.1773	-0.1659	-0.4383	0.0	0.0	21	414	77.81	70037	231.31	1558736.77	0.2609
000820	2013-04-15	0.6008	21.296	-2.7441	9.4225	10.0227	62.3596	21.1307	0.6667	0.3	0.5994	43.902	-0.0186	0.0957	0.1773	-0.1659	-0.4383	0.0	0.0	-17	485	86.1	103792	144.18	1511274.45	0.3333
000820	2013-04-22	0.6008	21.296	-2.7441	9.4225	10.0227	62.3596	21.1307	0.6667	0.3	0.5994	43.902	-0.0186	0.0957	0.1773	-0.1659	-0.4383	0.0	0.0	157	955	88.12	168992	169.68	1080429.0	0.125
000820	2013-05-02	0.6008	21.811	14.573	4.588	15.3875	88.6054	-7.8154	0.6667	4.39	0.6783	61.8248	0.4636	0.8456	0.8091	-0.1861	-0.3505	0.67369486	0.67369486	354	2364	57.97	610973	169.47	661360.3	0.1813
000820	2013-05-06	0.6008	21.8091	14.5447	4.5791	15.3576	82.1797	-7.8002	0.5833	3.88	0.6644	194.2424	0.8956	0.8456	0.8091	-0.1861	-0.3505	-0.00196523	0.67172963	81	1810	59.75	326000	168.25	600697.54	0.3636
000820	2013-05-13	0.6008	21.9426	16.6225	5.2332	17.5516	84.3871	-8.9145	0.5833	4.93	0.5899	71.5673	1.0132	0.8456	0.8091	-0.1861	-0.3505	0.1428355	0.81456513	281	3183	58.95	641123	160.39	823129.11	0.3351
000820	2013-05-20	0.6008	21.9883	17.3999	5.478	18.3724	84.3358	-9.3314	0.5	5.83	0.5596	17.2993	0.9744	0.8456	0.8091	-0.1861	-0.3505	0.04678595	0.86135108	59	2198	53.89	446159	171.46	1350341.56	0.3468
000820	2013-05-27	0.6008	21.998	17.5695	5.5314	18.5515	71.2	-9.4224	0.6667	2.14	0.4768	-2.7798	0.2932	0.8456	0.8091	-0.1861	-0.3505	0.0097493	0.19740552	313	1922	56.21	347480	216.1	603392.69	0.4672
000820	2013-06-03	0.6008	22.0195	17.9512	5.6515	18.9545	61.4078	-9.6271	0.5	0.39	0.6018	13.0354	-0.0862	0.8456	0.8091	-0.1861	-0.3505	0.02173459	0.22110534	290	1547	55.37	380025	167.67	436896.46	0.4895
000820	2013-06-13	0.6008	21.9349	16.4953	5.1932	17.4172	40.5797	-8.8463	0.3333	-0.76	0.62	-29.6575	-0.5866	0.8456	0.8091	-0.1861	-0.3505	-0.08112088	-0.00285104	336	3077	42.66	1021414	155.48	371424.9	0.3617
000820	2013-06-17	0.6008	21.892	15.8027	4.9751	16.6859	35.2246	-8.4748	0.3333	-1.44	0.5119	-36.149	-0.7556	0.8456	0.8091	-0.1861	-0.3505	-0.04198201	-0.091619	-186	1493	11.48	618536	100.7	192531.91	0.4949
000820	2013-06-24	0.6008	21.7292	13.428	4.2275	14.1786	13.7856	-7.2013	0.25	-2.94	0.3601	-68.9286	-1.0022	0.8456	0.8091	-0.1861	-0.3505	-0.15028579	-0.25165409	228	6525	20.34	2398707	83.77	204942.11	0.4784
000820	2013-07-01	0.6008	21.6168	12.0004	3.7781	12.6712	12.527	-6.4357	0.4167	-2.6	0.3486	-35.754	-0.9056	0.8456	0.8091	-0.1861	-0.3505	-0.10631665	-0.37970533	468	4406	17.09	1258444	89.67	237256.31	0.4296
000820	2013-07-08	0.6008	21.6447	12.3397	3.8849	13.0294	28.5714	-6.6177	0.5	-0.77	0.388	0.9204	-0.3484	0.8456	0.8091	-0.1861	-0.3505	0.02827244	-0.27031201	777	4167	17.68	1347308	106.31	628847.0	0.5079
000820	2013-07-15	0.6008	21.6784	12.7637	4.0184	13.4771	53.0702	-6.8451	0.5833	0.54	0.4243	11.8395	0.0722	0.8456	0.8091	-0.1861	-0.3505	0.03439862	-0.19393138	747	2701	20.59	1038672	120.33	267524.77	0.58
000820	2013-07-22	0.6008	21.6355	12.2266	3.8493	12.91	53.6585	-6.557	0.5833	-0.08	0.4314	-12.0241	0.1546	0.8456	0.8091	-0.1861	-0.3505	-0.04211495	-0.08576054	177	1792	20.62	663214	124.8	377940.52	0.4866
000820	2013-07-29	0.6008	21.5747	11.5057	3.6223	12.1488	42.3077	-6.1704	0.5833	-0.89	0.4911	-29.3315	0.0084	0.8456	0.8091	-0.1861	-0.3505	-0.05892246	-0.03836635	793	4995	13.91	1798294	93.77	458302.69	0.3948
000820	2013-08-05	0.6008	21.599	11.7884	3.7113	12.4473	40.3448	-6.322	0.5833	-0.31	0.5046	-0.2822	0.0022	0.8456	0.8091	-0.1861	-0.3505	0.02457238	-0.04206641	455	2694	10.13	875720	89.04	178815.4	0.4525
000820	2013-08-12	0.6008	21.6673	12.6224	3.9739	13.3278	44.5887	-6.7693	0.5833	0.79	0.4142	10.1144	0.1528	0.8456	0.8091	-0.1861	-0.3505	0.0707033	-0.00576173	597	2158	14.68	894713	159.8	349096.23	0.4565
000820	2013-08-19	0.6008	21.6447	12.3397	3.8849	13.0294	63.1285	-6.6177	0.5833	0.39	0.4345	5.2422	0.1862	0.8456	0.8091	-0.1861	-0.3505	-0.02239935	0.01395387	525	1504	15.8	897584	106.7	287785.55	0.5269
000820	2013-08-26	0.6008	21.6389	12.0498	4.2811	13.0926	57.3099	-5.8802	0.5833	-0.25	0.4284	-6.6879	0.052	0.6832	0.8335	-0.2941	0.0274	-0.00571327	0.06716306	196	1173	15.98	744188	148.52	242366.41	0.5556
000820	2013-09-02	0.6008	21.7654	13.6741	4.8582	14.8574	64.4195	-6.6728	0.5833	1.12	0.733	26.6774	0.3064	0.6832	0.8335	-0.2941	0.0274	0.1347938	0.17738448	84	1675	19.88	1101588	96.92	274618.13	0.5841
000820	2013-09-09	0.6008	21.7745	13.799	4.9026	14.9931	68.8742	-6.7338	0.5833	1.26	0.7089	-2.0401	0.1776	0.6832	0.8335	-0.2941	0.0274	0.00912495	0.11580613	169	1159	18.43	694667	86.92	124149.81	0.5324
000820	2013-09-16	0.6008	21.7795	13.8684	4.9272	15.0685	51.4706	-6.7677	0.5	0.14	0.7595	1.5062	-0.0088	0.6832	0.8335	-0.2941	0.0274	0.00507004	0.14327552	304	1052	17.71	532482	74.32	119910.7	0.589
000820	2013-09-23	1.2673	21.8547	14.9513	5.3119	16.2451	59.0747	-7.2961	0.5	0.7	0.692	11.8731	0.069	0.6832	0.8335	-0.2941	0.0274	0.07805918	0.22704797	165	722	20.67	507237	111.17	226715.58	0.4277
000820	2013-09-30	1.2877	21.7865	13.9656	4.9618	15.1741	48.2085	-6.8151	0.4167	0.2	0.6375	-8.2476	-0.089	0.6832	0.8335	-0.2941	0.0274	-0.06594308	0.02631109	200	1771	20.86	886226	97.89	180055.55	0.5679
000820	2013-10-08	1.2966	21.8235	14.4931	5.1492	15.7473	53.0973	-7.0725	0.4167	0.74	0.4308	-10.3023	-0.0598	0.6832	0.8335	-0.2941	0.0274	0.03780406	0.0549902	35	403	32.31	316951	177.41	481386.53	0.5488
000820	2013-10-14	1.2684	21.8283	14.5625	5.1738	15.8227	62.7306	-7.1064	0.5833	-0.28	0.37	8.0274	-0.0384	0.6832	0.8335	-0.2941	0.0274	0.00477731	0.05469747	-61	848	23.19	481463	155.19	410507.66	0.5068
000820	2013-10-21	1.214	21.8857	15.4233	5.4796	16.7579	65.6827	-7.5264	0.6667	1.05	0.4107	22.6552	0.1092	0.6832	0.8335	-0.2941	0.0274	0.05908573	0.03572402	-260	1119	34.18	658467	169.66	591314.53	0.5799
000820	2013-10-28	1.2006	21.8902	15.1107	5.5126	12.8953	64.4928	-7.7397	0.5833	0.67	0.3611	1.1463	0.0778	0.7967	0.8266	-0.2325	-0.0164	0.0045361	0.1062032	-58	1243	31.46	724076	175.91	508935.91	0.4926
000820	2013-11-04	1.167	21.8197	14.0817	5.1372	12.0171	46.1538	-7.2126	0.3333	-0.71	0.4324	-16.7761	-0.2678	0.7967	0.8266	-0.2325	-0.0164	-0.0681067	0.00029244	-145	922	44.5	551434	214.38	591099.14	0.4157
000820	2013-11-11	1.1675	21.7572	13.2286	4.826	11.2892	22.6866	-6.7757	0.25	-1.39	0.5369	-14.4883	-0.331	0.7967	0.8266	-0.2325	-0.0164	-0.06059546	-0.06508033	-150	484	50.74	269766	245.13	691626.95	0.614
000820	2013-11-18	1.1498	21.75	13.1339	4.7914	11.2083	28.4916	-6.7271	0.4167	-0.7	0.5952	-14.8124	-0.2826	0.7967	0.8266	-0.2325	-0.0164	-0.00717894	-0.131345	-132	473	46.4	253130	257.72	699038.81	0.52
000820	2013-11-25	1.0837	21.8425	14.4066	5.2557	12.2945	52.8384	-7.3791	0.5	0.87	0.5765	25.9902	0.0798	0.7967	0.8266	-0.2325	-0.0164	0.09694697	-0.03893413	-137	568	27.6	260480	221.0	761700.9	0.7188
000820	2013-12-02	1.0736	21.7704	13.4047	4.8902	11.4394	59.633	-6.8658	0.5	0.2	0.3493	0.1911	0.039	0.7967	0.8266	-0.2325	-0.0164	-0.06958008	-0.04040751	-148	637	76.23	372147	251.38	1697910.21	0.5887
000820	2013-12-09	1.0844	21.7197	12.7412	4.6481	10.8732	38.8693	-6.526	0.5	-1.23	0.4698	-16.1178	-0.124	0.7967	0.8266	-0.2325	-0.0164	-0.04948832	-0.02930037	-102	352	56.01	264973	271.18	1603650.88	0.55
000820	2013-12-16	1.0821	21.7079	12.5923	4.5938	10.7461	32.2275	-6.4497	0.5833	-0.6	0.5429	-0.9315	-0.0404	0.7967	0.8266	-0.2325	-0.0164	-0.01170495	-0.03382638	-2	156	49.94	150126	190.04	487177.31	0.3684
000820	2013-12-23	1.0555	21.6862	12.3215	4.495	10.515	41.8803	-6.311	0.5833	-0.31	0.5855	-4.9943	-0.0038	0.7967	0.8266	-0.2325	-0.0164	-0.02145251	-0.15222586	-105	168	66.3	115036	238.53	904033.07	0.375
000820	2013-12-30	1.0245	21.709	12.6058	4.5987	10.7577	53.4483	-6.4567	0.5833	0.01	0.6999	2.755	0.073	0.7967	0.8266	-0.2325	-0.0164	0.02306463	-0.05958115	-32	178	104.19	150515	310.13	619041.25	0.4
000820	2014-01-06	1.0038	21.6927	12.4027	4.5246	10.5843	51.3699	-6.3526	0.5833	-0.12	0.2877	3.2743	0.0746	0.7967	0.8266	-0.2325	-0.0164	-0.01612723	-0.02622006	6	333	47.13	256427	266.13	946828.53	0.3971
000820	2014-01-13	0.9937	21.6355	11.7121	4.2727	9.995	33.7079	-5.9989	0.5833	-0.62	0.3144	-14.04	-0.0216	0.7967	0.8266	-0.2325	-0.0164	-0.05569735	-0.07021246	-52	288	57.82	185780	200.0	517062.66	0.5072
000820	2014-01-20	1.0377	21.5384	10.6289	3.8776	9.0706	17.9724	-5.4441	0.5	-1.31	0.5841	-23.9778	-0.1758	0.7967	0.8266	-0.2325	-0.0164	-0.09243798	-0.14119793	-162	619	55.92	480170	186.22	550075.17	0.2532
000820	2014-01-27	1.0154	21.5008	10.2363	3.7343	8.7355	22.3602	-5.243	0.4167	-1.5	0.7424	-9.9943	-0.3048	0.7967	0.8266	-0.2325	-0.0164	-0.03699537	-0.20125793	-153	574	50.08	428726	198.84	867117.08	0.4409
000820	2014-02-07	1.0154	21.463	9.8572	3.596	8.412	26.5233	-5.0488	0.4167	-1.36	0.739	5.4199	-0.1456	0.7967	0.8266	-0.2325	-0.0164	-0.03704213	-0.22217283	27	128	44.36	101722	244.88	680850.31	0.2105
000820	2014-02-10	1.0184	21.4807	10.0332	3.6602	8.5622	27.8169	-5.139	0.4167	-1.31	0.7244	-1.885	-0.0916	0.7967	0.8266	-0.2325	-0.0164	0.01791322	-0.14856226	-15	28	51.31	20425	357.8	860874.8	0.2
000820	2014-02-17	1.0136	21.5191	10.4258	3.8035	8.8973	73.7589	-5.3401	0.6667	0.14	0.5896	7.0615	0.1436	0.7967	0.8266	-0.2325	-0.0164	0.0391222	-0.01700208	-66	465	52.38	255041	168.57	523832.66	0.25
000820	2014-02-24	1.0148	21.4712	9.9384	3.6256	8.4813	47.7477	-5.0904	0.5	-0.07	0.5644	-1.2526	0.1062	0.7967	0.8266	-0.2325	-0.0164	-0.04675798	-0.02676469	-193	818	67.51	437577	259.77	2347508.92	0.4046
000820	2014-03-03	1.0509	21.4408	9.6405	3.517	8.2271	36.0465	-4.9379	0.4167	-0.58	0.5964	-14.4702	-0.001	0.7967	0.8266	-0.2325	-0.0164	-0.03001133	-0.01973389	-234	636	63.72	555773	276.78	483752.6	0.4641
000820	2014-03-10	1.0509	21.4408	9.6405	3.517	8.2271	36.0465	-4.9379	0.4167	-0.58	0.5964	-14.4702	-0.001	0.7967	0.8266	-0.2325	-0.0164	0.0	-0.03764711	-294	787	77.61	636130	260.97	620544.03	0.3165
000820	2014-03-17	1.0509	21.4408	9.6405	3.517	8.2271	36.0465	-4.9379	0.4167	-0.58	0.5964	-14.4702	-0.001	0.7967	0.8266	-0.2325	-0.0164	0.0	-0.07676931	-206	525	70.68	377552	165.18	439366.47	0.2019
000820	2014-03-24	1.0509	21.4295	9.5322	3.4775	8.1347	33.9806	-4.8824	0.3333	-0.44	0.6194	-4.6659	0.0544	0.7967	0.8266	-0.2325	-0.0164	-0.01123759	-0.04124892	-433	1479	48.52	994945	156.6	616824.9	0.3371
000820	2014-03-31	1.0539	21.3589	8.8823	3.2404	7.58	33.1897	-4.5495	0.3333	-0.32	0.5525	-14.0458	0.0004	0.7967	0.8266	-0.2325	-0.0164	-0.06811808	-0.07935567	-280	1139	55.12	579794	227.37	3176231.81	0.2832
000820	2014-04-08	1.0431	21.3815	9.0854	3.3145	7.7534	38.0117	-4.6535	0.4167	-0.33	0.5913	-6.6568	0.036	0.7967	0.8266	-0.2325	-0.0164	0.02280827	-0.0565474	-566	1090	58.41	590225	214.55	652806.74	0.3624
000820	2014-04-14	1.023	21.365	8.9364	3.2601	7.6263	41.5385	-4.5772	0.5	-0.21	0.6666	3.4181	0.0906	0.7967	0.8266	-0.2325	-0.0164	-0.01633759	-0.07288499	-305	958	58.74	569319	196.11	497704.76	0.3
000820	2014-04-21	1.0102	21.445	9.6811	3.5318	8.2618	81.3084	-4.9587	0.6667	0.45	0.4727	8.1311	0.1862	0.7967	0.8266	-0.2325	-0.0164	0.08328086	0.02163346	-410	824	66.19	410777	263.2	543630.15	0.366
000820	2014-04-28	1.0158	21.3785	9.0583	3.3046	7.7303	47.8261	-4.6396	0.5	-0.06	0.4084	-1.9352	0.0912	0.7967	0.8266	-0.2325	-0.0164	-0.06430751	0.02544403	-273	311	90.85	249868	272.93	539834.69	0.4658
000820	2014-05-05	1.008	21.3482	8.5056	116.8318	7.2252	40.6452	-63.1823	0.4167	-0.11	0.4066	-8.1352	0.0302	0.7115	0.0226	0.0133	0.1131	-0.02989827	-0.02726251	-5	358	69.97	340197	185.85	451377.19	0.3239
000820	2014-05-12	1.0086	21.4051	9.0036	123.6725	7.6483	46.7949	-66.8818	0.5	-0.28	0.4134	0.7989	0.031	0.7115	0.0226	0.0133	0.1131	0.05851745	0.04759253	-85	266	89.84	255751	288.91	670781.83	0.4731
000820	2014-05-19	1.0086	21.4051	9.0036	123.6725	7.6483	46.7949	-66.8818	0.5	-0.28	0.4134	0.7989	0.031	0.7115	0.0226	0.0133	0.1131	0.0	-0.03568833	-73	261	70.64	254369	259.18	480953.91	0.3261
000820	2014-05-26	0.9931	21.4051	9.0036	123.6725	7.6483	46.7949	-66.8818	0.5	-0.28	0.4134	0.7989	0.031	0.7115	0.0226	0.0133	0.1131	0.0	0.02861918	-8	180	107.55	181545	239.79	591239.14	0.2286
000820	2014-06-03	0.9789	21.4051	9.0036	123.6725	7.6483	46.7949	-66.8818	0.5	-0.28	0.4134	0.7989	0.031	0.7115	0.0226	0.0133	0.1131	0.0	0.05851745	-102	248	68.13	249955	279.0	456648.89	0.2708
000820	2014-06-09	0.9514	21.4051	9.0036	123.6725	7.6483	46.7949	-66.8818	0.5	-0.28	0.4134	0.7989	0.031	0.7115	0.0226	0.0133	0.1131	0.0	0.0	-51	140	81.62	97653	216.46	483182.08	0.3529
000820	2014-06-16	0.9437	21.4051	9.0036	123.6725	7.6483	46.7949	-66.8818	0.5	-0.28	0.4134	0.7989	0.031	0.7115	0.0226	0.0133	0.1131	0.0	0.0	-59	118	93.63	147279	250.2	588067.07	0.1739
000820	2014-06-23	0.8383	21.4051	9.0036	123.6725	7.6483	46.7949	-66.8818	0.5	-0.28	0.4134	0.7989	0.031	0.7115	0.0226	0.0133	0.1131	0.0	0.0	-1	90	87.94	107636	382.71	647651.0	0.3182
000820	2014-06-30	0.886	21.4051	9.0036	123.6725	7.6483	46.7949	-66.8818	0.5	-0.28	0.4134	0.7989	0.031	0.7115	0.0226	0.0133	0.1131	0.0	0.0	-78	156	86.14	190406	209.17	1365308.25	0.1636
000820	2014-07-07	0.7969	21.4051	9.0036	123.6725	7.6483	46.7949	-66.8818	0.5	-0.28	0.4134	0.7989	0.031	0.7115	0.0226	0.0133	0.1131	0.0	0.0	11	105	43.73	125762	275.86	403940.86	0.28
000820	2014-07-14	0.6521	21.4051	9.0036	123.6725	7.6483	46.7949	-66.8818	0.5	-0.28	0.4134	0.7989	0.031	0.7115	0.0226	0.0133	0.1131	0.0	0.0	-41	109	77.54	118854	403.46	791039.69	0.1667
000820	2014-07-21	0.6198	21.4051	9.0036	123.6725	7.6483	46.7949	-66.8818	0.5	-0.28	0.4134	0.7989	0.031	0.7115	0.0226	0.0133	0.1131	0.0	0.0	-18	67	48.55	64843	153.67	564697.83	0.375
000820	2014-07-28	0.6325	21.4051	9.0036	123.6725	7.6483	46.7949	-66.8818	0.5	-0.28	0.4134	0.7989	0.031	0.7115	0.0226	0.0133	0.1131	0.0	0.0	-45	99	83.3	110145	343.3	978273.3	0.2
000820	2014-08-04	0.6216	21.4051	9.0036	123.6725	7.6483	46.7949	-66.8818	0.5	-0.28	0.4134	0.7989	0.031	0.7115	0.0226	0.0133	0.1131	0.0	0.0	-47	91	64.14	112424	299.6	595411.0	0.15
000820	2014-08-11	0.6062	21.4051	9.0036	123.6725	7.6483	46.7949	-66.8818	0.5	-0.28	0.4134	0.7989	0.031	0.7115	0.0226	0.0133	0.1131	0.0	0.0	-27	83	107.19	109090	307.4	836828.0	0.087
000820	2014-08-18	0.5893	21.4051	9.0036	123.6725	7.6483	46.7949	-66.8818	0.5	-0.28	0.4134	0.7989	0.031	0.7115	0.0226	0.0133	0.1131	0.0	0.0	-123	336	66.51	276027	294.44	545268.33	0.1525
000820	2014-08-25	0.5694	21.4051	8.5773	128.9381	7.0976	46.7949	140.4371	0.5	-0.28	0.4134	0.7989	0.031	0.7457	0.021	0.0141	0.0763	0.0	0.0	-181	332	69.0	294188	320.77	507363.27	0.1389
000820	2014-09-01	0.6059	21.4051	8.5773	128.9381	7.0976	46.7949	140.4371	0.5	-0.28	0.4134	0.7989	0.031	0.7457	0.021	0.0141	0.0763	0.0	0.0	58	149	62.76	140135	236.41	400592.29	0.2963
000820	2014-09-09	0.5898	21.4051	8.5773	128.9381	7.0976	46.7949	140.4371	0.5	-0.28	0.4134	0.7989	0.031	0.7457	0.021	0.0141	0.0763	0.0	0.0	-166	384	79.52	251971	236.06	464237.91	0.0526
000820	2014-09-15	0.7234	21.4051	8.5773	128.9381	7.0976	46.7949	140.4371	0.5	-0.28	0.4134	0.7989	0.031	0.7457	0.021	0.0141	0.0763	0.0	0.0	-175	804	68.32	546050	255.31	941888.16	0.3214
000820	2014-09-22	0.7072	21.4051	8.5773	128.9381	7.0976	46.7949	140.4371	0.5	-0.28	0.4134	0.7989	0.031	0.7457	0.021	0.0141	0.0763	0.0	0.0	-3	200	73.64	147599	217.56	346798.81	0.1111
000820	2014-09-29	0.6789	21.4051	8.5773	128.9381	7.0976	46.7949	140.4371	0.5	-0.28	0.4134	0.7989	0.031	0.7457	0.021	0.0141	0.0763	0.0	0.0	-100	259	59.14	224338	274.04	381959.15	0.1296
000820	2014-10-08	0.6821	21.4051	8.5773	128.9381	7.0976	46.7949	140.4371	0.5	-0.28	0.4134	0.7989	0.031	0.7457	0.021	0.0141	0.0763	0.0	0.0	9	175	108.35	157271	413.0	549198.86	0.1379
000820	2014-10-13	0.6846	21.4051	8.5773	128.9381	7.0976	46.7949	140.4371	0.5	-0.28	0.4134	0.7989	0.031	0.7457	0.021	0.0141	0.0763	0.0	0.0	-150	462	88.2	506661	259.79	588912.33	0.027
000820	2014-10-20	0.7615	21.883	13.8335	207.9526	11.4471	88.3019	226.4983	0.75	4.59	2.224	56.4023	0.9184	0.7457	0.021	0.0141	0.0763	0.61287151	0.61287151	-66	1616	68.92	1425548	197.5	429322.9	0.382
000820	2014-10-27	0.7441	21.7674	12.3228	185.243	10.197	77.2881	201.7634	0.6667	3.0	1.5196	-14.3083	0.4488	0.7457	0.021	0.0141	0.0763	-0.1092043	0.50366721	-252	989	80.13	1186919	232.32	515697.43	0.432
000820	2014-11-03	0.7023	21.7865	12.6945	378.3431	10.4855	61.4035	-57.5368	0.5833	-1.02	1.2493	3.388	0.0144	0.7346	0.0103	-0.0169	-0.0002	0.01921255	0.52287976	-283	855	84.52	518592	228.26	520129.43	0.5068
000820	2014-11-10	0.7101	21.7344	12.051	359.1626	9.9539	33.6683	-54.6199	0.5	-0.32	1.0839	-10.9019	-0.272	0.7346	0.0103	-0.0169	-0.0002	-0.05066364	0.47221612	-271	723	70.78	633738	228.33	685521.4	0.4444
000820	2014-11-17	0.7374	21.7344	12.051	359.1626	9.9539	33.6683	-54.6199	0.5	-0.32	1.0839	-10.9019	-0.272	0.7346	0.0103	-0.0169	-0.0002	0.0	-0.14065539	-468	932	48.19	716070	191.67	260803.52	0.3969
000820	2014-11-24	0.778	21.7344	12.051	359.1626	9.9539	33.6683	-54.6199	0.5	-0.32	1.0839	-10.9019	-0.272	0.7346	0.0103	-0.0169	-0.0002	0.0	-0.03145109	-165	432	77.52	358046	235.79	265302.66	0.2982
000820	2014-12-01	0.6744	21.7344	12.051	359.1626	9.9539	33.6683	-54.6199	0.5	-0.32	1.0839	-10.9019	-0.272	0.7346	0.0103	-0.0169	-0.0002	0.0	-0.05066364	-213	595	73.56	346670	222.56	187591.74	0.3086
000820	2014-12-08	0.6568	21.7344	12.051	359.1626	9.9539	33.6683	-54.6199	0.5	-0.32	1.0839	-10.9019	-0.272	0.7346	0.0103	-0.0169	-0.0002	0.0	0.0	-110	347	70.41	263971	276.9	232648.59	0.2295
000820	2014-12-15	0.6701	21.6447	11.0162	328.3235	9.0992	27.0161	-49.93	0.5	-1.33	1.0358	-24.0169	-0.4246	0.7346	0.0103	-0.0169	-0.0002	-0.08589925	-0.08589925	-610	1099	76.09	894040	235.29	541967.46	0.3241
000820	2014-12-22	0.5317	21.5307	9.83	292.9714	8.1195	13.5484	-44.5538	0.3333	-2.37	0.6741	-33.7041	-0.6616	0.7346	0.0103	-0.0169	-0.0002	-0.10765935	-0.1935586	-563	798	94.68	692854	248.63	346877.0	0.5145
000820	2014-12-29	0.2586	21.452	9.0855	270.7823	7.5045	10.8635	-41.1794	0.3333	-1.53	0.6917	-35.0752	-0.5894	0.7346	0.0103	-0.0169	-0.0002	-0.07576364	-0.26932224	-267	448	84.34	377660	294.79	585489.55	0.5041
000820	2015-01-05	0.4044	21.4181	8.7827	261.7562	7.2544	16.3121	-39.8067	0.3333	-1.45	0.7097	-25.2048	-0.4214	0.7346	0.0103	-0.0169	-0.0002	-0.03333814	-0.30266038	-160	488	105.48	325468	328.91	717273.85	0.6641
000820	2015-01-12	0.2966	21.445	9.0224	268.9018	7.4524	55.0	-40.8934	0.5833	-0.09	0.6601	7.7938	-0.0266	0.7346	0.0103	-0.0169	-0.0002	0.02732159	-0.18943954	-101	281	72.97	239169	253.5	554666.19	0.5273
000820	2015-01-19	0.0844	21.4994	9.5272	283.9453	7.8693	65.1741	-43.1812	0.5833	0.59	0.4949	7.3869	0.197	0.7346	0.0103	-0.0169	-0.0002	0.05595117	-0.02582902	-101	304	83.12	465435	297.25	762820.67	0.6233
000820	2015-01-26	0.1579	21.6191	10.7386	320.0496	8.8699	76.4	-48.6718	0.6667	1.36	0.4742	18.5478	0.3788	0.7346	0.0103	-0.0169	-0.0002	0.12716763	0.17710225	-76	158	100.86	235126	239.03	447204.03	0.5556
000820	2015-02-02	0.1381	21.6073	10.6124	316.2887	8.7657	74.0964	-48.0998	0.5	0.86	0.4658	75.9259	0.3106	0.7346	0.0103	-0.0169	-0.0002	-0.01178266	0.19865773	-33	140	68.22	150229	292.67	174553.67	0.5952
000820	2015-02-09	0.2103	21.6401	10.9657	326.8192	9.0576	76.9697	-49.7012	0.5	0.18	0.4862	5.4065	0.179	0.7346	0.0103	-0.0169	-0.0002	0.03329833	0.20463447	-41	69	138.35	90777	350.78	332832.78	0.4828
000820	2015-02-16	0.1851	21.6862	11.4831	342.2387	9.4849	65.7303	-52.0462	0.5	0.69	0.4756	5.7448	0.0914	0.7346	0.0103	-0.0169	-0.0002	0.04723185	0.19591515	-75	117	89.61	135808	310.28	160710.22	0.4878
000820	2015-02-25	0.2171	21.7973	12.8333	382.48	10.6002	82.3529	-58.1659	0.6667	1.3	0.4868	31.5029	0.252	0.7346	0.0103	-0.0169	-0.0002	0.11754967	0.18629719	-58	90	100.17	124713	231.61	34277.44	0.16
000820	2015-03-02	0.1445	21.81	12.9974	387.3691	10.7357	79.5276	-58.9094	0.5833	1.61	0.3464	30.3499	0.3262	0.7346	0.0103	-0.0169	-0.0002	0.01277139	0.21085124	-48	68	88.59	85619	239.3	59895.35	0.4074
000820	2015-03-09	0.2512	21.8091	12.9847	386.993	10.7252	77.2586	-58.8522	0.6667	1.19	0.3508	3.5588	0.135	0.7346	0.0103	-0.0169	-0.0002	-0.00095839	0.17659452	-38	129	88.79	142779	295.5	66657.71	0.5333
000820	2015-03-16	0.2144	21.9409	14.8145	441.5255	12.2366	73.5736	-67.1453	0.6667	1.44	0.4175	36.242	0.3024	0.7346	0.0103	-0.0169	-0.0002	0.14091689	0.27027956	-106	134	83.61	158873	353.2	106533.28	0.549
000820	2015-03-23	0.2087	22.0195	16.0259	477.6298	13.2372	81.6216	-72.6359	0.6667	2.41	0.3937	9.403	0.176	0.7346	0.0103	-0.0169	-0.0002	0.08178077	0.23451066	-95	173	89.65	237055	319.04	109570.61	0.4423
000820	2015-03-30	0.1873	22.0528	16.5685	493.8016	13.6854	79.3201	-75.0952	0.5833	1.24	0.3876	36.4035	0.1994	0.7346	0.0103	-0.0169	-0.0002	0.03383105	0.25557032	-58	148	65.87	274210	296.94	45763.24	0.1667
000820	2015-04-07	0.2194	22.0528	16.5685	493.8016	13.6854	79.3201	-75.0952	0.5833	1.24	0.3876	36.4035	0.1994	0.7346	0.0103	-0.0169	-0.0002	0.0	0.25652871	-10	104	138.25	177508	322.08	224317.31	0.04
000820	2015-04-13	0.2186	22.0351	16.2783	485.1516	13.4456	65.4434	-73.7797	0.5	1.02	0.4633	15.5449	0.0954	0.7346	0.0103	-0.0169	-0.0002	-0.01748971	0.09812211	-47	232	83.75	273722	258.88	77137.45	0.2
000820	2015-04-20	0.3015	22.0739	16.9218	504.332	13.9772	66.5899	-76.6966	0.5833	0.5	0.3658	-6.2267	-0.1728	0.7346	0.0103	-0.0169	-0.0002	0.03950866	0.05585	-140	236	85.62	345059	267.29	130891.77	0.3784
000820	2015-04-27	0.2067	22.1959	19.1175	569.771	15.7908	67.9715	-86.6483	0.5833	2.25	0.3431	49.6973	0.3182	0.7346	0.0103	-0.0169	-0.0002	0.12975088	0.15176983	-60	237	90.69	321726	313.17	157662.6	0.5192
000820	2015-05-04	0.119	22.3088	21.3661	4953.5478	16.4406	79.3413	-83.5851	0.6667	4.51	0.3495	29.6163	0.303	0.5856	0.0013	-0.0384	-0.1216	0.11947874	0.27124857	-98	156	77.66	415351	249.84	173652.2	0.1786
000820	2015-05-11	0.1196	22.3088	21.3661	4953.5478	16.4406	79.3413	-83.5851	0.6667	4.51	0.3495	29.6163	0.303	0.5856	0.0013	-0.0384	-0.1216	0.0	0.28873828	-111	226	80.48	262476	367.89	100705.11	0.2444
000820	2015-05-18	0.1196	22.3088	21.3661	4953.5478	16.4406	79.3413	-83.5851	0.6667	4.51	0.3495	29.6163	0.303	0.5856	0.0013	-0.0384	-0.1216	0.0	0.24922962	-112	153	82.09	174892	266.19	99630.43	0.2121
000820	2015-05-25	0.1196	22.3088	21.3661	4953.5478	16.4406	79.3413	-83.5851	0.6667	4.51	0.3495	29.6163	0.303	0.5856	0.0013	-0.0384	-0.1216	0.0	0.11947874	-92	153	77.41	394256	215.85	116971.85	0.1579
000820	2015-06-01	0.1196	22.3088	21.3661	4953.5478	16.4406	79.3413	-83.5851	0.6667	4.51	0.3495	29.6163	0.303	0.5856	0.0013	-0.0384	-0.1216	0.0	0.0	-132	235	83.94	646266	253.69	114698.13	0.0698
000820	2015-06-08	0.1196	22.3088	21.3661	4953.5478	16.4406	79.3413	-83.5851	0.6667	4.51	0.3495	29.6163	0.303	0.5856	0.0013	-0.0384	-0.1216	0.0	0.0	-79	84	82.13	397957	271.78	73753.78	0.1429
000820	2015-06-15	0.1196	22.3088	21.3661	4953.5478	16.4406	79.3413	-83.5851	0.6667	4.51	0.3495	29.6163	0.303	0.5856	0.0013	-0.0384	-0.1216	0.0	0.0	10	58	87.35	377197	221.5	158747.83	0.3214
000820	2015-06-23	0.1196	22.3088	21.3661	4953.5478	16.4406	79.3413	-83.5851	0.6667	4.51	0.3495	29.6163	0.303	0.5856	0.0013	-0.0384	-0.1216	0.0	0.0	-40	46	34.84	207243	211.33	26643.89	0.0833
000820	2015-06-29	0.1196	22.3088	21.3661	4953.5478	16.4406	79.3413	-83.5851	0.6667	4.51	0.3495	29.6163	0.303	0.5856	0.0013	-0.0384	-0.1216	0.0	0.0	-28	63	51.96	273330	186.45	47526.45	0.1429
000820	2015-07-06	0.1196	22.3088	21.3661	4953.5478	16.4406	79.3413	-83.5851	0.6667	4.51	0.3495	29.6163	0.303	0.5856	0.0013	-0.0384	-0.1216	0.0	0.0	-9	50	111.31	370543	274.09	226801.91	0.4
000820	2015-07-13	0.1196	22.3088	21.3661	4953.5478	16.4406	79.3413	-83.5851	0.6667	4.51	0.3495	29.6163	0.303	0.5856	0.0013	-0.0384	-0.1216	0.0	0.0	5	54	98.82	156869	415.5	45608.75	0.1429
000820	2015-07-20	0.1196	22.3088	21.3661	4953.5478	16.4406	79.3413	-83.5851	0.6667	4.51	0.3495	29.6163	0.303	0.5856	0.0013	-0.0384	-0.1216	0.0	0.0	-6	50	95.02	261510	242.33	52193.67	0.2143
000820	2015-07-27	0.1196	22.3088	21.3661	4953.5478	16.4406	79.3413	-83.5851	0.6667	4.51	0.3495	29.6163	0.303	0.5856	0.0013	-0.0384	-0.1216	0.0	0.0	0	8	0	26305	0.0	0.0	0.0
000820	2015-08-03	0.1196	22.3088	21.3661	4953.5478	16.4406	79.3413	-83.5851	0.6667	4.51	0.3495	29.6163	0.303	0.5856	0.0013	-0.0384	-0.1216	0.0	0.0	-4	16	155.86	58934	202.5	29499.0	0.3333
000820	2015-08-10	0.1196	22.3088	21.3661	4953.5478	16.4406	79.3413	-83.5851	0.6667	4.51	0.3495	29.6163	0.303	0.5856	0.0013	-0.0384	-0.1216	0.0	0.0	-30	17	46.86	59302	9.0	123.0	0.0
000820	2015-08-17	0.1196	22.3088	21.3661	4953.5478	16.4406	79.3413	-83.5851	0.6667	4.51	0.3495	29.6163	0.303	0.5856	0.0013	-0.0384	-0.1216	0.0	0.0	6	70	103.26	263546	192.1	22471.1	0.2105
000820	2015-08-24	0.1196	22.3088	21.3661	4953.5478	16.4406	79.3413	-83.5851	0.6667	4.51	0.3495	29.6163	0.303	0.5856	0.0013	-0.0384	-0.1216	0.0	0.0	19	30	130.9	38685	162.0	4174.0	0.0
000820	2015-08-31	0.1196	22.3088	19.6735	-1032.6872	15.671	79.3413	-123.1972	0.6667	4.51	0.3495	29.6163	0.303	0.7812	-0.0066	-0.0471	-0.0864	0.0	0.0	48	456	122.17	686957	208.71	236163.82	0.1149
000820	2015-09-07	0.1196	22.3088	19.6735	-1032.6872	15.671	79.3413	-123.1972	0.6667	4.51	0.3495	29.6163	0.303	0.7812	-0.0066	-0.0471	-0.0864	0.0	0.0	-192	238	91.42	258884	268.28	3069874.16	0.1591
000820	2015-09-14	0.1196	22.2031	17.7015	-929.1749	14.1002	69.281	-110.8484	0.6667	1.85	0.4288	24.205	0.1228	0.7812	-0.0066	-0.0471	-0.0864	-0.10023281	-0.10023281	-234	526	97.11	532497	259.58	148859.88	0.2925
000820	2015-09-21	0.0163	21.7934	11.7507	-616.8114	9.3601	20.7627	-73.5842	0.25	-5.02	0.809	-53.7712	-1.4618	0.7812	-0.0066	-0.0471	-0.0864	-0.3361705	-0.43640331	-480	616	65.84	573315	219.91	121805.72	0.4148
000820	2015-09-28	0.1025	21.8667	12.6439	-663.6964	10.0716	25.4341	-79.1775	0.3333	-4.36	0.812	22.5766	-0.885	0.7812	-0.0066	-0.0471	-0.0864	0.0760078	-0.36039551	-188	355	62.46	545386	206.48	472672.33	0.5
000820	2015-10-08	0.1227	21.8767	12.7715	-670.3942	10.1732	26.7918	-79.9765	0.4167	-0.11	0.9417	-4.6022	-0.4818	0.7812	-0.0066	-0.0471	-0.0864	0.01010486	-0.35029065	-99	213	79.77	465151	227.91	91839.3	0.5161
000820	2015-10-12	0.1539	21.9586	13.8619	-727.6304	11.0418	59.9045	-86.8046	0.5833	1.82	0.9769	15.9127	-0.1384	0.7812	-0.0066	-0.0471	-0.0864	0.0853624	-0.16469544	8	9	89.93	46857	232.75	57406.25	0.4545
000820	2015-10-19	0.2736	22.1752	17.2143	-903.6013	13.7122	85.6631	-107.7976	0.6667	3.94	0.9028	73.4503	0.9078	0.7812	-0.0066	-0.0471	-0.0864	0.24185905	0.41333411	-104	233	100.59	388621	291.09	322414.28	0.5172
000820	2015-10-26	0.3708	22.2825	19.1631	-1005.8958	15.2645	84.3088	-120.0011	0.6667	4.57	0.4734	32.7872	0.8044	0.7812	-0.0066	-0.0471	-0.0864	0.11318443	0.45051074	-114	177	83.98	278432	272.24	96106.56	0.6984
000820	2015-11-02	0.3866	22.2271	19.0253	-322.4221	17.3707	61.8519	432.8711	0.4167	0.79	0.406	14.9321	0.2696	0.7284	-0.0199	-0.0889	-0.023	-0.05387301	0.38653287	-54	86	78.26	232253	289.4	56191.6	0.5278
000820	2015-11-09	0.4223	22.2398	19.2688	-326.5478	17.593	57.8947	438.41	0.5	-0.69	0.4241	-16.2993	-0.1648	0.7284	-0.0199	-0.0889	-0.023	0.0127975	0.31396797	-60	93	108.51	158427	276.18	61258.94	0.4286
000820	2015-11-16	0.4022	22.3158	20.7903	-352.3333	18.9822	57.9179	473.0287	0.5	1.45	0.384	34.1792	0.1258	0.7284	-0.0199	-0.0889	-0.023	0.07896551	0.15107443	-281	270	80.94	421243	173.86	44084.89	0.4127
000820	2015-11-23	0.3848	22.4621	24.0646	-407.8238	21.9718	77.0777	547.5279	0.5	3.94	0.4158	60.2546	0.4896	0.7284	-0.0199	-0.0889	-0.023	0.1575057	0.1953957	-340	113	89.51	272171	308.97	55085.33	0.6531
000820	2015-11-30	0.4394	22.5224	25.5618	-433.1967	23.3388	75.3425	581.5926	0.5833	3.92	0.386	83.2348	0.6684	0.7284	-0.0199	-0.0889	-0.023	0.06220272	0.31147143	-119	183	86.49	237877	312.96	137754.48	0.5128
000820	2015-12-07	0.3222	22.6203	28.1911	-477.7541	25.7393	68.91	641.4136	0.5833	3.39	0.2707	20.4273	0.4328	0.7284	-0.0199	-0.0889	-0.023	0.10286987	0.4015438	-167	275	79.84	384907	282.28	151366.0	0.4805
000820	2015-12-14	0.3259	22.6082	27.8502	-471.9781	25.4282	65.5712	633.659	0.5833	2.87	0.2652	0.0275	0.1576	0.7284	-0.0199	-0.0889	-0.023	-0.01209117	0.31048712	-318	332	58.34	834711	246.2	12874.75	0.44
000820	2015-12-21	0.339	22.5027	25.0628	-424.7391	22.8831	54.3033	570.2377	0.5	-1.42	0.3452	6.0945	-0.1962	0.7284	-0.0199	-0.0889	-0.023	-0.1000931	0.05288832	-1545	904	66.23	1503591	220.77	215809.9	0.2212
000820	2015-12-28	0.3931	22.3135	20.7416	-351.5082	18.9378	25.0971	471.9209	0.3333	-4.06	0.8769	-47.939	-1.5842	0.7284	-0.0199	-0.0889	-0.023	-0.17241553	-0.18172993	-2285	2777	49.74	2583979	243.13	123568.13	0.5256
000820	2016-01-04	0.4201	22.2536	19.5365	-331.0861	17.8375	17.1955	444.5029	0.4167	-6.83	0.8067	-37.3382	-1.3838	0.7284	-0.0199	-0.0889	-0.023	-0.05808281	-0.34268261	-485	646	50.51	1055695	253.16	61554.44	0.6218
000820	2016-01-11	0.6333	22.0444	15.8483	-268.582	14.47	15.814	360.5874	0.4167	-3.98	0.8566	-89.3313	-1.3544	0.7284	-0.0199	-0.0889	-0.023	-0.18878063	-0.51937207	-449	344	62.91	774317	216.65	17216.14	0.472
000820	2016-01-18	0.8095	21.9009	13.7304	-232.6885	12.5363	16.8553	312.3983	0.3333	-4.77	0.8977	-55.3049	-0.9174	0.7284	-0.0199	-0.0889	-0.023	-0.13363393	-0.5529129	-311	450	69.69	997244	212.72	304599.95	0.5026
000820	2016-01-25	0.871	21.9528	14.4607	-245.0656	13.2031	29.0698	329.0152	0.4167	-1.14	0.3794	21.7881	0.0628	0.7284	-0.0199	-0.0889	-0.023	0.05315033	-0.32734704	-347	467	49.95	1195331	247.35	22261.02	0.5388
000820	2016-02-01	1.0389	21.7855	12.2332	-207.3156	11.1693	42.1652	278.3336	0.5	-1.23	0.2516	-84.9762	-0.0396	0.7284	-0.0199	-0.0889	-0.023	-0.15402781	-0.42329204	-337	250	55.28	710394	234.48	93046.13	0.7128
000820	2016-02-15	1.0785	21.994	15.0693	-255.3798	13.7588	52.5281	342.8627	0.5833	0.5	0.1851	51.9258	0.7618	0.7284	-0.0199	-0.0889	-0.023	0.23185484	-0.00265657	-133	157	53.14	613758	247.45	78183.31	0.6475
000820	2016-02-22	1.0422	22.0828	16.4691	-279.1025	15.0368	75.6623	374.7118	0.6667	3.48	0.2412	31.5036	0.9512	0.7284	-0.0199	-0.0889	-0.023	0.09287003	0.22384739	-87	88	65.74	303227	266.2	232679.73	0.5957
000820	2016-02-29	1.0742	21.9176	13.9616	-236.6079	12.7474	45.1172	317.6603	0.4167	-0.91	0.3095	-52.3935	0.2206	0.7284	-0.0199	-0.0889	-0.023	-0.15225405	0.01844301	-82	48	52.77	216332	246.0	34993.54	0.617
000820	2016-03-07	1.1177	21.8528	13.0852	-221.7555	11.9472	30.3226	297.72	0.3333	-2.78	0.2958	-53.637	-0.2212	0.7284	-0.0199	-0.0889	-0.023	-0.06278027	0.10969055	-54	66	49.4	243677	234.95	9296.05	0.8085
000820	2016-03-14	1.1611	21.8721	13.3408	-226.0874	12.1806	32.5959	303.5359	0.3333	-0.51	0.2965	-16.1975	-0.0366	0.7284	-0.0199	-0.0889	-0.023	0.01957373	-0.10259056	-57	80	60.87	416781	256.58	12555.32	0.6429
000820	2016-03-21	1.2067	22.1011	16.7734	-284.2596	15.3147	70.8929	381.6355	0.5	3.03	0.6686	47.8335	0.5992	0.7284	-0.0199	-0.0889	-0.023	0.25725256	0.06179197	54	367	80.58	932894	258.16	349376.81	0.536
000820	2016-03-28	1.1802	22.1112	16.9438	-287.1475	15.4703	81.6583	385.5128	0.5	2.96	0.5983	25.8414	0.5738	0.7284	-0.0199	-0.0889	-0.023	0.01017984	0.22422586	-70	150	86.56	443772	287.31	82636.88	0.5942
000820	2016-04-05	1.2084	22.2123	18.7453	-317.6776	17.1151	77.8203	426.5012	0.5833	1.62	0.5008	31.5627	0.516	0.7284	-0.0199	-0.0889	-0.023	0.10633374	0.39333987	-114	239	75.01	777548	238.36	68081.91	0.4828
000820	2016-04-11	1.2113	22.1799	18.1489	-307.5697	16.5705	61.7647	412.9307	0.5	1.28	0.4547	5.9581	0.2842	0.7284	-0.0199	-0.0889	-0.023	-0.03181297	0.34195317	-27	104	78.59	311331	252.07	22163.86	0.4808
000820	2016-04-18	1.234	22.2474	19.4148	-329.0232	17.7264	72.5599	441.7334	0.6667	1.38	0.3327	5.6038	0.0872	0.7284	-0.0199	-0.0889	-0.023	0.06972368	0.15442429	-55	114	56.09	429953	237.64	39515.68	0.4902
000820	2016-04-25	1.2829	22.2733	19.9261	-337.6872	18.1931	56.5295	453.3653	0.5833	1.46	0.275	14.0986	-0.0188	0.7284	-0.0199	-0.0889	-0.023	0.02635179	0.17059624	-10	66	52.1	314067	284.03	71100.0	0.6061
000820	2016-05-03	1.3001	22.2752	19.4662	-568.6706	23.7473	64.0086	136.3577	0.5833	0.45	0.3121	22.9777	-0.0314	1.0393	-0.0118	-0.1038	-0.0666	0.00180901	0.06607151	-90	175	84.26	838881	270.33	29932.67	0.3083
000820	2016-05-09	1.3119	22.2666	19.3001	-563.8161	23.5446	51.259	135.1937	0.5	0.82	0.2541	-10.5387	-0.0434	1.0393	-0.0118	-0.1038	-0.0666	-0.00852183	0.08936265	-99	249	76.26	982828	256.73	54430.57	0.5106
000820	2016-05-16	1.3398	22.1541	17.2466	-503.8283	21.0396	29.6066	120.8096	0.3333	-1.7	0.3426	-74.4444	-0.7112	1.0393	-0.0118	-0.1038	-0.0666	-0.10639997	-0.086761	-349	420	73.03	519806	244.62	18804.56	0.3694
000820	2016-05-23	1.3526	22.1444	17.0804	-498.9737	20.8368	21.0909	119.6456	0.25	-1.87	0.4051	0.2013	-0.4854	1.0393	-0.0118	-0.1038	-0.0666	-0.00961848	-0.12273127	-106	102	82.7	243655	273.27	205673.87	0.625
000820	2016-05-30	1.3509	22.211	18.2555	-533.302	22.2704	62.2159	127.877	0.5	0.85	0.5149	23.9685	-0.0548	1.0393	-0.0118	-0.1038	-0.0666	0.06877753	-0.05576275	-69	98	63.68	409507	290.5	40169.73	0.5
000820	2016-06-06	1.3362	22.2499	18.9796	-554.4538	23.1536	83.6134	132.9488	0.5833	1.6	0.427	21.8323	0.2712	1.0393	-0.0118	-0.1038	-0.0666	0.03965814	-0.00758278	-29	96	81.01	159612	238.26	5896.67	0.5897
000820	2016-06-13	1.3369	22.2245	18.5048	-540.5838	22.5744	75.641	129.623	0.5	1.09	0.2914	-0.7991	0.1922	1.0393	-0.0118	-0.1038	-0.0666	-0.02501868	0.07379851	-473	301	71.25	570980	172.83	12735.69	0.16
000820	2016-06-20	1.3369	22.2245	18.5048	-540.5838	22.5744	75.641	129.623	0.5	1.09	0.2914	-0.7991	0.1922	1.0393	-0.0118	-0.1038	-0.0666	0.0	0.08341699	-152	393	86.35	720811	153.25	20086.04	0.1688
000820	2016-06-27	1.3405	22.3532	21.0449	-614.7884	25.6732	73.0845	147.416	0.5	1.8	0.706	107.5802	0.5844	1.0393	-0.0118	-0.1038	-0.0666	0.13726797	0.15190743	-242	247	91.0	620260	168.87	81645.14	0.4815
000820	2016-07-04	1.3382	22.4234	22.5761	-659.5192	27.5411	74.3961	158.1417	0.5	3.43	0.5859	25.0329	0.367	1.0393	-0.0118	-0.1038	-0.0666	0.07275977	0.18500906	-176	141	99.55	331551	135.08	15477.36	0.4362
000820	2016-07-11	1.3299	22.4075	22.22	-649.1166	27.1067	62.0053	155.6474	0.5833	0.99	0.5501	64.3863	0.0986	1.0393	-0.0118	-0.1038	-0.0666	-0.01576115	0.19426659	-134	140	109.65	444301	107.85	7206.05	0.253
000820	2016-07-18	1.3196	22.4421	23.0034	-672.0022	28.0624	78.4672	161.1349	0.6667	0.36	0.5072	13.3504	-0.0424	1.0393	-0.0118	-0.1038	-0.0666	0.03524645	0.22951304	-62	101	142.95	345745	110.25	2972.79	0.2588
000820	2016-07-25	1.326	22.361	21.2111	-619.6429	25.8759	32.7922	148.5801	0.5	-0.85	0.3825	-44.7261	-0.4424	1.0393	-0.0118	-0.1038	-0.0666	-0.07790467	0.0143404	-105	99	101.38	212860	191.67	12098.72	0.5208
000820	2016-08-01	1.338	22.3881	21.7927	-636.6336	26.5854	43.2653	152.6542	0.5	-1.02	0.3844	-44.4481	-0.3378	1.0393	-0.0118	-0.1038	-0.0666	0.02741598	-0.03100339	-3	102	95.5	190151	232.58	79356.37	0.6296
000820	2016-08-08	1.3226	22.4861	24.0361	-702.1694	29.3222	69.3957	168.3686	0.75	2.38	0.5521	111.956	0.2566	1.0393	-0.0118	-0.1038	-0.0666	0.10294575	0.08770351	-12	170	85.57	748070	254.96	305888.49	0.6424
000820	2016-08-15	1.313	22.4344	22.8254	-666.8009	27.8452	68.5237	159.8878	0.6667	0.87	0.5785	-19.312	-0.1126	1.0393	-0.0118	-0.1038	-0.0666	-0.05036303	0.00209403	-106	110	85.02	282176	264.68	22786.94	0.6
000820	2016-08-22	1.3001	22.4811	23.9174	-698.7019	29.1774	54.6624	167.5371	0.5	-0.1	0.5957	15.0167	-0.076	1.0393	-0.0118	-0.1038	-0.0666	0.04781974	0.12781844	-37	96	90.45	172242	230.5	23039.69	0.7692
000820	2016-08-29	1.2953	22.5644	25.9946	-759.3833	31.7114	81.6	182.0875	0.75	2.67	0.54	54.7523	0.3782	1.0393	-0.0118	-0.1038	-0.0666	0.08686572	0.18726818	-61	117	89.09	209342	246.8	49357.27	0.697
000820	2016-09-05	1.2846	22.7103	31.1841	-250.97	64.734	89.8072	-1790.0472	0.6667	5.19	0.5301	85.0244	0.9058	1.0622	-0.0422	-0.3581	-0.073	0.15707067	0.2413931	-150	206	103.81	622454	328.23	39565.23	0.3976
000820	2016-09-12	1.2782	22.773	33.2024	-267.2128	68.9236	88.5106	-1905.8987	0.5833	5.08	0.4479	38.8973	0.6068	1.0622	-0.0422	-0.3581	-0.073	0.06472711	0.35648324	15	97	113.73	225015	322.04	164727.38	0.6667
000820	2016-09-19	1.3918	22.7302	31.8118	-256.0211	66.0369	65.6028	-1826.0742	0.3333	2.23	0.3792	19.1484	0.2056	1.0622	-0.0422	-0.3581	-0.073	-0.0418825	0.266781	-9	22	88.71	188203	286.47	53961.87	0.7619
000820	2016-09-26	1.3739	22.7663	32.9808	-265.43	68.4638	64.2722	-1893.1833	0.5833	1.33	0.4309	-14.0823	-0.2064	1.0622	-0.0422	-0.3581	-0.073	0.03673929	0.21665457	-80	52	112.68	282011	304.69	16822.23	0.7407
000820	2016-10-10	1.3479	22.6948	30.7042	-247.1074	63.7377	32.043	-1762.4971	0.3333	-0.9	0.4299	-42.8585	-0.6608	1.0622	-0.0422	-0.3581	-0.073	-0.06903303	-0.00944913	-45	55	106.01	267018	309.64	473515.09	0.3889
000820	2016-10-17	1.3759	22.8452	35.6882	-287.219	74.0839	73.456	-2048.5939	0.4167	2.2	0.4374	65.1797	0.315	1.0622	-0.0422	-0.3581	-0.073	0.16233888	0.08816264	-76	83	104.18	340027	227.67	19879.89	0.5926
000820	2016-10-24	1.3621	22.8015	34.1623	-274.938	70.9162	61.0561	-1960.9988	0.3333	2.81	0.301	-32.3294	-0.1798	1.0622	-0.0422	-0.3581	-0.073	-0.04276322	0.08728192	-28	77	112.74	278426	408.27	24920.55	0.3333
000820	2016-10-31	1.3507	23.5733	73.9163	-594.8787	153.4402	34.6939	-4242.981	0.3333	-1.87	0.3488	-27.5917	-0.5744	1.0622	-0.0422	-0.3581	-0.073	-0.02270175	0.02784088	-50	53	100.58	301618	308.09	13625.27	0.3214
000820	2016-11-07	1.4131	23.5629	31.298	241.7268	50.5995	31.4607	-327.5167	0.3333	-0.91	0.4042	-22.3697	-0.6152	1.6469	0.1005	0.2064	0.5442	-0.01032191	0.086552	-23	50	105.15	170913	205.46	3133.38	0.25
000820	2016-11-14	1.4149	23.6006	32.4986	250.9997	52.5406	49.4681	-340.0806	0.4167	0.75	0.3916	19.1036	-0.2244	1.6469	0.1005	0.2064	0.5442	0.03837074	-0.03741614	-34	59	110.32	110378	293.83	15945.83	0.2941
000820	2016-11-21	1.4276	23.5369	30.4937	235.5148	49.2992	46.5979	-319.1001	0.4167	-0.69	0.4717	-20.0247	-0.3598	1.6469	0.1005	0.2064	0.5442	-0.06169987	-0.05635279	-241	136	114.98	257864	297.72	59221.78	0.5263
000820	2016-11-28	1.4562	23.5498	30.89	238.5758	49.94	48.1884	-323.2474	0.5	-1.38	0.4483	-2.9873	-0.1318	1.6469	0.1005	0.2064	0.5442	0.01300842	-0.02064262	-80	89	105.69	791397	268.0	242951.18	0.875
000820	2016-12-05	1.5928	23.5426	30.6686	236.8652	49.5819	50.8834	-320.9298	0.5	0.15	0.5212	-2.2953	0.0134	1.6469	0.1005	0.2064	0.5442	-0.00717549	-0.0174962	-39	16	97.16	77219	140.4	13631.9	0.5
000820	2016-12-12	1.5869	23.5887	32.114	248.0288	51.9187	57.8571	-336.0553	0.5	1.05	0.5176	0.1862	0.0814	1.6469	0.1005	0.2064	0.5442	0.04713572	-0.00873122	-41	67	106.35	191734	251.64	13607.27	0.55
000820	2016-12-19	1.5755	23.5655	31.3796	242.357	50.7315	47.3605	-328.3706	0.4167	0.61	0.4875	13.9859	0.1932	1.6469	0.1005	0.2064	0.5442	-0.02287471	0.03009394	-72	86	107.46	362093	180.69	56939.14	0.4889
000820	2016-12-26	1.5562	23.6102	32.8134	253.4305	53.0494	65.625	-343.3741	0.5833	0.6	0.5138	9.7968	0.2586	1.6469	0.1005	0.2064	0.5442	0.04570105	0.06278657	-39	65	151.27	144539	191.24	18500.62	0.36
000820	2017-01-03	1.568	23.6365	33.6876	260.1826	54.4628	56.6485	-352.5226	0.5833	1.98	0.3774	8.6729	0.2864	1.6469	0.1005	0.2064	0.5442	0.02663197	0.09659403	-19	45	107.99	368290	107.85	6044.7	0.3721
000820	2017-01-09	1.5339	23.7057	36.1005	278.8185	58.3638	72.9002	-377.7725	0.6667	2.8	0.3618	16.3088	0.5744	1.6469	0.1005	0.2064	0.5442	0.07163916	0.12109747	-28	60	79.93	206954	115.11	59340.75	0.5667
000820	2017-01-16	1.565	23.6434	33.9208	261.9832	54.8397	49.3464	-354.9622	0.5	0.5	0.3034	-54.4564	-0.1812	1.6469	0.1005	0.2064	0.5442	-0.06039154	0.08358064	-46	77	174.6	377039	116.45	274862.41	0.3878
000820	2017-01-23	1.5781	23.6901	35.541	274.4972	57.4592	44.4812	-371.9175	0.3333	-0.48	0.3305	10.6678	-0.4572	1.6469	0.1005	0.2064	0.5442	0.04777633	0.08565592	-18	61	148.82	182801	163.47	57101.41	0.381
000820	2017-02-03	1.4669	23.6982	35.8324	276.7479	57.9303	43.8515	-374.967	0.3333	0.6	0.4274	49.9503	-0.0364	1.6469	0.1005	0.2064	0.5442	0.00819602	0.06721997	2	66	168.43	214760	213.4	85723.3	0.4444
000820	2017-02-06	1.4938	23.6937	35.6692	275.4875	57.6665	51.7808	-373.2592	0.3333	1.5	0.4536	55.1826	-0.017	1.6469	0.1005	0.2064	0.5442	-0.00456328	-0.00898247	-45	53	111.91	100594	196.8	2823.6	0.0
000820	2017-02-13	1.5648	23.7384	37.3012	288.0915	60.3048	71.8626	-390.3365	0.5	1.51	0.4571	50.2983	0.2966	1.6469	0.1005	0.2064	0.5442	0.04575707	0.09716614	-35	73	132.18	207291	131.1	52015.1	0.3714
000820	2017-02-20	1.5828	23.6832	35.2962	272.6066	57.0635	50.2664	-369.3559	0.3333	-0.32	0.4644	-51.9869	-0.2542	1.6469	0.1005	0.2064	0.5442	-0.05375611	-0.0043663	7	82	151.18	220468	174.18	140577.91	0.5814
000820	2017-02-27	1.4688	23.7223	36.7067	283.5	59.3437	53.0103	-384.1155	0.3333	-0.51	0.4134	-11.087	-0.2168	1.6469	0.1005	0.2064	0.5442	0.03996088	0.02739856	-72	52	76.31	104085	112.75	11592.25	0.55
000820	2017-03-06	1.4539	23.8495	41.6841	321.9422	67.3907	74.2796	-436.201	0.5	5.48	0.6114	114.5688	0.9114	1.6469	0.1005	0.2064	0.5442	0.13560245	0.16756429	-52	156	105.9	407509	169.85	53582.85	0.5424
000820	2017-03-13	1.433	23.9168	44.5866	344.3594	72.0831	80.7692	-466.5741	0.6667	6.76	0.5126	32.9136	1.0038	1.6469	0.1005	0.2064	0.5442	0.06963533	0.19144255	4	150	134.95	393235	127.82	21105.46	0.2674
000820	2017-03-20	1.4184	24.0075	48.8179	377.0397	78.924	79.0572	-510.8528	0.6667	6.12	0.4462	96.0575	1.1914	1.6469	0.1005	0.2064	0.5442	0.09490241	0.34010107	92	280	131.25	469802	147.58	106517.06	0.3107
000820	2017-03-27	1.444	24.0436	50.613	390.9041	81.8261	71.3778	-529.6378	0.5833	5.17	0.336	20.578	0.3994	1.6469	0.1005	0.2064	0.5442	0.03676963	0.33690982	-23	201	138.95	309930	141.15	42173.97	0.5455
000820	2017-04-05	1.3517	23.9836	47.6639	368.1269	77.0583	39.8315	-498.7768	0.5833	-0.99	0.3383	-55.6817	-0.9232	1.6469	0.1005	0.2064	0.5442	-0.05827171	0.14303566	-121	229	114.35	514680	144.61	64243.77	0.3626
000820	2017-04-10	1.2691	24.0269	49.7737	384.4221	80.4693	56.8767	-520.8552	0.5833	0.0	0.3478	0.223	-0.8832	1.6469	0.1005	0.2064	0.5442	0.04426713	0.11766746	-71	170	129.36	329915	151.4	30360.18	0.2273
000820	2017-04-17	1.2625	23.9502	46.1019	356.0631	74.533	37.6991	-482.4315	0.4167	-0.86	0.3492	-11.8381	-1.061	1.6469	0.1005	0.2064	0.5442	-0.07376989	-0.05100484	-57	193	127.19	460169	133.39	17893.13	0.378
000820	2017-04-24	1.1997	23.9838	47.6756	368.2169	77.0771	52.7955	-498.8988	0.4167	-1.8	0.3545	18.6653	-0.4524	1.6469	0.1005	0.2064	0.5442	0.03414122	-0.05363325	20	292	105.01	365029	125.42	24466.32	0.3913
000820	2017-05-02	1.2017	23.9342	30.8026	68.326	28.6232	45.0873	117.9623	0.5	-0.63	0.411	-75.9091	-0.831	2.7453	0.4049	0.4893	0.9997	-0.04840963	-0.04377117	-282	389	143.63	714017	128.84	23196.0	0.4328
000820	2017-05-08	0.9615	23.967	31.8314	70.6082	29.5792	51.0369	121.9024	0.5	-1.88	0.417	21.4652	-0.2922	2.7453	0.4049	0.4893	0.9997	0.03339874	-0.05463956	-9	167	118.71	177983	141.69	11153.62	0.4255
000820	2017-05-15	0.9561	23.9396	30.9688	68.6947	28.7776	42.5872	118.5988	0.4167	0.83	0.4373	-24.6839	-0.3762	2.7453	0.4049	0.4893	0.9997	-0.02710069	-0.00797036	-40	159	118.04	162656	145.44	115654.26	0.4063
000820	2017-05-22	0.9504	23.954	31.4199	69.6954	29.1968	48.0663	120.3264	0.3333	-0.52	0.4756	23.4005	0.0702	2.7453	0.4049	0.4893	0.9997	0.0145651	-0.02754648	-54	182	107.52	148800	153.52	136093.76	0.6154
000820	2017-05-31	0.7865	23.7773	26.331	58.4072	24.4679	20.4795	100.8377	0.1667	-5.43	0.7355	-149.8602	-1.0566	2.7453	0.4049	0.4893	0.9997	-0.16197294	-0.14110979	-628	1663	110.13	2369576	213.85	85203.22	0.2362
000820	2017-06-05	0.7792	23.7773	26.331	58.4072	24.4679	20.4795	100.8377	0.1667	-5.43	0.7355	-149.8602	-1.0566	2.7453	0.4049	0.4893	0.9997	0.0	-0.17450853	-179	504	121.3	460771	190.53	62239.89	0.1727
000820	2017-06-12	0.7995	23.9155	30.2327	67.062	28.0936	40.2121	115.78	0.4167	-1.8	0.7011	-8.9172	-0.1454	2.7453	0.4049	0.4893	0.9997	0.14819557	0.00078773	-415	675	122.32	665904	228.52	97256.17	0.4682
000820	2017-06-19	0.8169	23.89	29.473	65.3767	27.3876	46.0593	112.8704	0.5833	3.97	0.6269	-33.4958	0.0336	2.7453	0.4049	0.4893	0.9997	-0.02513362	-0.03891099	-153	424	150.37	509964	204.94	251705.38	0.4299
000820	2017-06-26	0.7731	23.9076	29.9953	66.5354	27.873	60.1744	114.8708	0.5833	-0.3	0.6622	12.6885	0.3568	2.7453	0.4049	0.4893	0.9997	0.00618033	0.12924228	-31	91	111.09	190601	107.53	4465.39	0.2881
000820	2017-07-03	0.788	23.9097	30.0586	66.6758	27.9319	75.9524	115.1132	0.5	0.74	0.5126	1.1516	0.3642	2.7453	0.4049	0.4893	0.9997	0.00264568	0.13188796	-79	295	159.69	370792	84.04	31432.51	0.2569
000820	2017-07-10	0.8447	23.8595	28.5866	63.4105	26.5639	34.6756	109.4758	0.3333	-1.78	0.3948	-60.9507	-0.2608	2.7453	0.4049	0.4893	0.9997	-0.048972	-0.06527961	-233	295	212.45	381007	73.49	26463.83	0.3958
000820	2017-07-17	0.8086	23.6386	22.9199	50.8407	21.2982	6.1728	87.7746	0.25	-9.02	0.7147	-170.6497	-1.5244	2.7453	0.4049	0.4893	0.9997	-0.19822217	-0.23836816	-337	1441	138.56	1798771	199.4	120612.14	0.4589
000820	2017-07-24	0.7412	23.6386	22.9199	50.8407	21.2982	6.1728	87.7746	0.25	-9.02	0.7147	-170.6497	-1.5244	2.7453	0.4049	0.4893	0.9997	0.0	-0.24454849	-174	830	181.66	628578	121.26	49164.81	0.253
000820	2017-07-31	0.8002	23.6386	22.9199	50.8407	21.2982	6.1728	87.7746	0.25	-9.02	0.7147	-170.6497	-1.5244	2.7453	0.4049	0.4893	0.9997	0.0	-0.24719417	277	1116	152.81	867544	100.92	20094.42	0.3057
000820	2017-08-07	0.8241	23.6386	22.9199	50.8407	21.2982	6.1728	87.7746	0.25	-9.02	0.7147	-170.6497	-1.5244	2.7453	0.4049	0.4893	0.9997	0.0	-0.19822217	-17	332	226.78	450992	42.4	10578.2	0.2071
000820	2017-08-14	0.8811	23.6386	22.9199	50.8407	21.2982	6.1728	87.7746	0.25	-9.02	0.7147	-170.6497	-1.5244	2.7453	0.4049	0.4893	0.9997	0.0	0.0	21	203	142.4	270054	106.77	24432.69	0.3514
000820	2017-08-21	0.9108	23.6386	22.9199	50.8407	21.2982	6.1728	87.7746	0.25	-9.02	0.7147	-170.6497	-1.5244	2.7453	0.4049	0.4893	0.9997	0.0	0.0	60	502	70.52	487250	139.33	8563.57	0.25
000820	2017-08-28	0.9279	23.6386	22.9199	50.8407	21.2982	6.1728	87.7746	0.25	-9.02	0.7147	-170.6497	-1.5244	2.7453	0.4049	0.4893	0.9997	0.0	0.0	-11	51	167.78	100795	147.19	8946.88	0.4444
000820	2017-09-04	0.9918	23.6386	19.6375	41.9207	17.9727	6.1728	82.3326	0.25	-9.02	0.7147	-170.6497	-1.5244	2.4719	0.4137	0.5043	1.9787	0.0	0.0	31	90	148.86	232219	126.36	1741.14	0.1842
000820	2017-09-11	1.0443	23.6386	19.6375	41.9207	17.9727	6.1728	82.3326	0.25	-9.02	0.7147	-170.6497	-1.5244	2.4719	0.4137	0.5043	1.9787	0.0	0.0	39	196	78.15	263508	114.06	474.61	0.3971
000820	2017-09-18	1.0431	23.6386	19.6375	41.9207	17.9727	6.1728	82.3326	0.25	-9.02	0.7147	-170.6497	-1.5244	2.4719	0.4137	0.5043	1.9787	0.0	0.0	44	328	59.61	397491	86.0	16855.88	0.6594
000820	2017-09-25	0.9748	23.6386	19.6375	41.9207	17.9727	6.1728	82.3326	0.25	-9.02	0.7147	-170.6497	-1.5244	2.4719	0.4137	0.5043	1.9787	0.0	0.0	48	248	80.24	350522	50.73	189.18	0.5398
000820	2017-10-09	0.82	23.6386	19.6375	41.9207	17.9727	6.1728	82.3326	0.25	-9.02	0.7147	-170.6497	-1.5244	2.4719	0.4137	0.5043	1.9787	0.0	0.0	-54	106	57.16	231502	37.29	223.21	0.0508
000820	2017-10-16	0.7078	23.6386	19.6375	41.9207	17.9727	6.1728	82.3326	0.25	-9.02	0.7147	-170.6497	-1.5244	2.4719	0.4137	0.5043	1.9787	0.0	0.0	-39	39	107.98	72193	59.43	253.38	0.3023
000821	2010-05-10	1.0341	21.5884	2.1031	273.0915	5.7893	31.2719	28.4221	0.4167	-1.379	0.6988	-27.3215	-0.257	3.3771	0.0065	-0.0009	0.009	-0.01436993	-0.04048001	-13	13	35.29	5131	1.33	7315.67	0.0
000821	2010-05-17	1.0382	21.5098	1.9441	252.4509	5.3517	18.908	26.2739	0.25	-1.548	0.7741	-22.3878	-0.3172	3.3771	0.0065	-0.0009	0.009	-0.07557632	-0.16544776	-73	91	44.66	28538	190.2	721439.8	0.1765
000821	2010-05-24	1.0712	21.3879	1.721	223.4746	4.7374	23.9873	23.2582	0.3333	-1.241	0.5647	-17.1987	-0.2774	3.3771	0.0065	-0.0009	0.009	-0.11478062	-0.35867294	-16	92	32.52	20551	159.67	1086121.83	0.0
000821	2010-05-31	1.1071	21.4631	1.8555	240.9398	5.1077	48.3184	25.0759	0.5833	-0.288	0.354	12.9859	0.0572	3.3771	0.0065	-0.0009	0.009	0.078194	-0.12653287	-50	52	30.78	13393	97.71	2254356.0	0.3077
000821	2010-06-07	1.1095	21.421	1.7791	231.0164	4.8973	56.0733	24.0431	0.5833	0.189	0.2894	-10.0262	0.0712	3.3771	0.0065	-0.0009	0.009	-0.04116941	-0.15333235	-18	26	18.0	9232	79.4	379953.4	0.2857
000821	2010-06-17	1.1108	21.4415	1.8158	235.7796	4.9983	46.6835	24.5388	0.5	-0.129	0.3517	6.0507	0.1328	3.3771	0.0065	-0.0009	0.009	0.02054795	-0.05720808	-18	104	23.54	22919	129.5	581784.0	0.4688
000821	2010-06-21	1.1112	21.3914	1.7271	224.2685	4.7543	33.3333	23.3408	0.4167	-0.05	0.3657	-3.7582	0.0894	3.3771	0.0065	-0.0009	0.009	-0.04878401	0.00878853	-2	0	3.43	783	2.0	16302.0	0.0
000821	2010-06-28	1.114	21.4875	1.9014	246.8938	5.2339	61.6286	25.6955	0.5	0.437	0.9213	12.1122	0.1888	3.3771	0.0065	-0.0009	0.009	0.10090281	0.03149734	9	81	20.0	42631	36.83	279546.83	0.6316
000821	2010-07-05	1.0891	21.4002	1.7424	226.2532	4.7963	44.6493	23.5474	0.4167	0.05	0.9078	-14.3983	0.0112	3.3771	0.0065	-0.0009	0.009	-0.08359176	-0.01092501	10	31	12.11	11204	44.5	364509.75	0.5
000821	2010-07-12	1.0945	21.4364	1.8066	234.5888	4.9731	51.3638	24.4149	0.5833	-0.308	0.8246	6.3988	0.0426	3.3771	0.0065	-0.0009	0.009	0.03677245	0.00529949	6	7	9.14	4069	170.0	1395684.0	0.4
000821	2010-07-19	1.1043	21.4347	1.8035	234.1919	4.9646	64.6279	24.3736	0.6667	0.198	0.7432	-1.0675	0.0546	3.3771	0.0065	-0.0009	0.009	-0.00166824	0.05241526	11	20	21.38	10917	328.33	742747.67	0.1111
000821	2010-07-26	1.1068	21.4778	1.883	244.5122	5.1834	61.8132	25.4477	0.5833	0.248	0.3495	3.6387	0.0906	3.3771	0.0065	-0.0009	0.009	0.04410055	-0.004387	9	15	87.25	10446	170.0	650216.0	0.2727
000821	2010-08-02	1.1212	21.516	1.9564	254.0386	5.3854	67.345	26.4392	0.6667	0.497	0.2488	3.8773	0.1014	3.3771	0.0065	-0.0009	0.009	0.03896736	0.11817212	0	3	12.14	1434	170.0	1395684.0	0.6667
000821	2010-08-09	1.1024	21.5407	2.0053	260.3896	5.52	69.9899	27.1001	0.75	0.397	0.2085	2.0314	0.0518	3.3771	0.0065	-0.0009	0.009	0.02498158	0.10638125	-17	51	56.57	24008	166.67	742005.67	0.2727
000821	2010-08-16	1.0584	21.5192	1.9569	88.7435	4.8409	50.0	18.4893	0.6667	0.019	0.2068	-2.7439	-0.034	3.0918	0.0188	0.0322	0.0451	-0.02136696	0.08668253	3	21	20.89	6780	165.25	522803.5	0.3333
000821	2010-08-23	1.0595	21.5129	1.9447	88.1906	4.8108	49.2248	18.3741	0.5833	-0.178	0.2734	1.9661	-0.0116	3.0918	0.0188	0.0322	0.0451	-0.00620952	0.03637246	-45	46	31.14	27243	199.0	3801375.75	0.5
000821	2010-08-30	1.0138	21.5315	1.9812	89.8493	4.9013	55.5556	18.7197	0.5833	0.08	0.3269	-5.589	-0.04	3.0918	0.0188	0.0322	0.0451	0.01881215	0.01621725	-59	63	21.83	21174	84.5	2358238.83	0.36
000821	2010-09-06	1.0226	21.5604	2.0392	92.4757	5.0445	53.4204	19.2669	0.6667	0.307	0.3267	4.8238	0.0126	3.0918	0.0188	0.0322	0.0451	0.02921393	0.0204496	-21	126	76.07	50157	178.17	2494159.67	0.2037
000821	2010-09-13	1.0026	21.5392	1.9965	90.5405	4.939	60.3161	18.8637	0.6667	0.049	0.3036	-3.1881	-0.0146	3.0918	0.0188	0.0322	0.0451	-0.02088806	0.0209285	-19	60	54.71	16791	128.75	3469517.75	0.1905
000821	2010-09-20	0.9964	21.5238	1.966	89.1582	4.8635	50.4456	18.5757	0.5833	-0.238	0.2843	-3.2936	-0.0496	3.0918	0.0188	0.0322	0.0451	-0.01531313	0.01182489	-47	242	93.52	73569	157.0	297932.33	0.3425
000821	2010-09-27	0.994	21.5003	1.9203	87.0847	4.7504	33.3333	18.1437	0.5	-0.467	0.3004	-10.7555	-0.097	3.0918	0.0188	0.0322	0.0451	-0.02326045	-0.03024771	2	57	46.62	16842	189.0	1042191.33	0.2727
000821	2010-10-08	0.9794	21.5192	1.9569	88.7435	4.8409	48.1982	18.4893	0.6667	-0.199	0.3246	-5.9351	-0.0598	3.0918	0.0188	0.0322	0.0451	0.01905151	-0.04041013	-27	97	72.57	32340	140.0	846459.4	0.3256
000821	2010-10-11	0.9681	21.5392	1.9965	90.5405	4.939	50.0	18.8637	0.6667	-0.129	0.3276	2.1223	-0.0298	3.0918	0.0188	0.0322	0.0451	0.02029779	0.00077572	4	58	120.05	15060	129.67	753251.33	0.0714
000821	2010-10-18	0.9798	21.6599	2.2525	102.1518	5.5723	75.5616	21.2828	0.75	1.082	0.5765	19.7094	0.194	3.0918	0.0188	0.0322	0.0451	0.12819842	0.14428727	-23	142	62.41	84198	107.0	1679101.8	0.4118
000821	2010-10-25	0.9958	21.6997	2.344	106.2987	5.7986	85.2004	22.1468	0.75	1.132	0.5353	10.6662	0.178	3.0918	0.0188	0.0322	0.0451	0.04060325	0.20815097	-107	81	97.29	17289	97.0	910530.33	0.4737
000821	2010-11-01	0.9671	21.6945	2.3128	79.6683	5.3197	61.9518	28.6621	0.5833	0.258	0.4635	4.3007	0.0822	2.8464	0.0247	0.0533	0.1152	-0.00518395	0.18391551	33	116	61.31	27744	123.57	770676.86	0.125
000821	2010-11-08	0.9544	21.7177	2.3672	81.5428	5.4449	65.3931	29.3365	0.6667	0.139	0.363	5.8572	0.0146	2.8464	0.0247	0.0533	0.1152	0.02353337	0.18715109	5	87	54.0	17122	132.75	402915.5	0.3333
000821	2010-11-15	0.9607	21.6826	2.2856	78.731	5.2571	43.815	28.3249	0.5833	-0.089	0.3349	-4.1985	-0.0834	2.8464	0.0247	0.0533	0.1152	-0.03448842	0.02446425	-85	195	63.78	34965	92.89	2260747.89	0.1579
000821	2010-11-22	0.9356	21.6639	2.2433	77.273	5.1598	39.4435	27.8003	0.5833	-0.407	0.4385	-14.7524	-0.2112	2.8464	0.0247	0.0533	0.1152	-0.01854057	-0.03467957	-12	88	24.0	34599	31.83	278975.5	0.1667
000821	2010-11-29	0.8915	21.6918	2.3068	79.46	5.3058	41.3191	28.5871	0.5833	0.069	0.5177	5.2048	-0.0746	2.8464	0.0247	0.0533	0.1152	0.02830734	-0.00118828	-24	93	28.89	21184	36.2	313412.0	0.3077
000821	2010-12-06	0.8989	21.6813	2.2826	78.6268	5.2502	64.6928	28.2874	0.6667	0.129	0.5065	5.4286	-0.0202	2.8464	0.0247	0.0533	0.1152	-0.01050562	-0.03522727	-15	51	83.21	9564	133.0	408790.75	0.375
000821	2010-12-13	0.893	21.7152	2.3612	81.3345	5.431	67.6209	29.2615	0.6667	0.179	0.4736	2.2109	0.0244	2.8464	0.0247	0.0533	0.1152	0.03446318	0.03372433	-2	58	15.51	20174	45.14	321777.71	0.3077
000821	2010-12-20	0.8572	21.7627	2.4761	85.2919	5.6952	79.9634	30.6853	0.75	0.635	0.5401	8.9112	0.113	2.8464	0.0247	0.0533	0.1152	0.04868277	0.10094767	-21	84	51.43	40715	85.71	263343.29	0.3333
000821	2010-12-27	0.8437	21.7404	2.4216	83.4174	5.5701	61.2825	30.0109	0.5833	0.198	0.5172	-6.6485	-0.0022	2.8464	0.0247	0.0533	0.1152	-0.02198147	0.05065886	24	75	81.77	26053	137.6	615267.2	0.3333
000821	2011-01-04	0.842	21.7975	2.5637	88.312	5.8969	57.212	31.7718	0.4167	0.288	0.6879	9.6571	0.0268	2.8464	0.0247	0.0533	0.1152	0.0586504	0.11981488	-90	302	42.22	121023	72.41	555989.41	0.3529
000821	2011-01-10	0.8324	21.7963	2.5607	88.2079	5.8899	50.672	31.7343	0.5	0.457	0.6154	1.3942	0.0118	2.8464	0.0247	0.0533	0.1152	-0.00116261	0.08418909	-29	94	86.0	19535	82.5	566272.25	0.3529
000821	2011-01-17	0.8405	21.7404	2.4216	83.4174	5.5701	54.724	30.0109	0.4167	-0.318	0.7491	-8.0339	-0.1178	2.8464	0.0247	0.0533	0.1152	-0.05430162	-0.0187953	-27	100	18.64	25998	58.63	788373.38	0.3
000821	2011-01-24	0.8395	21.6128	2.1314	73.4198	4.9025	16.773	26.4141	0.25	-1.409	0.8577	-31.8168	-0.3286	2.8464	0.0247	0.0533	0.1152	-0.11986943	-0.11668326	-31	90	50.05	22877	85.33	298527.0	0.2632
000821	2011-01-31	0.8467	21.6269	2.1616	74.4612	4.972	26.7958	26.7887	0.4167	-0.853	0.5726	-4.1679	-0.1662	2.8464	0.0247	0.0533	0.1152	0.01416672	-0.16116694	-25	44	31.67	9825	149.67	1931662.33	0.5833
000821	2011-02-09	0.8463	21.6366	2.1828	75.1902	5.0207	31.6479	27.051	0.5	0.01	0.578	1.1657	-0.0498	2.8464	0.0247	0.0533	0.1152	0.00983213	-0.1501722	-8	8	39.43	5230	170.0	1395684.0	0.75
000821	2011-02-14	0.8704	21.6866	2.2947	79.0434	5.278	56.5815	28.4373	0.5833	0.536	0.503	9.0109	0.0786	2.8464	0.0247	0.0533	0.1152	0.05123486	-0.04463572	-19	9	113.71	6012	86.0	700887.5	0.5556
000821	2011-02-21	0.8504	21.7061	2.34	80.6055	5.3823	80.5656	28.9993	0.75	0.585	0.3879	12.0971	0.1924	2.8464	0.0247	0.0533	0.1152	0.01976619	0.0949999	-5	8	28.93	4234	88.0	764697.5	0.625
000821	2011-02-28	0.8646	21.6826	2.2856	78.731	5.2571	71.5504	28.3249	0.6667	-0.03	0.3923	-1.1176	0.0798	2.8464	0.0247	0.0533	0.1152	-0.02325968	0.0575735	-18	37	73.14	17777	553.0	1852297.0	0.4167
000821	2011-03-07	0.8488	21.7061	2.34	80.6055	5.3823	51.6971	28.9993	0.6667	0.0	0.4319	7.7199	0.0652	2.8464	0.0247	0.0533	0.1152	0.02381357	0.07155494	13	50	66.14	34854	115.25	562167.75	0.1667
000821	2011-03-14	0.8553	21.7367	2.4126	83.1049	5.5492	68.435	29.8985	0.5833	0.417	0.5867	4.7436	0.073	2.8464	0.0247	0.0533	0.1152	0.0310129	0.05133298	-5	49	47.75	13386	98.25	960264.75	0.1818
000821	2011-03-21	0.8608	21.7291	2.3944	82.4801	5.5075	51.8355	29.6737	0.5833	0.179	0.5346	-0.261	0.0098	2.8464	0.0247	0.0533	0.1152	-0.00752001	0.02404678	-16	30	23.57	5858	110.0	1075052.5	0.4
000821	2011-03-28	0.8916	21.7939	2.5547	87.9996	5.876	68.5756	31.6594	0.6667	0.466	0.5622	7.9566	0.075	2.8464	0.0247	0.0533	0.1152	0.06689398	0.11420044	6	136	44.44	66400	95.3	231365.4	0.2286
000821	2011-04-06	0.893	21.7491	2.4082	90.2177	5.3293	49.1369	36.5287	0.5833	0.159	0.4759	-12.8464	-0.0318	2.4371	0.0224	0.0714	0.0778	-0.04377822	0.04660865	-76	93	86.37	46562	43.57	459554.14	0.3256
000821	2011-04-11	0.9041	21.776	2.4738	92.6742	5.4744	64.7655	37.5233	0.6667	0.169	0.4742	-1.2883	-0.003	2.4371	0.0224	0.0714	0.0778	0.02721485	0.0428106	20	143	40.03	57343	129.8	1533484.6	0.3409
000821	2011-04-18	0.9882	21.759	2.4321	91.111	5.382	48.4733	36.8904	0.5	-0.09	0.4355	-0.5816	-0.025	2.4371	0.0224	0.0714	0.0778	-0.01683623	0.03349438	-103	208	40.48	58594	33.67	522697.33	0.3768
000821	2011-04-25	0.9864	21.7553	2.4231	90.776	5.3622	52.0066	36.7548	0.5	-0.179	0.3738	-5.1122	-0.0642	2.4371	0.0224	0.0714	0.0778	-0.00367705	-0.03707665	-26	191	55.14	79958	167.27	419785.09	0.3676
000821	2011-05-03	0.9786	21.6558	2.1903	82.8313	4.5202	24.9869	36.2804	0.3333	-0.923	0.4635	-28.2428	-0.2544	2.1859	0.0217	0.0663	0.1054	-0.0947435	-0.08804193	-10	36	56.26	16187	298.4	792092.6	0.4
000821	2011-05-09	0.9786	21.6558	2.1903	82.8313	4.5202	24.0069	36.2804	0.4167	-0.854	0.6186	-5.192	-0.1582	2.1859	0.0217	0.0663	0.1054	0.0	-0.11525678	-9	10	52.14	7470	170.0	1395684.0	0.6
000821	2011-05-16	0.9317	21.701	2.2915	86.6577	4.729	58.7011	37.9563	0.6667	0.506	0.5884	7.927	0.033	2.1859	0.0217	0.0663	0.1054	0.04618521	-0.05223534	-35	45	46.5	15604	132.67	297043.17	0.6
000821	2011-05-23	0.9306	21.6612	2.2022	83.2815	4.5448	56.879	36.4775	0.6667	0.04	0.5976	-1.8331	0.0424	2.1859	0.0217	0.0663	0.1054	-0.03891332	-0.08747161	-31	90	66.61	35675	175.5	507310.25	0.2821
000821	2011-05-30	0.9294	21.5781	2.0267	76.6415	4.1824	30.1395	33.5692	0.4167	-0.884	0.6103	-19.8953	-0.0844	2.1859	0.0217	0.0663	0.1054	-0.07976135	-0.07248946	-29	40	44.79	14993	307.25	1048601.0	0.2941
000821	2011-06-07	0.9322	21.5927	2.0564	77.7669	4.2439	30.6164	34.0621	0.5	-0.457	0.7045	-6.3247	-0.025	2.1859	0.0217	0.0663	0.1054	0.01982753	-0.05266193	-14	13	29.43	7548	88.5	940256.5	0.875
000821	2011-06-13	0.9191	21.5956	2.0624	77.992	4.2561	49.1182	34.1607	0.6667	-0.08	0.765	-1.0794	0.0372	2.1859	0.0217	0.0663	0.1054	0.00283916	-0.09600798	-7	22	57.14	7187	170.0	1395684.0	0.3333
000821	2011-06-20	0.9246	21.5781	2.0267	76.6415	4.1824	45.1642	33.5692	0.6667	0.0	0.3317	-4.3198	0.0288	2.1859	0.0217	0.0663	0.1054	-0.01729444	-0.0743891	-21	17	58.14	11259	170.0	1395684.0	0.4545
000821	2011-06-27	0.9854	21.6421	2.1606	81.7059	4.4588	58.3144	35.7874	0.6667	0.329	0.5229	7.8953	0.1228	2.1859	0.0217	0.0663	0.1054	0.06607378	0.07144603	14	38	30.5	5040	88.5	736956.5	0.5
000821	2011-07-04	0.9763	21.631	2.1368	80.8055	4.4097	61.1643	35.3931	0.5833	0.369	0.4915	0.3834	0.1096	2.1859	0.0217	0.0663	0.1054	-0.01098578	0.04063272	-13	27	60.14	9891	170.0	1395684.0	0.2308
000821	2011-07-11	0.9744	21.6517	2.1814	82.4937	4.5018	68.731	36.1325	0.5833	0.07	0.4541	1.2689	0.0798	2.1859	0.0217	0.0663	0.1054	0.02084942	0.05864298	-17	58	80.18	21782	138.5	534189.75	0.5
000821	2011-07-18	0.9649	21.701	2.2915	86.6577	4.729	78.4449	37.9563	0.5833	0.518	0.49	8.402	0.115	2.1859	0.0217	0.0663	0.1054	0.05050623	0.12644365	-36	61	122.19	28030	125.67	2355323.0	0.6
000821	2011-07-25	0.9673	21.676	2.235	84.5194	4.6123	58.8629	37.0198	0.4167	0.179	0.4066	-5.9817	0.0034	2.1859	0.0217	0.0663	0.1054	-0.02470367	0.0356662	-32	57	26.05	23727	58.0	467395.0	0.5172
000821	2011-08-01	0.9909	21.7541	2.4165	91.3845	4.987	64.006	40.0267	0.4167	0.418	1.2511	11.8683	0.1208	2.1859	0.0217	0.0663	0.1054	0.08126988	0.12792186	46	167	47.23	60736	95.25	301987.38	0.2424
000821	2011-08-08	0.9665	21.8196	2.5802	97.5744	5.3248	75.273	42.7379	0.5833	1.157	0.8862	19.0262	0.1804	2.1859	0.0217	0.0663	0.1054	0.06770314	0.17477558	-98	269	26.95	75414	61.82	686643.18	0.383
000821	2011-08-15	0.9428	21.8413	2.6518	92.9271	5.1887	67.6385	-134.0922	0.5	0.738	0.7033	8.5715	0.0766	1.9055	0.023	0.0699	0.1532	0.02194018	0.14620953	-107	270	62.83	76529	93.0	1141108.83	0.5926
000821	2011-08-22	0.9233	21.6879	2.2747	79.7118	4.4508	35.9208	-115.0227	0.3333	-1.037	0.517	-16.9886	-0.267	1.9055	0.023	0.0699	0.1532	-0.14224511	0.02866809	-235	458	47.09	148888	90.36	675994.02	0.3158
000821	2011-08-29	0.9014	21.6826	2.2627	79.2922	4.4274	23.7468	-114.4173	0.3333	-0.927	0.4306	3.3618	-0.2536	1.9055	0.023	0.0699	0.1532	-0.00521915	-0.05782094	-10	96	46.16	31855	41.45	253649.73	0.6
000821	2011-09-05	0.9149	21.6227	2.131	74.6773	4.1697	18.9036	-107.7581	0.3333	-0.478	0.5202	-15.1031	-0.2264	1.9055	0.023	0.0699	0.1532	-0.05821956	-0.18374364	-9	155	40.49	30360	115.67	350386.44	0.5769
000821	2011-09-13	0.9284	21.53	1.9425	68.0696	3.8008	15.3752	-98.2233	0.25	-1.066	0.6489	-18.9434	-0.2222	1.9055	0.023	0.0699	0.1532	-0.0884749	-0.29415872	-25	59	18.57	11429	198.0	480238.2	0.3846
000821	2011-09-19	0.9278	21.5362	1.9544	68.4892	3.8242	23.0141	-98.8287	0.3333	-0.608	0.4453	-6.2538	-0.0956	1.9055	0.023	0.0699	0.1532	0.0061773	-0.14573631	-50	76	13.74	14861	123.3	294761.2	0.25
000821	2011-09-26	0.9335	21.4843	1.8557	65.028	3.6309	35.1271	-93.8343	0.5	-0.349	0.3462	-6.8444	-0.0164	1.9055	0.023	0.0699	0.1532	-0.05055189	-0.19106905	2	42	4.79	4435	248.5	135902.5	1.0
000821	2011-10-10	0.9533	21.3609	1.6402	57.4764	3.2093	17.9164	-82.9374	0.4167	-1.047	0.3427	-24.8798	-0.1014	1.9055	0.023	0.0699	0.1532	-0.11611749	-0.24896698	0	7	126.61	5897	238.25	1137019.0	0.5
000821	2011-10-17	0.9603	21.4072	1.718	60.2034	3.3615	23.5251	-86.8724	0.25	-0.459	0.3624	-1.7758	0.0292	1.9055	0.023	0.0699	0.1532	0.04739668	-0.1130954	15	28	112.81	8900	132.0	867060.67	0.0
000821	2011-10-24	0.9955	21.2851	1.5205	53.281	2.975	20.5548	-76.8836	0.1667	-0.399	0.3706	-16.7929	-0.0192	1.9055	0.023	0.0699	0.1532	-0.11495022	-0.23422292	-8	28	39.29	4382	130.0	195439.33	0.0
000821	2011-10-31	1.0251	21.3554	1.6312	57.1617	3.1917	39.1456	-82.4834	0.4167	-0.289	0.3746	2.7024	0.0912	1.9055	0.023	0.0699	0.1532	0.07278986	-0.11088117	-8	28	39.29	4382	130.0	195439.33	0.0
000821	2011-11-07	1.0144	21.4002	1.705	80.9447	3.1727	64.0701	-480.7643	0.6667	0.618	0.3797	9.3536	0.1982	1.6505	0.0166	0.0511	0.15	0.04593833	0.05117465	0	16	61.43	2639	47.0	4597669.0	1.0
000821	2011-11-14	1.0321	21.3896	1.6871	80.0926	3.1393	65.7116	-475.7036	0.5833	0.19	0.3558	0.0662	0.1376	1.6505	0.0166	0.0511	0.15	-0.01054994	-0.00677197	0	16	61.43	2639	47.0	4597669.0	1.0
000821	2011-11-21	1.049	21.335	1.5973	75.8324	2.9723	41.1388	-450.4002	0.5	-0.358	0.3229	-5.9683	0.0544	1.6505	0.0166	0.0511	0.15	-0.05323654	0.05494171	14	18	57.86	3887	138.5	256436.0	0.0
000821	2011-11-28	1.0638	21.3275	1.5854	75.2643	2.9501	36.8302	-447.0264	0.4167	-0.339	0.424	-4.4537	-0.0174	1.6505	0.0166	0.0511	0.15	-0.00742812	-0.02527627	13	21	111.95	6249	109.0	699980.33	0.1667
000821	2011-12-05	1.0547	21.287	1.5225	72.2822	2.8332	26.1066	-429.3141	0.3333	-0.25	0.4546	-9.7245	-0.0388	1.6505	0.0166	0.0511	0.15	-0.03967168	-0.11088628	-2	13	82.14	3383	170.0	1395684.0	1.0
000821	2011-12-12	1.0743	21.2591	1.4807	70.294	2.7552	34.0228	-417.5058	0.3333	-0.349	0.6628	-7.8189	-0.045	1.6505	0.0166	0.0511	0.15	-0.0274845	-0.12782084	-12	6	83.14	2748	170.0	1395684.0	0.6667
000821	2011-12-19	1.1273	21.188	1.379	65.4658	2.566	23.0461	-388.8286	0.25	-0.478	0.4256	-11.8999	-0.087	1.6505	0.0166	0.0511	0.15	-0.06867138	-0.14325568	-7	22	77.0	6824	90.0	745649.5	0.2
000821	2011-12-26	1.1362	21.1638	1.3461	63.9037	2.5048	21.4541	-379.5507	0.25	-0.449	0.6426	-0.7589	-0.0242	1.6505	0.0166	0.0511	0.15	-0.023869	-0.15969656	15	37	82.07	10956	53.75	659372.0	0.8
000821	2012-01-04	1.1519	21.0924	1.2533	59.5014	2.3322	29.9889	-353.4039	0.4167	-0.419	0.6716	-9.4202	-0.0474	1.6505	0.0166	0.0511	0.15	-0.06890342	-0.1889283	-2	21	103.05	5178	290.67	876804.33	0.3333
000821	2012-01-09	1.1653	21.0385	1.1875	56.3772	2.2098	20.1657	-334.8481	0.3333	-0.488	0.6683	-8.3094	-0.049	1.6505	0.0166	0.0511	0.15	-0.05252443	-0.21396823	24	8	1.71	1834	36.0	97722.0	1.0
000821	2012-01-16	1.1746	21.0658	1.2204	57.9393	2.271	40.1413	-344.126	0.5	-0.02	0.5955	1.5299	0.0788	1.6505	0.0166	0.0511	0.15	0.02771809	-0.11757876	-2	0	88.14	1771	170.0	1395684.0	0.0
000821	2012-01-30	1.1582	21.1067	1.2713	60.3535	2.3656	56.4066	-358.4646	0.5833	0.279	0.5816	-1.1308	0.093	1.6505	0.0166	0.0511	0.15	0.04171022	-0.05199954	-2	21	136.57	4372	93.0	493337.5	0.0
000821	2012-02-06	1.1229	21.1322	1.3042	61.9156	2.4268	53.006	-367.7425	0.5833	0.279	0.518	2.3379	0.1036	1.6505	0.0166	0.0511	0.15	0.02589062	0.0427945	-2	21	136.57	4372	93.0	493337.5	0.0
000821	2012-02-13	1.1546	21.2242	1.4298	67.8799	2.6606	83.5404	-403.1672	0.75	0.528	0.6657	11.3213	0.1664	1.6505	0.0166	0.0511	0.15	0.09625355	0.19157248	-2	12	49.93	3118	47.5	289523.0	0.25
000821	2012-02-20	1.1478	21.3142	1.5644	74.2703	2.9111	89.1829	-441.1223	0.75	0.867	0.7515	14.7547	0.2272	1.6505	0.0166	0.0511	0.15	0.09422682	0.25808121	57	149	2.63	47435	298.6	134201.2	0.7727
000821	2012-02-27	1.1494	21.3554	1.6302	77.3945	3.0336	90.1522	-459.6781	0.6667	0.668	0.6328	5.1819	0.1456	1.6505	0.0166	0.0511	0.15	0.04199625	0.25836724	37	76	14.76	30241	104.57	88966.14	0.9302
000821	2012-03-05	1.1508	21.3554	1.6302	77.3945	3.0336	70.2509	-459.6781	0.4167	0.219	0.4978	1.9803	0.0122	1.6505	0.0166	0.0511	0.15	0.0	0.23247662	-6	100	31.14	36356	32.33	391807.0	0.7818
000821	2012-03-12	1.1557	21.3825	1.6751	79.5246	3.117	61.3895	-472.3298	0.5	0.15	0.5857	6.6644	-0.0052	1.6505	0.0166	0.0511	0.15	0.02754735	0.16377042	41	60	57.4	29730	36.67	269606.22	0.64
000821	2012-03-19	1.1785	21.318	1.5704	74.5543	2.9222	50.0	-442.8092	0.5833	-0.199	0.3159	-10.2978	-0.114	1.6505	0.0166	0.0511	0.15	-0.06252856	0.00701504	32	43	47.57	15496	47.25	869868.0	0.2593
000821	2012-03-26	1.1818	21.2851	1.5196	72.1402	2.8276	35.72	-428.4706	0.4167	-0.519	0.4317	-2.7395	-0.1376	1.6505	0.0166	0.0511	0.15	-0.03233406	-0.06731527	-3	9	27.26	4715	40.8	331085.4	0.7143
000821	2012-04-05	1.1673	21.2325	1.4478	529.8913	2.4727	24.4626	-17.0493	0.1667	-0.429	0.4669	-8.738	-0.1582	1.7986	0.0028	0.0074	0.1286	-0.05121316	-0.11852843	-22	7	99.57	6302	170.0	1395684.0	0.6
000821	2012-04-09	1.1684	21.2672	1.4988	548.5804	2.5599	34.5281	-17.6506	0.25	-0.289	0.5262	-4.2475	-0.1158	1.7986	0.0028	0.0074	0.1286	0.03530661	-0.11076917	6	6	20.51	5584	150.4	126494.8	0.625
000821	2012-04-16	1.1519	21.3161	1.5739	576.0644	2.6882	61.7994	-18.5349	0.5	0.17	0.5353	9.0246	0.023	1.7986	0.0028	0.0074	0.1286	0.05008547	0.00184486	27	54	43.55	26974	138.29	277190.71	0.8649
000821	2012-04-23	1.1453	21.3368	1.607	588.1574	2.7446	89.6552	-18.924	0.6667	0.359	0.442	3.5478	0.0638	1.7986	0.0028	0.0074	0.1286	0.02099951	0.05517843	-24	83	38.04	30897	214.25	421725.25	0.3673
000821	2012-05-02	1.1438	21.2929	1.5608	-114.1058	2.724	48.7147	-20.2067	0.5	-0.11	0.4009	-7.5574	-0.018	1.804	-0.0089	-0.0287	0.0031	-0.04296875	0.06342284	1	4	102.61	4727	279.25	418529.75	0.1111
000821	2012-05-07	1.1477	21.2531	1.4998	-109.6486	2.6176	35.1903	-19.4174	0.3333	-0.389	0.3992	-9.1795	-0.0876	1.804	-0.0089	-0.0287	0.0031	-0.03906706	-0.01095083	6	26	130.19	7078	149.33	647705.0	0.3333
000821	2012-05-14	1.1423	21.2531	1.4998	-109.6486	2.6176	28.3114	-19.4174	0.4167	-0.169	0.3976	2.7492	-0.0478	1.804	-0.0089	-0.0287	0.0031	0.0	-0.0610363	-18	110	106.14	21773	128.75	533591.75	0.5556
000821	2012-05-21	1.1275	21.2284	1.4633	-106.9742	2.5537	42.2222	-18.9438	0.4167	-0.12	0.4684	-2.0536	-0.0302	1.804	-0.0089	-0.0287	0.0031	-0.02444521	-0.10648102	-20	5	66.81	2820	67.0	553520.67	0.4
000821	2012-05-28	1.1226	21.2073	1.4328	-104.7456	2.5005	24.3243	-18.5491	0.25	-0.219	0.5013	-4.0802	-0.0294	1.804	-0.0089	-0.0287	0.0031	-0.02079261	-0.08430488	-28	3	154.76	4888	182.0	970926.33	0.9231
000821	2012-06-04	1.1119	21.2346	1.4724	-107.6428	2.5697	47.9339	-19.0622	0.5	0.03	0.6389	2.2449	0.0404	1.804	-0.0089	-0.0287	0.0031	0.02767695	-0.01756087	-8	12	67.93	8929	70.5	652947.0	0.7143
000821	2012-06-11	1.1056	21.1705	1.381	-100.9569	2.4101	34.214	-17.8782	0.3333	-0.17	0.6784	-8.4088	-0.0232	1.804	-0.0089	-0.0287	0.0031	-0.06216336	-0.07972423	6	12	96.86	6438	97.5	792810.5	0.375
000821	2012-06-18	1.1009	21.1836	1.3992	-102.2941	2.442	34.7705	-18.115	0.25	-0.239	0.757	-3.1201	-0.0052	1.804	-0.0089	-0.0287	0.0031	0.01327559	-0.04200343	-15	36	86.86	20856	221.0	925875.0	0.6667
000821	2012-06-25	1.099	21.1858	1.4023	-102.517	2.4473	38.0952	-18.1544	0.3333	-0.02	0.8975	0.3661	0.0182	1.804	-0.0089	-0.0287	0.0031	0.00213715	-0.01907367	-3	4	111.14	2086	170.0	1395684.0	0.0
000821	2012-07-02	1.0918	21.1683	1.3779	-100.7341	2.4048	47.5	-17.8387	0.4167	-0.07	0.6139	-0.8801	0.0046	1.804	-0.0089	-0.0287	0.0031	-0.0173389	-0.06408952	-5	2	112.14	4748	170.0	1395684.0	0.6667
000821	2012-07-09	1.081	21.1137	1.3047	-95.3853	2.2771	20.0401	-16.8915	0.3333	-0.319	0.7346	-7.1285	-0.0356	1.804	-0.0089	-0.0287	0.0031	-0.05312323	-0.05504939	-4	12	105.14	7983	120.0	3485673.5	0.6667
000821	2012-07-16	1.0874	21.0804	1.2621	-92.2653	2.2026	19.9269	-16.339	0.3333	-0.379	0.75	-4.5991	-0.042	1.804	-0.0089	-0.0287	0.0031	-0.0326856	-0.10101058	4	5	90.86	1967	221.0	925875.0	0.0
000821	2012-07-23	1.0785	21.0585	1.2346	-90.2595	2.1547	27.0869	-15.9838	0.3333	-0.229	0.664	-3.7695	-0.018	1.804	-0.0089	-0.0287	0.0031	-0.02173689	-0.12488462	5	4	120.36	2286	179.0	203507.5	0.5
000821	2012-07-30	1.0626	21.0207	1.1889	-86.9166	2.0749	32.7303	-15.3918	0.3333	-0.239	0.7131	-2.1162	0.0028	1.804	-0.0089	-0.0287	0.0031	-0.03706824	-0.14461396	19	37	89.5	4932	283.5	3781431.5	0.25
000821	2012-08-06	1.0943	20.9599	1.1188	-81.7907	1.9525	33.3717	-14.4841	0.3333	-0.379	0.6609	-9.5898	-0.0418	1.804	-0.0089	-0.0287	0.0031	-0.05894576	-0.15043649	3	13	117.14	3644	170.0	1395684.0	0.5
000821	2012-08-13	1.1326	21.0104	1.1767	-86.0251	2.0536	42.5115	-15.2339	0.5	-0.04	0.6488	6.2248	0.0684	1.804	-0.0089	-0.0287	0.0031	0.05171412	-0.06603677	-25	7	59.79	4123	86.5	729721.5	0.5
000821	2012-08-20	1.1405	20.9815	1.1432	-83.5736	1.9951	57.5549	-14.7998	0.5	0.08	0.7236	-3.7488	0.0546	1.804	-0.0089	-0.0287	0.0031	-0.02850829	-0.07280817	-12	15	119.14	5842	170.0	1395684.0	0.0
000821	2012-08-27	1.1659	20.9895	1.1523	-84.2422	2.0111	47.807	-14.9182	0.4167	-0.079	0.6763	0.2577	0.056	1.804	-0.0089	-0.0287	0.0031	0.00807552	-0.02766441	-1	3	120.14	2491	170.0	1395684.0	1.0
000821	2012-09-03	1.1438	20.9921	1.1648	-43.4417	2.1173	50.8834	52.3596	0.4167	0.04	0.3841	-2.1924	0.0262	1.8878	-0.0184	-0.0541	-0.1049	0.00259506	0.03387641	-1	1	121.14	1422	170.0	1395684.0	1.0
000821	2012-09-10	1.0864	21.0335	1.2139	-45.2757	2.2067	62.2735	54.5701	0.5833	0.169	0.6867	5.206	0.0658	1.8878	-0.0184	-0.0541	-0.1049	0.04220122	0.02436351	-9	36	144.71	4976	190.33	2045961.0	0.8
000821	2012-09-17	1.0776	21.0104	1.1863	-44.2441	2.1564	59.3614	53.3267	0.5833	0.069	0.6669	-2.8757	0.0372	1.8878	-0.0184	-0.0541	-0.1049	-0.02278372	0.03008808	-9	36	144.71	4976	190.33	2045961.0	0.8
000821	2012-09-24	1.1031	20.9435	1.1094	-41.3785	2.0168	30.8087	49.8729	0.3333	-0.339	0.6066	-9.4063	-0.0558	1.8878	-0.0184	-0.0541	-0.1049	-0.06475138	-0.04273882	0	4	99.36	2962	41.5	147778.5	1.0
000821	2012-10-08	1.0791	20.9545	1.1217	-41.837	2.0391	24.3205	50.4255	0.25	-0.209	0.5571	-1.3963	-0.0432	1.8878	-0.0184	-0.0541	-0.1049	0.01110586	-0.03422802	0	3	91.0	1014	217.0	39500.0	0.0
000821	2012-10-15	1.0667	20.9895	1.1617	-43.3271	2.1117	49.2284	52.2215	0.4167	0.17	0.4582	5.2736	0.039	1.8878	-0.0184	-0.0541	-0.1049	0.03563917	-0.04079007	-4	4	127.14	2806	170.0	1395684.0	0.5
000821	2012-10-22	1.0404	21.046	1.2293	-45.8488	2.2346	73.9812	55.2608	0.6667	0.349	1.4111	5.9681	0.0902	1.8878	-0.0184	-0.0541	-0.1049	0.05821956	0.04021321	16	44	107.2	12504	138.6	2092428.6	0.3333
000821	2012-10-29	1.0344	21.0	1.174	-43.7856	2.1341	47.6703	52.7741	0.3333	0.04	1.1258	-3.8149	0.0138	1.8878	-0.0184	-0.0541	-0.1049	-0.04499414	0.05997045	0	3	70.48	3546	220.67	1804387.67	0.3333
000821	2012-11-05	1.0289	21.0182	1.2052	-33.7277	2.2732	29.9197	51.4813	0.3333	-0.11	0.9207	-0.8941	-0.0084	2.0163	-0.0254	-0.0788	-0.0901	0.0183097	0.06717429	4	4	63.75	4219	51.0	621485.25	0.5
000821	2012-11-12	1.0096	20.9654	1.1432	-31.9936	2.1564	29.8351	48.8345	0.3333	-0.13	0.808	-2.071	-0.0354	2.0163	-0.0254	-0.0788	-0.0901	-0.0514198	-0.01988468	-4	7	117.0	4682	133.0	3163270.75	0.2
000821	2012-11-19	0.9916	20.9627	1.1401	-31.9069	2.1505	34.9014	48.7021	0.5	-0.209	0.5034	-3.9383	-0.0596	2.0163	-0.0254	-0.0788	-0.0901	-0.00277393	-0.08087817	1	18	34.36	6630	45.5	358227.25	0.1667
000821	2012-11-26	0.9949	20.9947	1.1773	-32.9473	2.2207	48.2509	50.2902	0.5833	0.11	0.6253	4.2502	0.0038	2.0163	-0.0254	-0.0788	-0.0901	0.03268428	-0.00319975	-1	5	2.57	3313	183.5	543807.0	0.5
000821	2012-12-03	0.9982	20.8952	1.0658	-29.826	2.0103	37.2272	45.5259	0.3333	-0.239	0.6857	-5.5	-0.0566	2.0163	-0.0254	-0.0788	-0.0901	-0.09472503	-0.11623448	-4	3	134.14	684	170.0	1395684.0	1.0
000821	2012-12-10	1.0507	20.8952	1.0658	-29.826	2.0103	37.1997	45.5259	0.3333	-0.359	0.5434	-0.9405	-0.0284	2.0163	-0.0254	-0.0788	-0.0901	0.0	-0.06481468	-3	17	82.52	4797	65.67	529599.67	0.25
000821	2012-12-17	1.0085	20.9323	1.106	-30.9532	2.0862	56.7845	47.2463	0.4167	0.129	0.4931	3.4789	0.0422	2.0163	-0.0254	-0.0788	-0.0901	0.03768907	-0.02435168	2	7	99.32	3988	231.0	2309747.0	0.25
000821	2012-12-24	0.995	20.9125	1.0843	-30.3462	2.0453	54.9213	46.3199	0.4167	0.06	0.3837	1.1499	0.0436	2.0163	-0.0254	-0.0788	-0.0901	-0.01959379	-0.07662975	-6	57	60.46	14123	16.6	54341.2	0.375
000821	2012-12-31	0.9879	20.9681	1.1463	-32.0803	2.1622	67.19	48.9668	0.5833	0.13	0.5394	2.7747	0.0586	2.0163	-0.0254	-0.0788	-0.0901	0.0571533	0.07524858	-12	17	79.31	5790	155.8	729091.6	0.1667
000821	2013-01-07	0.9539	20.9735	1.1525	-32.2537	2.1739	64.7638	49.2315	0.5833	0.16	0.5375	4.401	0.0628	2.0163	-0.0254	-0.0788	-0.0901	0.00541787	0.08066645	-12	17	79.31	5790	155.8	729091.6	0.1667
000821	2013-01-14	0.9425	20.9627	1.1401	-31.9069	2.1505	65.4577	48.7021	0.6667	0.08	0.5142	0.0377	0.0408	2.0163	-0.0254	-0.0788	-0.0901	-0.01077734	0.03220004	-11	6	144.8	5764	107.6	526069.2	0.2
000821	2013-01-21	0.9257	21.0026	1.1866	-33.2074	2.2382	62.2391	50.6873	0.6667	0.109	0.6704	0.8442	0.0282	2.0163	-0.0254	-0.0788	-0.0901	0.0407974	0.09259123	-4	64	120.89	28280	93.6	310716.6	0.4545
000821	2013-01-28	0.9342	20.9788	1.1587	-32.4271	2.1856	44.2244	49.4962	0.5	0.06	0.5559	-2.5355	-0.0162	2.0163	-0.0254	-0.0788	-0.0901	-0.02349666	0.01194127	-7	59	67.57	16426	206.57	445909.29	0.5
000821	2013-02-04	0.9388	21.046	1.2393	-34.6814	2.3375	57.5377	52.9371	0.5833	0.17	0.6204	3.6738	0.0304	2.0163	-0.0254	-0.0788	-0.0901	0.06956323	0.07608663	0	1	111.1	8545	118.33	250541.0	0.5
000821	2013-02-18	0.9393	21.1137	1.326	-37.1091	2.5012	73.7828	56.6427	0.6667	0.538	0.6013	5.9631	0.066	2.0163	-0.0254	-0.0788	-0.0901	0.06994349	0.15680746	1	1	2.57	1063	1.0	475.0	0.0
000821	2013-02-25	0.9439	21.056	1.2516	-35.0282	2.3609	48.7562	53.4665	0.4167	0.04	0.6204	-3.4412	-0.0082	2.0163	-0.0254	-0.0788	-0.0901	-0.05610364	0.05990642	29	43	55.24	13703	60.33	841979.5	0.4286
000821	2013-03-04	0.925	21.0756	1.2764	-35.7218	2.4077	47.0303	54.5252	0.5	-0.159	0.7318	-2.3966	-0.0364	2.0163	-0.0254	-0.0788	-0.0901	0.01984797	0.10325105	2	7	86.36	3840	15.5	264707.0	0.0
000821	2013-03-11	0.9032	21.056	1.2516	-35.0282	2.3609	32.3486	53.4665	0.4167	0.0	0.4407	-3.9553	-0.0482	2.0163	-0.0254	-0.0788	-0.0901	-0.0194617	0.01422612	-8	16	73.52	22454	114.83	10329866.5	0.3333
000821	2013-03-18	0.873	21.0284	1.2176	-34.0745	2.2966	37.055	52.0107	0.4167	-0.19	0.3078	-4.9363	-0.0668	2.0163	-0.0254	-0.0788	-0.0901	-0.0271326	-0.08284997	6	5	100.64	5297	88.0	867580.5	0.3333
000821	2013-03-25	0.8819	21.0658	1.264	-35.375	2.3843	50.0	53.9958	0.3333	0.04	0.3604	4.4814	0.0008	2.0163	-0.0254	-0.0788	-0.0901	0.03809007	0.01134374	-5	4	28.29	1887	6.0	508961.0	0.0
000821	2013-04-01	0.8852	21.0658	1.264	-35.375	2.3843	66.7173	53.9958	0.5833	0.15	0.6298	2.5576	0.023	2.0163	-0.0254	-0.0788	-0.0901	0.0	-0.00850423	-7	29	99.5	12984	8.0	724408.5	0.2
000821	2013-04-08	0.8926	21.0335	1.2238	-34.2479	2.3083	54.3424	52.2754	0.5	-0.11	0.6409	-4.2024	-0.0092	2.0163	-0.0254	-0.0788	-0.0901	-0.03188375	-0.02092628	-24	38	121.39	27544	7.75	2452899.5	0.4286
000821	2013-04-15	0.9021	21.0233	1.2114	-33.9011	2.2849	34.1804	51.746	0.5	-0.309	0.7355	-4.7838	-0.0362	2.0163	-0.0254	-0.0788	-0.0901	-0.01004211	-0.00383579	-24	46	172.24	35196	144.33	1380134.67	0.35
000821	2013-04-22	0.8864	21.0683	1.3254	-16.958	2.7125	45.8971	12.0319	0.5	0.14	0.7251	3.7919	0.0092	1.707	-0.055	-0.1746	-0.0894	0.04602967	0.00410381	-58	94	128.64	32495	96.33	858923.67	0.25
000821	2013-05-02	0.8936	21.1253	1.4013	-23.0308	2.6714	63.2278	14.7475	0.5	0.419	0.7352	4.8248	0.0542	2.1982	-0.0439	-0.1189	-0.0602	0.05860271	0.06270652	19	62	4.89	85552	22.25	77432.75	0.0095
000821	2013-05-06	0.8779	21.1114	1.3819	-22.7116	2.6344	69.5321	14.5431	0.5833	0.299	0.7985	5.0311	0.0628	2.1982	-0.0439	-0.1189	-0.0602	-0.01379039	0.08079988	-6	54	49.91	27141	90.2	240114.8	0.6
000821	2013-05-13	0.8676	21.0804	1.3398	-22.0202	2.5542	52.5817	14.1003	0.4167	0.139	0.6491	-3.4096	0.0006	2.1982	-0.0439	-0.1189	-0.0602	-0.03046344	0.06037855	29	60	63.34	17892	153.5	135407.25	0.5
000821	2013-05-20	0.8721	21.1137	1.3851	-22.7648	2.6406	45.098	14.5772	0.5	0.01	0.5237	0.0159	0.0032	2.1982	-0.0439	-0.1189	-0.0602	0.03379005	0.04813893	15	75	36.38	22752	71.0	49828.83	0.1333
000821	2013-05-27	0.8623	21.1594	1.4498	-23.8286	2.764	73.8059	15.2583	0.6667	0.339	0.4633	5.5481	0.0452	2.1982	-0.0439	-0.1189	-0.0602	0.04673642	0.03627264	-8	13	95.46	8049	73.4	170680.0	0.3333
000821	2013-06-03	0.8603	21.1391	1.4207	-23.3499	2.7084	60.9447	14.9518	0.5833	0.11	0.3568	-2.6469	0.0148	2.1982	-0.0439	-0.1189	-0.0602	-0.02008759	0.02997544	-13	15	58.37	4943	103.4	2164584.8	0.5
000821	2013-06-13	0.8644	21.078	1.3366	-21.967	2.548	39.7541	14.0663	0.4167	-0.349	0.3851	-9.7854	-0.079	2.1982	-0.0439	-0.1189	-0.0602	-0.05926358	0.0011753	10	19	9.78	18495	57.86	1747245.43	0.0769
000821	2013-06-17	0.8888	21.036	1.2815	-21.0628	2.4431	26.7921	13.4873	0.3333	-0.508	0.393	-14.1937	-0.135	2.1982	-0.0439	-0.1189	-0.0602	-0.04110296	-0.07371771	13	39	2.19	18819	77.67	1796939.5	0.5714
000821	2013-06-24	0.8854	20.9868	1.2201	-20.0522	2.3259	14.726	12.8402	0.25	-0.677	0.542	-5.8998	-0.1282	2.1982	-0.0439	-0.1189	-0.0602	-0.04803446	-0.16848859	-1	88	1.68	59053	58.22	43218.33	0.5833
000821	2013-07-01	0.9173	20.8981	1.1165	-18.3502	2.1285	16.0481	11.7503	0.25	-0.508	0.517	-14.5402	-0.1362	2.1982	-0.0439	-0.1189	-0.0602	-0.08485123	-0.23325223	80	189	20.37	87405	65.28	76620.89	0.4643
000821	2013-07-08	0.9144	20.9654	1.1942	-19.6267	2.2766	40.2062	12.5677	0.3333	-0.08	0.4949	3.9852	0.0332	2.1982	-0.0439	-0.1189	-0.0602	0.06960069	-0.10438796	101	337	23.79	167232	76.44	174527.56	0.7258
000821	2013-07-15	0.8606	20.9815	1.2136	-19.9458	2.3136	68.6099	12.7721	0.4167	0.299	0.5081	0.1749	0.0764	2.1982	-0.0439	-0.1189	-0.0602	0.01618123	-0.04710377	-5	145	6.22	102355	67.44	48790.92	0.4727
000821	2013-07-22	0.8599	20.9239	1.1456	-18.8289	2.184	24.4898	12.0568	0.1667	-0.15	0.5192	-5.1056	0.0248	2.1982	-0.0439	-0.1189	-0.0602	-0.05595996	-0.05502927	36	192	6.5	80919	76.95	49498.68	0.5556
000821	2013-07-29	0.8449	20.9239	1.1456	-18.8289	2.184	26.087	12.0568	0.25	-0.21	0.5717	-3.7221	0.0032	2.1982	-0.0439	-0.1189	-0.0602	0.0	0.02982196	65	188	4.19	104787	156.64	71336.27	0.561
000821	2013-08-05	0.8546	20.9435	1.1683	-19.2012	2.2272	43.311	12.2952	0.4167	0.07	0.4147	0.1798	0.02	2.1982	-0.0439	-0.1189	-0.0602	0.01975904	-0.02001969	31	140	2.78	76629	152.0	114479.67	0.4848
000821	2013-08-12	0.8454	20.9681	1.1974	-19.6799	2.2827	60.0402	12.6018	0.5833	0.16	0.362	2.9887	0.0568	2.1982	-0.0439	-0.1189	-0.0602	0.02492911	-0.01127181	-15	91	3.14	58000	59.5	20461.0	0.6
000821	2013-08-19	0.8424	20.9572	1.1845	-19.4671	2.2581	70.7724	12.4655	0.6667	0.05	0.3651	-0.1542	0.0428	2.1982	-0.0439	-0.1189	-0.0602	-0.01083573	0.03385242	-8	95	1.84	54631	81.86	36172.14	0.6552
000821	2013-08-26	0.8368	20.9868	1.2201	-20.0522	2.3259	65.1163	12.8402	0.5833	0.07	0.3434	1.1846	0.0338	2.1982	-0.0439	-0.1189	-0.0602	0.03006643	0.06391885	-22	242	2.52	133989	57.42	20097.52	0.459
000821	2013-09-02	0.8434	20.9868	1.2445	-17.4556	2.274	51.1628	627.6201	0.4167	0.11	0.3894	0.4807	0.0144	2.0929	-0.0513	-0.133	-0.0165	0.0	0.04415981	-176	374	3.19	177738	49.78	49290.16	0.7143
000821	2013-09-09	0.8685	21.0078	1.2709	-17.826	2.3222	65.035	640.9383	0.5833	0.079	0.4069	1.7674	0.0208	2.0929	-0.0513	-0.133	-0.0165	0.02126937	0.04050007	-18	190	3.09	131506	121.39	53745.64	0.3582
000821	2013-09-16	0.8452	21.0485	1.3237	-18.5668	2.4187	80.9069	667.5747	0.75	0.239	0.386	2.5003	0.0366	2.0929	-0.0513	-0.133	-0.0165	0.04154204	0.09287784	34	126	9.8	95091	173.27	100435.9	0.6383
000821	2013-09-23	0.8309	21.0309	1.3006	-18.2427	2.3765	61.7021	655.9213	0.6667	0.04	0.4026	-1.1728	0.0056	2.0929	-0.0513	-0.133	-0.0165	-0.0174431	0.04536831	-29	97	3.54	58145	51.57	31108.79	0.3333
000821	2013-09-30	0.8464	21.0052	1.2676	-17.7797	2.3162	43.9759	639.2735	0.5	-0.15	0.411	-3.2926	-0.0348	2.0929	-0.0513	-0.133	-0.0165	-0.02543841	0.0199299	-22	54	4.98	88536	61.44	31538.11	0.5385
000821	2013-10-08	0.8458	21.0078	1.2709	-17.826	2.3222	39.083	640.9383	0.5	-0.13	0.4266	-3.3276	-0.0384	2.0929	-0.0513	-0.133	-0.0165	0.00266578	0.00132631	-16	10	11.07	12707	109.5	54122.0	0.0
000821	2013-10-14	0.8406	21.0385	1.3105	-18.3816	2.3946	52.2831	660.9156	0.5833	0.03	0.3857	1.7282	-0.0104	2.0929	-0.0513	-0.133	-0.0165	0.03112884	-0.00908689	26	15	9.57	27243	168.0	329064.75	0.5833
000821	2013-10-21	0.8481	21.0182	1.2841	-18.0112	2.3464	46.2687	647.5974	0.5833	0.05	0.735	-1.7744	-0.0282	2.0929	-0.0513	-0.133	-0.0165	-0.02009024	-0.01173403	-142	115	36.04	82633	141.47	208345.33	0.5349
000821	2013-10-28	0.8479	20.9788	1.2226	-23.7877	2.1584	36.5231	58.1269	0.4167	-0.229	0.689	-2.0307	-0.0398	1.1971	-0.0371	-0.1018	0.219	-0.03859226	-0.02488788	-4	97	30.84	92335	116.06	204000.38	0.42
000821	2013-11-04	0.8493	20.9947	1.2422	-24.1693	2.1931	49.0119	59.0594	0.4167	-0.089	0.628	-0.7351	-0.023	1.1971	-0.0371	-0.1018	0.219	0.01607937	-0.01147429	-34	97	54.89	69889	181.5	355194.2	0.6364
000821	2013-11-11	0.8525	20.9788	1.2226	-23.7877	2.1584	36.3218	58.1269	0.4167	0.0	0.6013	-2.2753	-0.0186	1.1971	-0.0371	-0.1018	0.219	-0.01582492	-0.05842805	3	46	29.67	48454	211.21	643402.07	0.4
000821	2013-11-18	0.8485	21.0104	1.2618	-24.551	2.2277	53.6946	59.9919	0.5	0.059	0.54	1.7411	0.01	1.1971	-0.0371	-0.1018	0.219	0.0320447	-0.00629311	-50	75	32.3	68785	181.75	1032341.5	0.5313
000821	2013-11-25	0.8211	21.0233	1.2782	-24.869	2.2565	59.4883	60.769	0.5	0.169	0.499	2.4426	0.0362	1.1971	-0.0371	-0.1018	0.219	0.01303867	0.04533782	2	38	66.57	41268	180.5	284426.1	0.2
000821	2013-12-02	0.8008	21.046	1.3076	-25.4414	2.3085	80.4401	62.1678	0.6667	0.14	0.425	1.3585	0.0306	1.1971	-0.0371	-0.1018	0.219	0.02301483	0.05227328	-23	29	10.9	30679	235.0	189383.11	0.4286
000821	2013-12-09	0.7811	21.013	1.2651	-24.6146	2.2334	40.3475	60.1473	0.6667	-0.04	0.4009	-2.3509	-0.014	1.1971	-0.0371	-0.1018	0.219	-0.03251946	0.03557874	-21	45	22.36	43197	253.17	942061.67	0.5882
000821	2013-12-16	0.7896	21.0026	1.252	-24.3602	2.2104	41.3194	59.5256	0.75	-0.17	0.4753	-0.8593	-0.016	1.1971	-0.0371	-0.1018	0.219	-0.01035927	-0.00682523	-7	27	66.43	23119	139.0	944054.0	0.8889
000821	2013-12-23	0.7844	20.9762	1.2193	-23.7241	2.1527	34.2657	57.9715	0.4167	-0.139	0.5554	-1.9168	-0.0248	1.1971	-0.0371	-0.1018	0.219	-0.02605791	-0.04592181	-5	10	76.31	15975	223.0	240859.6	0.6
000821	2013-12-30	0.7754	20.9681	1.2095	-23.5333	2.1353	33.209	57.5052	0.4167	-0.129	0.6515	-3.6134	-0.0258	1.1971	-0.0371	-0.1018	0.219	-0.008118	-0.07705464	-2	20	13.86	21023	152.67	240300.33	0.4286
000821	2014-01-06	0.7688	20.9895	1.2357	-24.0421	2.1815	46.1538	58.7485	0.4167	0.0	0.3947	0.9714	0.0114	1.1971	-0.0371	-0.1018	0.219	0.02167147	-0.02286371	18	81	64.41	77978	309.29	274156.71	0.4167
000821	2014-01-13	0.774	20.9239	1.1572	-22.5157	2.043	32.0	55.0185	0.3333	-0.14	0.416	-6.8931	-0.0312	1.1971	-0.0371	-0.1018	0.219	-0.06352251	-0.07602695	-34	61	17.2	80987	252.0	405159.2	0.1176
000821	2014-01-20	0.7756	20.9407	1.1768	-22.8973	2.0776	31.9277	55.951	0.25	-0.18	0.4178	-3.1543	-0.0152	1.1971	-0.0371	-0.1018	0.219	0.01698795	-0.03298109	-2	89	48.04	78774	273.67	692550.0	0.4286
000821	2014-01-27	0.7764	20.9735	1.2161	-23.6605	2.1469	56.8898	57.816	0.5	0.18	0.4277	3.6396	0.0384	1.1971	-0.0371	-0.1018	0.219	0.03328989	0.0084268	1	61	61.14	50952	130.25	2118165.5	0.3
000821	2014-02-07	0.7695	20.9708	1.2128	-23.5969	2.1411	73.0769	57.6606	0.5	0.14	0.3525	0.9041	0.037	1.1971	-0.0371	-0.1018	0.219	-0.00263701	-0.01588168	-12	38	102.03	25806	284.8	1333043.0	0.75
000821	2014-02-10	0.7497	20.9815	1.2259	-23.8513	2.1642	79.3103	58.2823	0.5833	0.15	0.3591	0.7289	0.0394	1.1971	-0.0371	-0.1018	0.219	0.01069088	0.05833171	-15	13	195.71	9574	498.0	2133425.33	0.6667
000821	2014-02-17	0.745	21.013	1.2651	-24.6146	2.2334	79.4425	60.1473	0.6667	0.149	0.3803	3.1508	0.0502	1.1971	-0.0371	-0.1018	0.219	0.03207461	0.07341837	-45	134	91.82	98610	443.25	1619825.75	0.8462
000821	2014-02-24	0.7382	21.0052	1.2553	-24.4238	2.2161	68.435	59.6811	0.6667	0.089	0.3827	0.4616	0.0266	1.1971	-0.0371	-0.1018	0.219	-0.00782455	0.03230393	-16	9	75.67	18759	242.17	2041943.33	0.75
000821	2014-03-03	0.7538	20.9842	1.2292	-23.9149	2.17	39.0663	58.4377	0.4167	-0.109	0.343	-4.592	-0.0276	1.1971	-0.0371	-0.1018	0.219	-0.02077085	0.01417009	-17	8	90.93	17387	209.75	222498.5	0.125
000821	2014-03-10	0.7506	21.013	1.2651	-24.6146	2.2334	44.4134	60.1473	0.5	0.03	0.2289	2.3147	0.0024	1.1971	-0.0371	-0.1018	0.219	0.02926497	0.03274418	-18	15	39.57	19174	312.8	1078161.2	0.1667
000821	2014-03-17	0.7486	20.9974	1.2455	-24.233	2.1988	57.622	59.2148	0.6667	0.05	0.2268	-1.6543	-0.0142	1.1971	-0.0371	-0.1018	0.219	-0.0155389	-0.01486933	-3	79	167.45	44480	324.5	439912.17	0.3
000821	2014-03-24	0.7386	21.0435	1.3043	-25.3778	2.3027	64.0562	62.0124	0.75	0.12	0.4449	3.2746	0.0254	1.1971	-0.0371	-0.1018	0.219	0.04724057	0.04019579	-22	78	88.03	60984	307.11	313288.78	0.4167
000821	2014-03-31	0.7252	21.0207	1.2749	-24.8054	2.2508	62.8942	60.6136	0.5833	0.089	0.4048	0.4511	0.0128	1.1971	-0.0371	-0.1018	0.219	-0.02255478	0.03841186	-37	114	85.95	74067	332.5	362924.33	0.65
000821	2014-04-08	0.7225	21.041	1.3011	-25.3142	2.2969	55.5556	61.8569	0.4167	-0.01	0.4068	-0.6008	-0.0042	1.1971	-0.0371	-0.1018	0.219	0.02055993	0.02970682	2	134	72.7	86961	188.47	250239.2	0.5417
000821	2014-04-14	0.706	21.0435	1.3043	-25.3778	2.3027	42.4242	62.0124	0.4167	0.05	0.4031	1.2974	0.0042	1.1971	-0.0371	-0.1018	0.219	0.00246464	0.04771036	49	143	93.47	113080	224.0	414586.84	0.1538
000821	2014-04-21	0.703	21.0972	1.3556	142.7138	2.0074	85.3301	-39.6778	0.6667	0.289	0.5545	5.4529	0.0492	1.2213	0.0075	-0.0036	0.2885	0.05515767	0.05562746	28	255	45.0	189832	187.15	436529.11	0.5581
000821	2014-04-28	0.7185	21.1299	1.4006	147.4596	2.0742	81.2227	-40.9973	0.6667	0.359	0.6428	6.4613	0.0528	1.2213	0.0075	-0.0036	0.2885	0.03322865	0.11141089	66	311	47.82	321296	223.04	485168.54	0.4468
000821	2014-05-05	0.7296	21.1299	1.4039	291.6844	1.9264	81.2227	-98.1876	0.6667	0.359	0.6428	6.4613	0.0528	1.0388	0.0066	-0.0058	0.316	0.0	0.09085096	37	160	43.89	203339	202.07	569908.43	0.1
000821	2014-05-12	0.7413	21.1299	1.4039	291.6844	1.9264	81.2227	-98.1876	0.6667	0.359	0.6428	6.4613	0.0528	1.0388	0.0066	-0.0058	0.316	0.0	0.08838632	-38	123	99.22	131095	301.64	283131.18	0.28
000821	2014-05-19	0.7428	21.1299	1.4039	291.6844	1.9264	81.2227	-98.1876	0.6667	0.359	0.6428	6.4613	0.0528	1.0388	0.0066	-0.0058	0.316	0.0	0.03322865	-33	60	41.74	36933	280.2	358564.6	0.4286
000821	2014-05-26	0.7695	21.1299	1.4039	291.6844	1.9264	81.2227	-98.1876	0.6667	0.359	0.6428	6.4613	0.0528	1.0388	0.0066	-0.0058	0.316	0.0	0.0	5	199	65.64	148001	281.8	371066.2	0.3529
000821	2014-06-03	0.7738	21.1299	1.4039	291.6844	1.9264	81.2227	-98.1876	0.6667	0.359	0.6428	6.4613	0.0528	1.0388	0.0066	-0.0058	0.316	0.0	0.0	52	91	74.44	98577	306.08	958235.67	0.2667
000821	2014-06-09	0.7291	21.1299	1.4039	291.6844	1.9264	81.2227	-98.1876	0.6667	0.359	0.6428	6.4613	0.0528	1.0388	0.0066	-0.0058	0.316	0.0	0.0	-59	35	126.09	65637	376.75	791661.13	0.4444
000821	2014-06-16	0.7293	21.1299	1.4039	291.6844	1.9264	81.2227	-98.1876	0.6667	0.359	0.6428	6.4613	0.0528	1.0388	0.0066	-0.0058	0.316	0.0	0.0	23	62	69.0	50813	211.0	285971.29	0.1
000821	2014-06-23	0.6654	21.1299	1.4039	291.6844	1.9264	81.2227	-98.1876	0.6667	0.359	0.6428	6.4613	0.0528	1.0388	0.0066	-0.0058	0.316	0.0	0.0	20	150	117.6	124719	183.0	786500.0	0.1667
000821	2014-06-30	0.6629	21.1299	1.4039	291.6844	1.9264	81.2227	-98.1876	0.6667	0.359	0.6428	6.4613	0.0528	1.0388	0.0066	-0.0058	0.316	0.0	0.0	33	420	78.56	294308	239.74	471964.45	0.039
000821	2014-07-07	0.7312	21.5722	2.1849	453.9549	2.9982	96.0452	-152.8116	0.8333	2.701	2.0411	33.1095	0.5482	1.0388	0.0066	-0.0058	0.316	0.55632905	0.55632905	154	976	57.88	1245560	226.08	1108169.16	0.2927
000821	2014-07-14	0.8015	21.5315	2.0978	435.8503	2.8786	80.414	-146.7171	0.6667	2.152	1.2911	5.8958	0.3238	1.0388	0.0066	-0.0058	0.316	-0.03849304	0.51783601	-170	1164	63.52	645331	208.94	325886.5	0.5292
000821	2014-07-21	0.8265	21.4548	1.9429	403.6644	2.666	53.2929	-135.8827	0.5	-0.739	0.9781	-11.9432	-0.1576	1.0388	0.0066	-0.0058	0.316	-0.07384353	0.44399248	-906	1911	53.31	1084021	219.83	302672.32	0.5632
000821	2014-07-28	0.792	21.4415	1.917	398.3001	2.6306	35.9007	-134.0769	0.5	-0.559	0.9422	-5.8023	-0.2936	1.0388	0.0066	-0.0058	0.316	-0.01330032	0.43069216	-466	791	71.47	488001	198.52	281215.57	0.6476
000821	2014-08-04	0.7661	21.4515	1.9364	402.3234	2.6572	46.1479	-135.4312	0.5833	-0.02	0.7881	3.1891	-0.1798	1.0388	0.0066	-0.0058	0.316	0.0101097	-0.11552719	-121	463	76.41	195433	215.63	175511.78	0.4861
000821	2014-08-11	0.7606	21.6071	2.2624	470.0478	3.1045	83.6353	-158.2288	0.75	1.068	0.7919	14.139	0.0172	1.0388	0.0066	-0.0058	0.316	0.16829926	0.09126511	-23	532	65.38	336382	223.31	430288.91	0.5413
000821	2014-08-18	0.7706	21.8458	2.8723	596.7797	3.9415	90.1879	-200.8896	0.6667	2.894	0.6598	48.5127	0.4338	1.0388	0.0066	-0.0058	0.316	0.26963971	0.43474835	-35	917	54.55	747080	213.12	483699.39	0.4777
000821	2014-08-25	0.7732	21.8045	2.7847	180.0587	3.4252	78.3649	141.1521	0.5833	1.527	0.564	2.6585	0.1838	0.9234	0.013	0.0074	0.309	-0.04043643	0.40761224	-392	799	42.32	487040	186.78	164726.07	0.5852
000821	2014-09-01	0.8392	21.7627	2.6706	172.6793	3.2848	58.5495	135.3671	0.4167	-0.708	0.5596	-2.7974	-0.1712	0.9234	0.013	0.0074	0.309	-0.04099342	0.35650912	-246	522	59.37	424897	215.16	441636.13	0.609
000821	2014-09-09	0.8866	21.88	3.0032	194.1851	3.6939	62.0586	152.2261	0.4167	0.669	0.5059	27.5878	0.0024	0.9234	0.013	0.0074	0.309	0.12454498	0.31275484	-78	480	64.63	347225	215.87	479929.55	0.5243
000821	2014-09-15	0.9234	21.8855	3.0195	195.2393	3.7139	67.5532	153.0525	0.5833	1.627	0.5752	27.7261	0.0174	0.9234	0.013	0.0074	0.309	0.0054104	0.04852553	-329	821	75.71	697696	186.23	983278.87	0.3786
000821	2014-09-22	0.9135	21.8898	3.0325	196.0827	3.73	65.2656	153.7136	0.5833	0.779	0.6129	5.855	-0.0798	0.9234	0.013	0.0074	0.309	0.00432343	0.09328539	-238	616	52.34	485603	195.04	155101.66	0.601
000821	2014-09-29	0.8586	21.879	2.9999	193.9743	3.6899	60.2612	152.0608	0.5833	-0.06	0.6449	-2.5443	-0.1214	0.9234	0.013	0.0074	0.309	-0.01076204	0.12351677	-170	306	52.86	258637	182.07	1291625.48	0.4444
000821	2014-10-08	0.8603	21.8458	2.9021	187.649	3.5695	38.1423	147.1023	0.4167	-0.27	0.685	-16.2899	-0.2148	0.9234	0.013	0.0074	0.309	-0.03259108	-0.03361929	-221	194	75.37	173241	191.9	110276.48	0.4828
000821	2014-10-13	0.8711	21.8219	2.8336	183.2214	3.4853	39.2146	143.6313	0.4167	-0.609	0.744	-16.606	-0.2696	0.9234	0.013	0.0074	0.309	-0.0235919	-0.06262159	-117	176	46.77	126881	231.0	840148.59	0.5333
000821	2014-10-20	0.8375	21.8277	2.8499	184.2756	3.5054	27.331	144.4577	0.4167	-0.459	0.4866	-7.7892	-0.231	0.9234	0.013	0.0074	0.309	0.00573417	-0.06121085	-202	240	48.74	159600	205.19	95674.7	0.4737
000821	2014-10-27	0.8574	21.7367	2.6021	168.2516	3.2006	27.1768	131.8962	0.3333	-0.709	0.3189	-29.1724	-0.306	0.9234	0.013	0.0074	0.309	-0.08693533	-0.13738414	-153	281	62.61	283946	256.0	80882.52	0.5882
000821	2014-11-03	0.8198	21.7796	2.6952	204.5655	3.098	45.0698	515.0024	0.5833	-0.41	0.3101	2.6603	-0.0758	1.0485	0.0116	0.0155	0.0158	0.04387042	-0.06092264	-106	244	54.64	258265	199.15	328258.88	0.3623
000821	2014-11-10	0.8169	21.7687	2.6661	202.3553	3.0645	49.7687	509.4381	0.5833	0.26	0.6267	7.1054	-0.0212	1.0485	0.0116	0.0155	0.0158	-0.010839	-0.04816974	-189	394	58.59	459173	247.7	629157.12	0.5673
000821	2014-11-17	0.7706	21.7164	2.5302	192.0411	2.9083	21.9926	483.4716	0.4167	-0.509	0.6401	-14.526	-0.091	1.0485	0.0116	0.0155	0.0158	-0.05096397	-0.10486788	-226	298	71.65	318755	230.29	122323.11	0.5306
000821	2014-11-24	0.7516	21.8811	2.9832	226.4218	3.429	69.9119	570.0266	0.6667	0.978	0.6956	26.9457	0.243	1.0485	0.0116	0.0155	0.0158	0.17902075	0.1610882	-111	342	48.61	350890	278.97	172611.66	0.6321
000821	2014-12-01	0.7245	22.0328	3.4717	263.5039	3.9905	92.9339	663.3824	0.8333	2.905	0.7977	45.7058	0.64	1.0485	0.0116	0.0155	0.0158	0.16380266	0.28102044	-56	583	75.18	601409	272.63	381523.92	0.5827
000821	2014-12-08	0.6482	22.0703	3.6044	273.5725	4.143	93.0111	688.7306	0.8333	1.916	0.7419	15.611	0.3836	1.0485	0.0116	0.0155	0.0158	0.03818369	0.33004313	-229	560	62.99	455835	287.91	145377.28	0.6024
000821	2014-12-15	0.5146	22.0111	3.3973	257.8556	3.905	51.7037	649.1626	0.5	-0.23	0.5647	-10.3537	-0.0728	1.0485	0.0116	0.0155	0.0158	-0.05742468	0.32358242	-594	825	68.08	799207	235.52	186482.69	0.6995
000821	2014-12-22	0.5567	21.9743	3.2743	248.5237	3.7637	43.1441	625.6691	0.5	-1.018	0.3791	-4.8227	-0.126	1.0485	0.0116	0.0155	0.0158	-0.03618074	0.10838093	-762	1410	55.34	1507931	210.89	185277.27	0.6764
000821	2014-12-29	0.5256	21.8625	2.9281	222.247	3.3657	31.3683	559.5164	0.3333	-1.517	0.3777	-42.1867	-0.5238	1.0485	0.0116	0.0155	0.0158	-0.10575709	-0.16117882	-841	1201	56.75	1223599	228.8	188258.05	0.5394
000821	2015-01-05	0.5108	21.9319	3.1385	238.2095	3.6075	40.03	599.7027	0.4167	-0.699	0.3878	-29.459	-0.5168	1.0485	0.0116	0.0155	0.0158	0.07181514	-0.12754737	-443	844	52.66	909726	225.39	184659.02	0.3864
000821	2015-01-12	0.5022	21.8265	2.8246	214.3886	3.2467	33.0627	539.7324	0.3333	-3.423	0.5424	4.9589	-0.5402	1.0485	0.0116	0.0155	0.0158	-0.09997805	-0.17010074	-475	692	45.03	931076	219.45	316364.12	0.5023
000821	2015-01-19	0.4876	21.8525	2.899	220.0368	3.3323	47.8956	553.9521	0.3333	-0.739	0.6656	-5.512	-0.1942	1.0485	0.0116	0.0155	0.0158	0.02634403	-0.10757597	-426	432	54.22	483603	238.19	492964.03	0.5261
000821	2015-01-26	0.5338	21.9482	3.1902	242.1387	3.667	61.7575	609.5947	0.4167	1.128	0.6678	19.1407	0.182	1.0485	0.0116	0.0155	0.0158	0.1004373	0.09861842	-65	179	48.26	211861	246.24	43586.46	0.5867
000821	2015-02-02	0.5413	21.8951	3.0252	229.6143	3.4773	52.8974	578.0639	0.3333	0.39	0.3418	-5.6314	0.0972	1.0485	0.0116	0.0155	0.0158	-0.05170403	-0.02490075	-169	147	53.8	218158	208.43	59337.25	0.5612
000821	2015-02-09	0.5658	21.9743	3.2743	248.5237	3.7637	60.0842	625.6692	0.5	0.259	0.4216	17.9144	0.2272	1.0485	0.0116	0.0155	0.0158	0.08235401	0.15743131	-142	333	52.42	303047	223.05	269803.94	0.5903
000821	2015-02-16	0.555	22.0102	3.3941	257.6101	3.9013	69.7656	648.5444	0.6667	1.137	0.4278	6.3105	0.1806	1.0485	0.0116	0.0155	0.0158	0.03652891	0.16761619	-109	271	67.83	264216	273.47	381297.26	0.7785
000821	2015-02-25	0.5545	22.0206	3.4297	260.3114	3.9422	73.4134	655.3452	0.6667	0.509	0.4344	4.4739	0.1402	1.0485	0.0116	0.0155	0.0158	0.01051563	0.07769452	-96	86	61.19	126041	248.04	70993.42	0.6716
000821	2015-03-02	0.585	22.1082	3.7435	284.1324	4.3029	67.113	715.3154	0.5833	1.447	0.4872	21.5698	0.2256	1.0485	0.0116	0.0155	0.0158	0.0914862	0.22088475	-53	160	73.91	148998	293.85	451037.79	0.4412
000821	2015-03-09	0.4794	22.2146	4.1641	316.0573	4.7864	71.8224	795.688	0.6667	2.376	0.6963	56.0496	0.6122	1.0485	0.0116	0.0155	0.0158	0.11234632	0.25087706	-219	563	73.37	493146	265.41	254171.02	0.6538
000821	2015-03-16	0.5061	22.2624	4.368	331.5287	5.0207	71.8587	834.6377	0.75	1.927	0.6324	-14.143	0.2052	1.0485	0.0116	0.0155	0.0158	0.04897743	0.26332558	-94	307	72.67	276977	243.4	304933.06	0.6162
000821	2015-03-23	0.4996	22.313	4.5944	348.7191	5.2811	58.5771	877.9152	0.5833	1.328	0.4999	20.5512	0.097	1.0485	0.0116	0.0155	0.0158	0.05183292	0.30464287	-163	319	68.42	374682	263.19	116565.11	0.4667
000821	2015-03-30	0.5054	22.4355	5.193	394.1508	5.9691	70.5119	992.2915	0.6667	2.545	0.4715	7.7428	0.2948	1.0485	0.0116	0.0155	0.0158	0.13029003	0.3434467	-182	500	61.51	466478	261.58	60679.26	0.623
000821	2015-04-07	0.5229	22.5401	5.7657	437.6179	6.6273	74.0605	1101.7218	0.6667	3.613	0.4421	29.557	0.2662	1.0485	0.0116	0.0155	0.0158	0.11028261	0.34138299	-151	579	53.75	641138	243.29	46204.47	0.522
000821	2015-04-13	0.566	22.659	6.4937	492.8726	7.4641	73.783	1240.8281	0.6667	4.572	0.3932	57.7612	0.486	1.0485	0.0116	0.0155	0.0158	0.12626371	0.41866927	-236	422	64.18	334779	257.98	199794.5	0.4255
000821	2015-04-20	0.5129	22.5485	5.7455	585.9285	6.7209	64.6546	285.9528	0.5833	0.718	0.3972	-27.1829	-0.2178	1.1381	0.0118	0.0297	0.0301	-0.10463883	0.26219752	-534	634	45.85	606773	229.51	40851.84	0.4638
000821	2015-04-27	0.5722	22.5139	5.5504	566.0389	6.4928	43.2596	276.246	0.4167	-2.705	0.2041	-38.3869	-0.7326	1.1381	0.0118	0.0297	0.0301	-0.03393928	0.09796821	-165	312	60.75	385376	199.91	45915.46	0.6617
000821	2015-05-04	0.5865	22.5179	5.452	158.049	6.705	32.5162	293.1965	0.4167	-1.187	0.2739	-31.8722	-0.7204	1.1349	0.0249	0.0581	0.0733	0.00402345	-0.00829095	-203	335	61.22	430788	205.07	520576.36	0.4857
000821	2015-05-11	0.591	22.493	5.3175	154.1499	6.5396	42.4135	285.9633	0.6667	-0.699	0.3022	-13.3723	-0.4808	1.1349	0.0249	0.0581	0.0733	-0.02465486	-0.15920952	-122	337	55.84	450168	202.42	55298.35	0.6067
000821	2015-05-18	0.644	22.5656	5.7179	165.7565	7.032	60.9352	307.4947	0.8333	0.848	0.3141	17.39	0.0292	1.1349	0.0249	0.0581	0.0733	0.07528309	0.0207124	-207	365	66.04	596583	213.35	41389.7	0.6406
000821	2015-05-25	0.6402	22.6723	6.3622	184.4359	7.8244	60.3004	342.1467	0.6667	3.334	0.4088	21.9954	0.3784	1.1349	0.0249	0.0581	0.0733	0.11269542	0.1673471	-123	360	68.68	577312	198.1	119845.62	0.5632
000821	2015-06-01	0.7231	22.6286	6.0901	176.547	7.4897	52.3853	327.5121	0.5	1.188	0.2954	-29.7757	0.0782	1.1349	0.0249	0.0581	0.0733	-0.04277817	0.12054548	-298	649	60.89	753755	207.17	52008.77	0.4883
000821	2015-06-08	0.7488	22.8818	7.8449	227.4165	9.6478	70.0872	421.88	0.6667	4.731	0.2653	54.1577	0.7734	1.1349	0.0249	0.0581	0.0733	0.288133	0.43333334	-186	437	42.91	592600	224.42	82152.01	0.5412
000821	2015-06-15	0.6956	23.1091	9.8468	285.4494	12.1097	76.777	529.5368	0.75	11.987	0.2642	138.2738	1.8092	1.1349	0.0249	0.0581	0.0733	0.25518366	0.61323391	-204	827	51.36	843609	183.91	47804.04	0.5415
000821	2015-06-23	0.723	23.0576	9.3525	271.1226	11.5019	67.5303	502.959	0.6667	4.811	0.221	-10.1794	0.6544	1.1349	0.0249	0.0581	0.0733	-0.05019347	0.45034502	-422	775	47.26	765628	217.72	35307.92	0.5714
000821	2015-06-29	0.7439	23.0452	9.2368	267.7675	11.3596	57.6662	496.7351	0.5833	-1.038	0.2765	44.4048	0.103	1.1349	0.0249	0.0581	0.0733	-0.01236397	0.48075922	-574	1090	41.02	959308	195.93	19561.96	0.5116
000821	2015-07-06	0.7186	22.9493	8.3927	243.2975	10.3215	32.7528	451.3408	0.4167	-10.959	0.2917	-228.031	-2.897	1.1349	0.0249	0.0581	0.0733	-0.34338583	-0.15075961	-1249	1381	38.53	1176017	174.6	21631.39	0.4719
000821	2015-07-13	0.6568	22.8439	7.553	218.9552	9.2888	21.3472	406.1834	0.3333	-12.427	0.2944	-218.1803	-3.3476	1.1349	0.0249	0.0581	0.0733	-0.10005052	-0.50599379	-673	904	38.82	1082830	169.19	12757.32	0.4904
000821	2015-07-20	0.6635	22.8942	7.9426	230.248	9.7679	20.2253	427.1327	0.3333	-8.214	0.3741	-73.6681	-2.3408	1.1349	0.0249	0.0581	0.0733	0.05157181	-0.40422851	-864	852	43.96	1126761	218.73	96060.0	0.5145
000821	2015-07-27	0.7024	22.9863	8.7087	252.4572	10.7101	45.8319	468.333	0.5833	2.665	0.3738	77.6137	-0.283	1.1349	0.0249	0.0581	0.0733	0.09646049	-0.29540405	-286	439	49.46	554355	239.35	81908.97	0.5808
000821	2015-08-03	0.7849	22.7065	6.5834	190.8486	8.0964	36.4874	354.043	0.5	-3.134	0.3187	-128.1549	-0.8682	1.1349	0.0249	0.0581	0.0733	-0.24402532	-0.19604354	-660	505	44.73	760908	222.59	39551.17	0.681
000821	2015-08-10	0.8397	22.7757	7.0552	204.5255	8.6767	31.141	379.4149	0.4167	-3.812	0.284	0.1882	-0.1626	1.1349	0.0249	0.0581	0.0733	0.07165458	-0.02433844	-401	454	40.51	665918	222.39	36958.57	0.5595
000821	2015-08-17	0.8603	22.9211	8.159	236.5218	10.0341	58.6361	438.7712	0.5833	3.633	0.2648	83.7706	1.0146	1.1349	0.0249	0.0581	0.0733	0.1564329	0.08052265	-303	391	40.98	698796	203.21	38860.13	0.5946
000821	2015-08-24	0.9151	22.6999	6.5402	189.5939	8.0432	51.0658	351.7153	0.6667	-1.188	0.2845	-50.0542	0.39	1.1349	0.0249	0.0581	0.0733	-0.19840033	-0.21433817	-205	347	54.49	605546	256.53	74107.05	0.6364
000821	2015-08-31	0.9262	22.4695	5.194	150.5709	6.3877	28.946	279.3239	0.5	-6.837	0.4117	-100.5879	-0.8236	1.1349	0.0249	0.0581	0.0733	-0.20581769	-0.17613054	-227	394	52.43	521125	212.34	30983.88	0.5118
000821	2015-09-07	0.9104	22.1616	2.5773	84.0392	4.5197	10.1808	113.1806	0.25	-8.743	0.4626	-82.3484	-1.0082	1.4207	0.0336	0.0785	0.4007	-0.26501278	-0.5127979	-246	289	50.12	410740	211.41	155508.0	0.4248
000821	2015-09-14	0.917	22.4129	3.3137	108.0505	5.8111	38.1288	145.5179	0.5	0.32	0.5017	25.6074	0.1904	1.4207	0.0336	0.0785	0.4007	0.28572118	-0.38350962	-250	344	44.47	463775	295.78	140164.12	0.4917
000821	2015-09-21	0.9834	22.3177	3.0127	98.2363	5.2833	46.8671	132.3007	0.5	1.487	0.3565	-12.3092	0.4178	1.4207	0.0336	0.0785	0.4007	-0.09081349	-0.27592278	-160	283	53.4	379359	285.15	48047.43	0.4737
000821	2015-09-28	0.9793	22.3906	3.2407	105.6684	5.683	49.8439	142.3099	0.5	-0.25	0.2808	26.953	0.872	1.4207	0.0336	0.0785	0.4007	0.07563615	0.00553106	-323	327	63.03	544936	235.87	64986.66	0.7877
000821	2015-10-08	0.9885	22.3715	3.1793	103.6675	5.5754	55.7268	139.6151	0.5833	0.769	0.3278	-0.7204	0.692	1.4207	0.0336	0.0785	0.4007	-0.01893314	0.2516107	-33	80	74.76	222179	365.94	408049.19	0.6
000821	2015-10-12	1.0032	22.5175	3.679	119.9608	6.4517	72.0599	161.5583	0.6667	2.276	0.3265	11.5118	0.8746	1.4207	0.0336	0.0785	0.4007	0.15716746	0.12305698	-69	118	54.15	227895	309.37	91831.04	0.7302
000821	2015-10-19	1.0127	22.5887	3.9507	128.8221	6.9282	68.1305	173.4923	0.75	2.426	0.2929	36.9155	0.9182	1.4207	0.0336	0.0785	0.4007	0.07388113	0.2877516	-163	250	64.12	387328	249.49	796077.32	0.6071
000821	2015-10-26	1.0494	22.6601	4.243	138.3503	7.4407	72.7489	186.3245	0.75	1.926	0.2793	5.7569	0.571	1.4207	0.0336	0.0785	0.4007	0.0739644	0.28607985	-218	256	51.73	347543	253.54	36389.3	0.6696
000821	2015-11-02	1.0529	22.7111	4.4932	233.9676	7.8885	64.9886	86.7577	0.5833	1.757	0.3447	39.8389	0.6514	1.192	0.0219	0.0575	0.4115	0.05232746	0.35734045	-59	334	53.88	536915	231.43	265332.54	0.5511
000821	2015-11-09	1.0666	22.7503	4.6726	243.3079	8.2034	70.3877	90.2212	0.5833	1.367	0.2861	-15.4515	0.1696	1.192	0.0219	0.0575	0.4115	0.03991415	0.24008714	-115	217	60.94	447868	235.95	103666.81	0.6028
000821	2015-11-16	1.0723	22.7509	4.6755	243.461	8.2085	46.8203	90.278	0.4167	0.618	0.2925	7.8346	-0.0014	1.192	0.0219	0.0575	0.4115	0.00064328	0.16684929	-196	167	41.68	403302	241.49	45668.49	0.5659
000821	2015-11-23	1.0782	22.8289	5.0549	263.2135	8.8745	60.0684	97.6024	0.4167	1.298	0.3408	19.8523	0.051	1.192	0.0219	0.0575	0.4115	0.08113465	0.17401954	-229	354	50.5	511481	238.47	102179.25	0.6084
000821	2015-11-30	1.0997	22.6946	4.4197	230.1396	7.7594	38.1375	85.3383	0.25	-0.868	0.3148	-56.8104	-0.453	1.192	0.0219	0.0575	0.4115	-0.12566275	-0.00397067	-365	374	57.98	539083	244.95	45100.69	0.5926
000821	2015-12-07	1.1339	22.7006	4.4462	231.5176	7.8059	33.1855	85.8493	0.25	-2.066	0.4298	-61.8476	-0.6626	1.192	0.0219	0.0575	0.4115	0.00597903	-0.03790579	-124	179	55.17	324257	261.56	596547.58	0.6698
000821	2015-12-14	1.1513	22.6826	4.3668	227.3834	7.6665	22.4589	84.3162	0.3333	-0.18	0.5635	-6.8723	-0.4204	1.192	0.0219	0.0575	0.4115	-0.01785865	-0.05640772	-204	298	53.59	582446	238.54	447684.63	0.625
000821	2015-12-21	1.1545	22.7696	4.7637	248.0546	8.3634	72.4414	91.9814	0.6667	1.078	0.2956	28.7022	0.1356	1.192	0.0219	0.0575	0.4115	0.09091691	-0.04662546	-122	271	57.43	537369	227.23	23567.24	0.6623
000821	2015-12-28	1.1471	22.7433	4.6402	241.6236	8.1466	70.2552	89.5967	0.6667	0.929	0.283	-9.9057	0.084	1.192	0.0219	0.0575	0.4115	-0.02592213	0.05311516	-214	272	62.59	672885	220.26	28192.89	0.5909
000821	2016-01-04	1.1492	22.7733	4.7814	248.9733	8.3944	55.9853	92.322	0.5	0.35	0.3719	3.5245	0.1168	1.192	0.0219	0.0575	0.4115	0.03041753	0.07755366	-110	315	68.06	756562	269.75	54705.95	0.6535
000821	2016-01-11	1.172	22.5426	3.7963	197.6781	6.6649	28.5029	73.3012	0.4167	-2.765	0.4121	-92.2131	-0.6914	1.192	0.0219	0.0575	0.4115	-0.20603489	-0.11062258	-166	211	69.09	775872	257.09	35110.19	0.51
000821	2016-01-18	1.2163	22.5625	3.8727	201.6592	6.7992	37.3436	74.7774	0.4167	-3.085	0.4147	9.9943	-0.3302	1.192	0.0219	0.0575	0.4115	0.02015703	-0.18138246	-50	267	62.08	601703	277.39	45085.92	0.494
000821	2016-01-25	1.2207	22.6656	4.2933	223.5554	7.5374	55.0614	82.8968	0.5833	1.687	0.3652	37.031	0.3218	1.192	0.0219	0.0575	0.4115	0.10855997	-0.04690036	-97	233	75.81	635208	246.36	32476.3	0.6283
000821	2016-02-01	1.2305	22.6392	4.1815	217.7368	7.3412	60.6586	80.7392	0.6667	1.048	0.2864	-22.6804	0.1478	1.192	0.0219	0.0575	0.4115	-0.026021	-0.10333889	-38	142	49.12	506738	262.69	35368.31	0.6935
000821	2016-02-15	1.2438	22.726	4.5608	237.4893	8.0072	58.7559	88.0636	0.5833	0.908	0.2652	49.4906	0.417	1.192	0.0219	0.0575	0.4115	0.09072122	0.19341722	-39	175	66.82	642819	245.2	33131.16	0.4655
000821	2016-02-22	1.2401	22.7477	4.6608	242.6954	8.1827	72.8605	89.9941	0.5833	1.627	0.2678	31.1986	0.4208	1.192	0.0219	0.0575	0.4115	0.02191284	0.19517303	-58	184	71.73	467518	266.16	259847.34	0.6818
000821	2016-02-29	1.2697	22.6448	4.205	218.9618	7.3825	43.6636	81.1934	0.5833	-1.208	0.2198	-52.1214	-0.1524	1.192	0.0219	0.0575	0.4115	-0.09778315	-0.01117009	-83	105	65.52	387031	259.74	67423.35	0.5306
000821	2016-03-07	1.2649	22.5487	3.8198	198.9031	6.7062	20.1873	73.7554	0.4167	-2.854	0.2496	-66.2595	-0.5558	1.192	0.0219	0.0575	0.4115	-0.09161306	-0.07676215	-42	64	93.68	360940	288.35	57993.13	0.6571
000821	2016-03-14	1.2719	22.5806	3.9433	205.3341	6.9231	29.9097	76.1401	0.4167	-0.888	0.3766	-6.3158	-0.2376	1.192	0.0219	0.0575	0.4115	0.03232787	-0.1351555	-50	50	75.32	207700	274.23	67908.08	0.5238
000821	2016-03-21	1.281	22.7026	4.455	231.977	7.8214	66.6593	86.0196	0.5833	2.156	0.4011	36.5896	0.2806	1.192	0.0219	0.0575	0.4115	0.12977196	-0.02729638	-17	31	57.07	306755	264.29	52610.53	0.5484
000821	2016-03-28	1.2924	22.6999	4.4432	231.3645	7.8007	69.7278	85.7925	0.6667	1.697	0.4207	22.0399	0.39	1.192	0.0219	0.0575	0.4115	-0.00264253	0.06784424	-14	60	82.69	260752	325.15	65287.0	0.4615
000821	2016-04-05	1.2884	22.7615	4.7255	246.0641	8.2963	73.8026	91.2432	0.6667	0.918	0.4517	7.1054	0.3384	1.192	0.0219	0.0575	0.4115	0.06353233	0.22298963	-15	68	53.25	407322	233.48	25960.24	0.4878
000821	2016-04-11	1.2908	22.7677	4.7549	247.5953	8.3479	58.4172	91.811	0.5833	1.068	0.421	3.9175	0.2644	1.192	0.0219	0.0575	0.4115	0.00622814	0.1968899	-20	125	107.29	323250	201.56	32194.78	0.44
000821	2016-04-18	1.3052	22.7634	4.7343	246.5234	8.3118	61.8979	91.4136	0.5833	0.16	0.3547	-27.1881	-0.0578	1.192	0.0219	0.0575	0.4115	-0.00434588	0.06277206	-137	175	88.35	537213	291.93	39658.21	0.5
000821	2016-04-25	1.3141	22.6441	4.2021	218.8087	7.3774	15.7161	81.1366	0.3333	-1.877	0.3479	-49.7286	-0.5286	1.192	0.0219	0.0575	0.4115	-0.11240146	-0.04698687	-69	148	106.86	572304	287.14	46330.41	0.4878
000821	2016-05-03	1.3308	22.6656	4.2067	252.7231	6.4939	24.9323	60.9832	0.4167	-1.497	0.3917	-8.9109	-0.3538	1.184	0.0176	0.0434	0.412	0.02166721	-0.08885199	-19	107	129.07	422716	320.0	81781.74	0.551
000821	2016-05-09	1.3077	22.6986	4.3479	261.2049	6.7119	40.5581	63.0299	0.4167	0.569	0.3018	4.6741	-0.0596	1.184	0.0176	0.0434	0.412	0.03357643	-0.0615037	-36	54	76.08	182857	318.17	19313.5	0.5714
000821	2016-05-16	1.3157	22.5924	3.9099	234.894	6.0358	28.4507	56.6809	0.3333	-0.978	0.3582	-45.4487	-0.3462	1.184	0.0176	0.0434	0.412	-0.100731	-0.15788882	-74	111	86.5	315803	263.31	21550.33	0.6
000821	2016-05-23	1.3313	22.5909	3.9042	234.5478	6.0269	26.625	56.5974	0.3333	-1.537	0.3538	3.2601	-0.1772	1.184	0.0176	0.0434	0.412	-0.00147511	-0.04696247	-87	129	107.42	460985	203.19	24842.66	0.5806
000821	2016-05-30	1.3167	22.6165	4.005	240.6063	6.1826	60.6965	58.0593	0.5	0.329	0.4001	17.9598	0.0928	1.184	0.0176	0.0434	0.412	0.02583687	-0.04279281	-107	289	91.13	615340	330.94	189584.26	0.618
000821	2016-06-06	1.3191	22.6385	4.0943	245.9723	6.3205	71.9044	59.3542	0.5	0.659	0.4178	25.6793	0.2852	1.184	0.0176	0.0434	0.412	0.02230597	-0.05406327	-66	190	65.85	294466	244.06	22395.71	0.7167
000821	2016-06-13	1.3191	22.6642	4.201	252.3769	6.485	66.5786	60.8996	0.3333	1.108	0.43	15.6459	0.3536	1.184	0.0176	0.0434	0.412	0.02601529	0.07268302	-26	65	126.51	253864	203.13	79828.25	0.4915
000821	2016-06-20	1.3597	22.6279	4.0511	243.3758	6.2537	55.5841	58.7276	0.3333	0.0	0.3827	-8.9632	0.1006	1.184	0.0176	0.0434	0.412	-0.03563813	0.03852	-15	72	100.0	410253	160.14	17284.78	0.3841
000821	2016-06-27	1.3529	22.6906	4.3133	259.1277	6.6585	52.3246	62.5286	0.25	0.389	0.4837	13.2782	0.2322	1.184	0.0176	0.0434	0.412	0.06470178	0.07738491	-73	90	122.63	408906	130.25	17126.97	0.4331
000821	2016-07-04	1.5068	22.8547	5.0826	305.3449	7.8461	81.4311	73.681	0.5	3.584	0.6507	51.8606	0.8036	1.184	0.0176	0.0434	0.412	0.17903781	0.23411675	-202	238	90.87	695198	178.25	20289.32	0.5225
000821	2016-07-11	1.503	22.8638	5.1287	308.1145	7.9172	88.1356	74.3493	0.5833	2.836	0.518	7.6672	0.458	1.184	0.0176	0.0434	0.412	0.00907292	0.21717438	-159	268	115.56	774101	131.96	19036.22	0.5091
000821	2016-07-18	1.4982	22.8638	5.1287	308.1145	7.9172	88.1356	74.3493	0.5833	2.836	0.518	7.6672	0.458	1.184	0.0176	0.0434	0.412	0.0	0.25281251	-63	79	111.48	382899	64.06	1646.27	0.1905
000821	2016-07-25	1.5281	22.7879	4.7542	285.6117	7.339	64.1351	68.9193	0.5	0.689	0.4932	-27.6692	0.1978	1.184	0.0176	0.0434	0.412	-0.07303075	0.11507998	-148	214	94.89	780235	173.21	13144.84	0.2308
000821	2016-08-01	1.5024	22.7534	4.5928	275.9183	7.0899	29.6062	66.5802	0.5	-1.788	0.4307	-66.361	-0.4316	1.184	0.0176	0.0434	0.412	-0.03394902	-0.09790685	-142	109	76.46	332889	187.47	4529.7	0.56
000821	2016-08-08	1.4862	22.7521	4.5871	275.5721	7.081	28.9585	66.4967	0.5833	-0.58	0.6	-9.5632	-0.4234	1.184	0.0176	0.0434	0.412	-0.00125507	-0.10823484	-81	48	76.82	186843	218.05	26853.0	0.6216
000821	2016-08-15	1.483	22.715	4.4199	265.5324	6.8231	32.4378	64.0741	0.5	-0.599	0.6128	-6.7369	-0.2982	1.184	0.0176	0.0434	0.412	-0.03641614	-0.14465098	-132	105	96.57	274033	178.67	25812.33	0.68
000821	2016-08-22	1.4937	22.7572	4.6101	276.9568	7.1166	61.877	66.8309	0.5	0.08	0.5124	14.1499	0.0032	1.184	0.0176	0.0434	0.412	0.04300896	-0.02861127	-79	108	115.17	251598	248.93	17702.25	0.6724
000821	2016-08-29	1.5637	22.7241	4.4019	147.8788	6.4489	47.6168	43.5058	0.5	0.14	0.3959	-14.5041	-0.0952	1.2415	0.0232	0.0581	0.1045	-0.03248291	-0.02714516	-29	64	88.73	494009	271.93	16701.7	0.4857
000821	2016-09-05	1.5735	22.6826	4.2227	141.8605	6.1864	16.6846	41.7352	0.3333	-1.148	0.3808	-16.8279	-0.177	1.2415	0.0232	0.0581	0.1045	-0.04069512	-0.06658521	-111	102	94.07	373328	275.91	30929.58	0.5366
000821	2016-09-12	1.5554	22.717	4.3706	146.828	6.4031	39.8888	43.1966	0.5	-0.11	0.3606	-1.3789	-0.0382	1.2415	0.0232	0.0581	0.1045	0.03499771	0.00482864	-31	56	63.02	431792	262.64	25125.64	0.7031
000821	2016-09-19	1.5109	22.6959	4.2796	143.7711	6.2698	30.5654	42.2973	0.3333	-0.53	0.2925	1.4459	-0.0448	1.2415	0.0232	0.0581	0.1045	-0.02082583	-0.05900615	-2	14	86.34	211139	324.36	55497.91	0.4211
000821	2016-09-26	1.5219	22.7006	4.2995	144.4398	6.2989	56.7421	42.494	0.5	-0.21	0.3267	-2.4419	-0.0028	1.2415	0.0232	0.0581	0.1045	0.00466669	-0.02185655	5	24	136.07	390813	285.19	29418.0	0.64
000821	2016-10-10	1.4806	22.6926	4.2654	143.2934	6.2489	41.2632	42.1567	0.3333	-0.049	0.4132	-4.7961	0.025	1.2415	0.0232	0.0581	0.1045	-0.00793874	0.01089983	3	18	110.42	286187	269.5	366106.56	0.3478
000821	2016-10-17	1.4831	22.715	4.3621	146.5414	6.3906	58.9352	43.1123	0.5	0.22	0.3531	5.8872	0.1298	1.2415	0.0232	0.0581	0.1045	0.0226731	-0.00142478	-28	34	80.24	394992	119.86	2934.29	0.3448
000821	2016-10-24	1.3991	22.7012	4.3024	144.5353	6.3031	53.7612	42.5221	0.3333	0.129	0.3822	-3.8222	0.0362	1.2415	0.0232	0.0581	0.1045	-0.01370737	0.00569368	-10	41	81.01	152865	248.79	8740.43	0.52
000821	2016-10-31	1.3896	22.6893	4.2512	142.8158	6.2281	21.7129	42.0162	0.3333	-0.389	0.4873	-9.2562	-0.0484	1.2415	0.0232	0.0581	0.1045	-0.01190041	-0.01087342	-49	66	125.65	417179	302.6	38745.0	0.5902
000821	2016-11-07	1.4116	22.754	4.4896	99.1005	6.1651	68.7898	57.944	0.5	0.819	0.5487	23.6872	0.1702	1.4573	0.0323	0.0762	0.1472	0.06690963	0.06397495	8	56	121.68	269441	333.38	120944.14	0.4242
000821	2016-11-14	1.4034	22.7727	4.574	100.9645	6.2811	72.4764	59.0339	0.5	1.298	0.4678	9.2903	0.179	1.4573	0.0323	0.0762	0.1472	0.01881405	0.0601159	-47	72	130.57	287243	277.43	51947.17	0.6792
000821	2016-11-21	1.397	22.7515	4.4783	98.852	6.1497	57.5891	57.7987	0.5	-0.04	0.4178	-4.9095	0.0618	1.4573	0.0323	0.0762	0.1472	-0.02092883	0.05289444	-109	61	103.46	362769	338.29	75456.05	0.617
000821	2016-11-28	1.3677	22.7369	4.4136	97.4229	6.0608	53.7221	56.9631	0.5	-0.569	0.3869	-11.2893	-0.1268	1.4573	0.0323	0.0762	0.1472	-0.01447375	0.0503211	-108	90	106.93	339465	272.74	66541.17	0.7222
000821	2016-12-05	1.4136	22.772	4.5712	100.9023	6.2772	47.5979	58.9975	0.5	0.33	0.3297	18.5035	0.057	1.4573	0.0323	0.0762	0.1472	0.03572495	0.01913642	-89	74	90.32	318232	306.11	56053.19	0.5682
000821	2016-12-12	1.4174	22.772	4.5712	100.9023	6.2772	47.5979	58.9975	0.5	0.33	0.3297	18.5035	0.057	1.4573	0.0323	0.0762	0.1472	0.0	0.00032237	-75	154	137.27	523470	283.47	34774.07	0.3333
000821	2016-12-19	1.4351	22.772	4.5712	100.9023	6.2772	47.5979	58.9975	0.5	0.33	0.3297	18.5035	0.057	1.4573	0.0323	0.0762	0.1472	0.0	0.0212512	-10	100	108.71	319866	129.96	2145.85	0.2059
000821	2016-12-26	1.4408	22.772	4.5712	100.9023	6.2772	47.5979	58.9975	0.5	0.33	0.3297	18.5035	0.057	1.4573	0.0323	0.0762	0.1472	0.0	0.03572495	-31	51	159.97	298040	117.05	198756.05	0.1154
000821	2017-01-03	1.43	22.772	4.5712	100.9023	6.2772	47.5979	58.9975	0.5	0.33	0.3297	18.5035	0.057	1.4573	0.0323	0.0762	0.1472	0.0	0.0	-20	89	132.32	344821	113.21	19733.0	0.1364
000821	2017-01-09	1.47	22.772	4.5712	100.9023	6.2772	47.5979	58.9975	0.5	0.33	0.3297	18.5035	0.057	1.4573	0.0323	0.0762	0.1472	0.0	0.0	-40	42	116.48	461509	147.93	20144.07	0.1563
000821	2017-01-16	1.483	22.772	4.5712	100.9023	6.2772	47.5979	58.9975	0.5	0.33	0.3297	18.5035	0.057	1.4573	0.0323	0.0762	0.1472	0.0	0.0	-10	30	144.61	298847	113.88	14592.13	0.1667
000821	2017-01-23	1.5266	22.772	4.5712	100.9023	6.2772	47.5979	58.9975	0.5	0.33	0.3297	18.5035	0.057	1.4573	0.0323	0.0762	0.1472	0.0	0.0	-16	34	168.78	210280	102.11	6425.22	0.2
000821	2017-02-03	1.5492	22.772	4.5712	100.9023	6.2772	47.5979	58.9975	0.5	0.33	0.3297	18.5035	0.057	1.4573	0.0323	0.0762	0.1472	0.0	0.0	-14	38	112.45	255828	134.29	969.57	0.0
000821	2017-02-06	1.536	22.772	4.5712	100.9023	6.2772	47.5979	58.9975	0.5	0.33	0.3297	18.5035	0.057	1.4573	0.0323	0.0762	0.1472	0.0	0.0	0	0	101.71	37855	112.5	29531.75	0.0
000821	2017-02-13	1.539	22.772	4.5712	100.9023	6.2772	47.5979	58.9975	0.5	0.33	0.3297	18.5035	0.057	1.4573	0.0323	0.0762	0.1472	0.0	0.0	-14	27	94.94	203431	103.2	16496.07	0.3529
000821	2017-02-20	1.5677	22.772	4.5712	100.9023	6.2772	47.5979	58.9975	0.5	0.33	0.3297	18.5035	0.057	1.4573	0.0323	0.0762	0.1472	0.0	0.0	-48	48	147.19	324314	146.27	24810.6	0.2609
000821	2017-02-27	1.4625	22.772	4.5712	100.9023	6.2772	47.5979	58.9975	0.5	0.33	0.3297	18.5035	0.057	1.4573	0.0323	0.0762	0.1472	0.0	0.0	-13	54	116.86	225064	252.0	123904.75	0.0
000821	2017-03-06	1.566	22.772	4.5712	100.9023	6.2772	47.5979	58.9975	0.5	0.33	0.3297	18.5035	0.057	1.4573	0.0323	0.0762	0.1472	0.0	0.0	-21	103	149.59	424652	108.43	21191.43	0.0732
000821	2017-03-13	1.5668	22.772	4.5712	100.9023	6.2772	47.5979	58.9975	0.5	0.33	0.3297	18.5035	0.057	1.4573	0.0323	0.0762	0.1472	0.0	0.0	-10	45	136.92	392911	84.43	18627.86	0.1563
000821	2017-03-20	1.5105	22.772	4.5712	100.9023	6.2772	47.5979	58.9975	0.5	0.33	0.3297	18.5035	0.057	1.4573	0.0323	0.0762	0.1472	0.0	0.0	-10	29	163.21	157024	53.4	9012.75	0.0476
000821	2017-03-27	1.5215	22.772	4.5712	100.9023	6.2772	47.5979	58.9975	0.5	0.33	0.3297	18.5035	0.057	1.4573	0.0323	0.0762	0.1472	0.0	0.0	-33	53	166.68	148987	76.23	6685.23	0.1154
000821	2017-04-05	1.4545	22.772	4.4645	90.8869	6.054	47.5979	101.9712	0.5	0.33	0.3297	18.5035	0.057	1.5989	0.0341	0.0814	0.0629	0.0	0.0	-40	87	162.74	545766	143.19	33150.08	0.0448
000821	2017-04-10	1.4393	22.772	4.4645	90.8869	6.054	47.5979	101.9712	0.5	0.33	0.3297	18.5035	0.057	1.5989	0.0341	0.0814	0.0629	0.0	0.0	10	28	140.11	233629	59.32	1999.6	0.0357
000821	2017-04-17	1.4334	22.772	4.4645	90.8869	6.054	47.5979	101.9712	0.5	0.33	0.3297	18.5035	0.057	1.5989	0.0341	0.0814	0.0629	0.0	0.0	18	58	126.71	339318	61.07	8022.17	0.1111
000821	2017-04-24	1.4119	22.772	4.4645	90.8869	6.054	47.5979	101.9712	0.5	0.33	0.3297	18.5035	0.057	1.5989	0.0341	0.0814	0.0629	0.0	0.0	-25	75	120.66	387230	75.24	17149.74	0.122
000821	2017-05-02	1.3985	22.772	4.4324	80.1017	5.9262	47.5979	74.8639	0.5	0.33	0.3297	18.5035	0.057	1.627	0.0381	0.0908	0.0652	0.0	0.0	-66	69	130.51	379911	123.05	19606.7	0.3235
000821	2017-05-08	1.3732	22.772	4.4324	80.1017	5.9262	47.5979	74.8639	0.5	0.33	0.3297	18.5035	0.057	1.627	0.0381	0.0908	0.0652	0.0	0.0	-21	52	139.29	253215	136.93	26435.24	0.0606
000821	2017-05-15	1.3639	22.772	4.4324	80.1017	5.9262	47.5979	74.8639	0.5	0.33	0.3297	18.5035	0.057	1.627	0.0381	0.0908	0.0652	0.0	0.0	-27	57	194.42	268147	142.35	57131.88	0.2759
000821	2017-05-22	1.3101	22.772	4.4324	80.1017	5.9262	47.5979	74.8639	0.5	0.33	0.3297	18.5035	0.057	1.627	0.0381	0.0908	0.0652	0.0	0.0	-10	66	136.26	367588	124.13	28389.43	0.1111
000821	2017-05-31	1.3463	22.772	4.4324	80.1017	5.9262	47.5979	74.8639	0.5	0.33	0.3297	18.5035	0.057	1.627	0.0381	0.0908	0.0652	0.0	0.0	-33	86	139.85	225767	198.67	26200.81	0.25
000821	2017-06-05	1.3842	22.772	4.4324	80.1017	5.9262	47.5979	74.8639	0.5	0.33	0.3297	18.5035	0.057	1.627	0.0381	0.0908	0.0652	0.0	0.0	-34	114	185.74	443729	152.21	17867.33	0.0145
000821	2017-06-12	1.0564	22.772	4.4324	80.1017	5.9262	47.5979	74.8639	0.5	0.33	0.3297	18.5035	0.057	1.627	0.0381	0.0908	0.0652	0.0	0.0	-40	66	162.23	176846	127.52	22638.48	0.2727
000821	2017-06-19	1.0529	22.7708	4.4269	80.0031	5.9189	47.5979	74.7717	0.5	0.33	0.3297	18.5035	0.057	1.627	0.0381	0.0908	0.0652	0.0	0.0	5	131	164.1	307353	115.6	20066.28	0.1778
000821	2017-06-26	0.9206	22.5549	3.5672	64.4661	4.7694	21.3164	60.2507	0.5	-2.461	0.9589	-34.5633	-0.7162	1.627	0.0381	0.0908	0.0652	-0.17385265	-0.17385265	-331	867	127.02	1638396	183.77	63998.27	0.4178
000821	2017-07-03	0.8667	22.5701	3.6218	65.4526	4.8424	23.2861	61.1726	0.5	-3.399	0.9261	0.088	-0.426	1.627	0.0381	0.0908	0.0652	0.02751756	-0.14633509	-227	234	158.27	401214	111.57	10050.48	0.365
000821	2017-07-10	0.8755	22.5761	3.6436	65.8472	4.8716	51.7007	61.5414	0.5833	0.28	0.8837	-2.625	-0.072	1.627	0.0381	0.0908	0.0652	0.00602294	-0.14031215	-110	240	217.65	422201	74.51	6470.51	0.3443
000821	2017-07-17	0.868	22.5356	3.499	63.233	4.6782	27.9221	59.0982	0.3333	-0.45	0.9394	-16.8366	-0.007	1.627	0.0381	0.0908	0.0652	-0.039679	-0.17999115	-141	149	193.93	336826	102.11	8460.24	0.52
000821	2017-07-24	0.9809	22.5023	3.3843	61.1614	4.5249	37.2093	57.1621	0.3333	-0.95	0.3588	-19.9397	-0.0276	1.627	0.0381	0.0908	0.0652	-0.03276297	-0.03890147	-192	186	159.95	524176	115.95	23818.23	0.5659
000821	2017-07-31	0.9216	22.4844	3.3243	60.0763	4.4446	42.9348	56.1479	0.4167	-0.64	0.3991	-0.5485	0.158	1.627	0.0381	0.0908	0.0652	-0.01775919	-0.08417822	-122	86	236.84	453528	68.61	31482.25	0.5211
000821	2017-08-07	0.9312	22.4442	3.1933	57.7088	4.2695	55.2941	53.9352	0.4167	-0.7	0.4275	-14.2888	0.1192	1.627	0.0381	0.0908	0.0652	-0.03940663	-0.12960779	-105	130	195.51	471847	64.59	2397.86	0.3984
000821	2017-08-14	1.0259	22.4338	3.1605	57.1169	4.2257	38.6473	53.382	0.3333	-0.6	0.4678	-6.2901	0.1198	1.627	0.0381	0.0908	0.0652	-0.01024672	-0.10017551	-113	168	172.12	386484	96.26	24044.81	0.5083
000821	2017-08-21	1.1079	22.534	3.4935	63.1344	4.6709	67.3307	59.006	0.5833	0.75	0.4895	12.3646	0.2272	1.627	0.0381	0.0908	0.0652	0.10532692	0.03791438	8	129	114.68	464202	132.51	9455.1	0.5149
000821	2017-08-28	1.1154	22.5379	3.4147	47.6426	4.3789	64.4444	77.812	0.5833	1.27	0.4951	3.8109	0.323	1.5977	0.0479	0.1059	0.0258	0.00391922	0.05959279	-124	195	120.81	474419	142.81	24178.79	0.6531
000821	2017-09-04	1.0505	22.534	3.4014	47.4572	4.3619	65.3659	77.5092	0.5833	0.0	0.428	-9.0421	0.1744	1.5977	0.0479	0.1059	0.0258	-0.00390392	0.0950955	-145	187	122.96	416839	130.28	13147.13	0.5602
000821	2017-09-11	1.1257	22.5457	3.4413	48.0133	4.413	53.0864	78.4176	0.4167	0.1	0.352	-2.5319	0.0854	1.5977	0.0479	0.1059	0.0258	0.01172446	0.11706668	-112	80	150.85	358836	130.19	12453.0	0.642
000821	2017-09-18	1.1624	22.5579	3.4838	48.6065	4.4675	51.6908	79.3864	0.25	0.31	0.3523	4.1384	0.0234	1.5977	0.0479	0.1059	0.0258	0.01237648	0.02411624	-185	133	106.64	352122	119.36	13828.63	0.654
000821	2017-09-25	1.0972	22.5976	3.6246	50.5716	4.6481	61.7978	82.5958	0.5833	0.69	0.3848	4.7562	0.0548	1.5977	0.0479	0.1059	0.0258	0.0404047	0.06060172	-70	135	107.54	331369	77.26	15566.96	0.5446
000821	2017-10-09	1.0983	22.5433	3.4333	47.9021	4.4027	40.9326	78.2359	0.5833	-0.19	0.4498	-19.9446	-0.1616	1.5977	0.0479	0.1059	0.0258	-0.05276773	0.01173791	-42	72	88.29	171362	63.92	5084.52	0.3981
000821	2017-10-16	1.1569	22.585	3.5794	49.9413	4.5902	50.7538	81.5664	0.75	-0.17	0.4827	13.3447	0.0236	1.5977	0.0479	0.1059	0.0258	0.04254549	0.04255894	-49	138	114.12	151570	95.75	7317.13	0.321
600252	2010-05-10	0.7249	22.9915	15.5451	54.9186	13.7643	51.5213	-36.729	0.4167	-0.136	0.5174	-1.8081	-0.025	1.3012	0.139	0.2502	0.7161	-0.00909397	-0.01330161	5	7	49.14	909	389.0	1179393.0	0.0
600252	2010-05-17	0.73	22.9677	15.1799	53.6283	13.441	42.4936	-35.8661	0.4167	-0.171	0.3431	-7.5043	-0.0612	1.3012	0.139	0.2502	0.7161	-0.02349781	0.01386366	-65	156	53.67	26505	129.86	569961.43	0.2174
600252	2010-05-24	0.7168	22.9688	15.1967	53.6876	13.4558	41.7085	-35.9057	0.4167	-0.063	0.3732	3.1161	-0.0108	1.3012	0.139	0.2502	0.7161	0.00110448	-0.06159489	-13	33	52.29	5805	4.5	122956.0	0.3333
600252	2010-05-31	0.7134	23.0079	15.8012	55.8232	13.9911	75.9036	-37.334	0.6667	0.113	0.4959	9.4285	0.0332	1.3012	0.139	0.2502	0.7161	0.03977853	0.00829123	37	83	25.45	66370	16.33	223990.83	0.3333
600252	2010-06-07	0.7119	22.9839	15.4275	54.5033	13.6603	52.4528	-36.4513	0.5	0.042	0.4887	-4.9561	-0.006	1.3012	0.139	0.2502	0.7161	-0.02364765	-0.00626245	-31	108	9.1	28968	44.78	174160.22	0.32
600252	2010-06-17	0.7166	23.0528	16.5278	58.3905	14.6345	54.9046	-39.051	0.4167	0.0	0.5819	3.8957	0.0206	1.3012	0.139	0.2502	0.7161	0.02422041	0.04145577	-38	116	42.88	31913	170.25	518401.75	0.2778
600252	2010-06-21	0.7209	23.0281	16.1239	56.9633	14.2768	42.8775	-38.0965	0.3333	0.001	0.5523	1.804	0.0158	1.3012	0.139	0.2502	0.7161	-0.02444344	0.01590785	-15	95	48.53	21061	191.57	427580.0	0.3333
600252	2010-06-28	0.7278	22.8259	13.1731	46.5386	11.6641	21.0052	-31.1246	0.25	-0.505	0.5963	-12.6791	-0.0938	1.3012	0.139	0.2502	0.7161	-0.18300469	-0.20687537	-53	78	54.89	20687	99.33	584012.56	0.25
600252	2010-07-05	0.7676	22.6774	11.3552	40.1163	10.0544	10.904	-26.8294	0.1667	-0.825	0.5435	-16.3276	-0.1398	1.3012	0.139	0.2502	0.7161	-0.13799522	-0.32122294	-27	96	61.58	23017	127.82	110012.27	0.5385
600252	2010-07-12	0.7894	22.7552	12.2729	43.3585	10.867	29.3692	-28.9977	0.3333	-0.156	0.5191	-1.1632	-0.0396	1.3012	0.139	0.2502	0.7161	0.08080823	-0.26463512	-9	46	83.32	13692	142.5	186304.25	0.25
600252	2010-07-19	0.7659	22.7587	12.3168	43.5136	10.9059	41.7863	-29.1015	0.5	0.167	0.5283	1.6556	0.0408	1.3012	0.139	0.2502	0.7161	0.00358551	-0.23660617	-9	46	83.32	13692	142.5	186304.25	0.25
600252	2010-07-26	0.7887	22.877	13.8625	48.9741	12.2745	91.2114	-32.7534	0.6667	0.275	0.4531	4.7667	0.1204	1.3012	0.139	0.2502	0.7161	0.12549273	0.07189125	5	8	102.86	4152	4.5	221355.0	0.0
600252	2010-08-02	0.8296	22.9354	14.6968	51.9216	13.0132	87.3874	-34.7246	0.6667	0.411	0.2971	3.0329	0.1208	1.3012	0.139	0.2502	0.7161	0.06018367	0.27007014	8	26	60.69	8805	84.0	2232210.0	0.1667
600252	2010-08-09	0.8113	23.0327	9.3574	47.9775	13.8189	85.6187	-25.0638	0.6667	0.404	0.4976	3.2121	0.105	1.4547	0.1451	0.3135	0.897	0.10217656	0.29143847	3	115	33.71	203560	87.63	1793186.63	0.5455
600252	2010-08-16	0.7866	23.0741	9.7531	50.0064	14.4033	67.7387	-26.1237	0.6667	0.378	0.509	1.2151	0.0564	1.4547	0.1451	0.3135	0.897	0.04229235	0.33014531	24	210	89.23	141972	107.27	836150.64	0.2174
600252	2010-08-23	0.8386	23.0286	9.3194	47.7824	13.7627	56.3184	-24.9619	0.5	0.065	0.4647	-6.7334	0.0034	1.4547	0.1451	0.3135	0.897	-0.04448099	0.16017159	12	187	40.27	59646	47.06	406454.83	0.4138
600252	2010-08-30	0.8136	23.0472	9.4944	48.6798	14.0212	46.19	-25.4307	0.3333	0.166	0.3289	-1.9198	-0.0348	1.4547	0.1451	0.3135	0.897	0.01878171	0.11876963	-31	258	69.0	77348	84.32	512669.37	0.2683
600252	2010-09-06	0.8499	23.2135	11.2116	57.4846	16.5572	67.5784	-30.0303	0.4167	0.569	0.4814	7.3353	0.1	1.4547	0.1451	0.3135	0.897	0.18158826	0.19818133	7	267	55.76	95238	37.95	200017.9	0.3556
600252	2010-09-13	0.8352	23.3336	12.6423	64.8197	18.67	88.2022	-33.8623	0.6667	0.945	0.4098	3.7383	0.102	1.4547	0.1451	0.3135	0.897	0.12760247	0.28349145	28	267	14.37	152319	26.75	1095876.81	0.4318
600252	2010-09-20	0.8382	23.3084	12.3277	63.207	18.2055	64.1026	-33.0198	0.5833	0.335	0.4592	1.1926	0.0192	1.4547	0.1451	0.3135	0.897	-0.02487784	0.3030946	-50	347	32.89	118971	39.41	905144.35	0.2791
600252	2010-09-27	0.8245	23.2521	11.653	59.7476	17.209	57.2519	-31.2125	0.5833	0.104	0.4737	-8.8738	-0.0582	1.4547	0.1451	0.3135	0.897	-0.05473598	0.22957691	-55	121	13.27	31463	4.78	722393.89	0.1538
600252	2010-10-08	0.7979	23.2909	12.1146	62.1146	17.8908	52.193	-32.4491	0.5	-0.161	0.5509	-2.455	-0.0708	1.4547	0.1451	0.3135	0.897	0.03961997	0.08760862	-6	111	29.31	42845	10.57	327867.29	0.0
600252	2010-10-11	0.7966	23.3243	12.5256	64.2215	18.4977	47.9092	-33.5497	0.5	-0.059	0.443	3.6433	-0.057	1.4547	0.1451	0.3135	0.897	0.03392375	-0.0060701	-7	34	33.09	18289	106.6	524719.8	0.2
600252	2010-10-18	0.7537	23.2292	11.3892	58.395	16.8195	37.4889	-30.5059	0.3333	-0.079	0.355	-5.2302	-0.117	1.4547	0.1451	0.3135	0.897	-0.09073083	-0.07192309	22	143	33.79	119016	55.0	604374.5	0.4615
600252	2010-10-25	0.7512	23.2804	11.9878	61.4643	17.7035	49.2768	-32.1094	0.5	-0.161	0.3291	1.2259	-0.0504	1.4547	0.1451	0.3135	0.897	0.05256313	0.03537602	9	17	5.71	8629	143.33	750633.33	0.0
600252	2010-11-01	0.7201	23.2455	11.27	56.6496	15.8728	40.9245	-76.3236	0.4167	0.056	0.3522	-5.7478	-0.0574	0.8846	0.128	0.3309	0.8157	-0.03427486	-0.03851881	-14	259	9.92	117574	51.11	181971.16	0.3095
600252	2010-11-08	0.7699	23.4433	13.7344	69.0371	19.3437	73.8627	-93.0131	0.5833	0.635	0.5642	13.2286	0.0768	0.8846	0.128	0.3309	0.8157	0.21866472	0.14622216	-7	387	23.26	3923379	47.16	399712.61	0.1633
600252	2010-11-15	0.714	23.7406	18.4903	92.9431	26.042	94.1127	-125.2215	0.75	2.222	0.7514	21.2204	0.4666	0.8846	0.128	0.3309	0.8157	0.34628137	0.58323436	108	999	32.78	324526	33.93	359974.06	0.4097
600252	2010-11-22	0.7639	23.7003	17.7594	89.2691	25.0125	77.4715	-120.2715	0.8333	1.239	0.6307	-15.1993	0.1392	0.8846	0.128	0.3309	0.8157	-0.0395333	0.49113793	-114	708	26.11	206862	48.19	220679.51	0.3976
600252	2010-11-29	0.6902	23.7291	18.278	91.8756	25.7429	59.6737	-123.7833	0.75	-0.047	0.6103	9.8926	0.042	0.8846	0.128	0.3309	0.8157	0.02920289	0.55461568	-104	534	15.19	150939	65.94	871598.61	0.4348
600252	2010-12-06	0.719	23.7081	17.8977	89.9641	25.2073	54.7313	-121.208	0.6667	0.162	0.6878	-5.1015	-0.1484	0.8846	0.128	0.3309	0.8157	-0.02080514	0.31514582	-53	157	29.54	66779	50.88	187961.88	0.4762
600252	2010-12-13	0.726	23.6886	17.552	88.2264	24.7204	32.0709	-118.8667	0.5	-0.223	0.639	-0.6538	-0.1618	0.8846	0.128	0.3309	0.8157	-0.0193198	-0.05045535	6	132	33.43	57784	30.56	244946.44	0.4615
600252	2010-12-20	0.7016	23.7688	19.0188	95.5993	26.7862	70.4997	-128.8002	0.5833	0.542	0.5744	11.8033	-0.0384	0.8846	0.128	0.3309	0.8157	0.08356947	0.07264742	2	388	18.42	146199	51.41	578996.54	0.4314
600252	2010-12-27	0.7124	23.6925	17.6211	88.574	24.8178	48.234	-119.335	0.5	0.087	0.5072	-14.6854	-0.1384	0.8846	0.128	0.3309	0.8157	-0.07348707	-0.03004254	-43	222	35.23	54263	32.79	183358.74	0.4667
600252	2011-01-04	0.7084	23.686	17.5075	88.003	24.6578	46.9933	-118.5657	0.5833	-0.465	0.6142	-1.3762	-0.1392	0.8846	0.128	0.3309	0.8157	-0.0064478	-0.0156852	32	126	23.19	58347	40.25	473465.75	0.625
600252	2011-01-10	0.7266	23.7042	17.8285	89.6166	25.1099	42.9963	-120.7397	0.6667	0.141	0.6912	3.5519	-0.0526	0.8846	0.128	0.3309	0.8157	0.01833782	0.02197242	11	57	31.34	15931	101.38	171094.63	0.5556
600252	2011-01-17	0.736	23.7155	18.031	90.6344	25.3951	64.1847	-122.111	0.8333	0.191	0.5186	-3.5919	-0.0302	0.8846	0.128	0.3309	0.8157	0.0113584	-0.05023865	-13	32	16.29	9353	25.13	329467.25	0.375
600252	2011-01-24	0.7802	23.5942	15.9716	80.2826	22.4946	24.3819	-108.1641	0.5	-0.571	0.3834	-15.9494	-0.1284	0.8846	0.128	0.3309	0.8157	-0.11421645	-0.09096803	25	121	9.7	64494	14.0	120015.5	0.5333
600252	2011-01-31	0.8203	23.5467	15.2308	76.5589	21.4512	27.7108	-103.1472	0.5	-0.861	0.4062	-50.6946	-0.168	0.8846	0.128	0.3309	0.8157	-0.04638486	-0.13090509	-16	140	30.31	37404	107.46	1123619.85	0.35
600252	2011-02-09	0.8317	23.6105	16.2334	81.5983	22.8632	35.0298	-109.9367	0.4167	-0.216	0.4316	9.5159	-0.0404	0.8846	0.128	0.3309	0.8157	0.06582542	-0.08341749	-1	5	32.14	3439	8.0	206625.0	0.5
600252	2011-02-14	0.8751	23.639	16.7025	83.9566	23.524	46.4222	-113.1141	0.4167	0.224	0.4587	12.022	0.0732	0.8846	0.128	0.3309	0.8157	0.02890118	-0.06587471	1	47	24.76	20374	67.43	1967027.86	0.4286
600252	2011-02-21	0.866	23.6198	16.3865	82.3678	23.0788	65.6434	-110.9735	0.5	0.355	0.4174	-2.9331	0.0814	0.8846	0.128	0.3309	0.8157	-0.01892112	0.02942062	3	25	22.46	9134	68.0	1664880.25	0.6
600252	2011-02-28	0.8889	23.6077	16.1889	81.3748	22.8006	57.6362	-109.6357	0.5	-0.158	0.4445	-5.3586	0.0074	0.8846	0.128	0.3309	0.8157	-0.01205725	0.06374823	-35	114	62.1	30999	106.43	353979.29	0.5
600252	2011-03-07	0.9009	23.6345	16.6284	83.5842	23.4197	45.1759	-112.6124	0.5833	0.075	0.3787	4.0546	0.051	0.8846	0.128	0.3309	0.8157	0.02715409	0.0250769	17	116	14.38	49372	3.0	50441.89	0.6
600252	2011-03-14	0.8934	23.6241	16.4556	82.7154	23.1762	61.8715	-111.4418	0.5833	0.082	0.269	-2.8586	0.014	0.8846	0.128	0.3309	0.8157	-0.01039997	-0.01422425	-24	85	44.19	25588	71.83	96462.83	0.6
600252	2011-03-21	0.8923	23.5985	16.0407	80.6301	22.5919	35.0495	-108.6323	0.3333	-0.181	0.4597	-4.4207	-0.0322	0.8846	0.128	0.3309	0.8157	-0.02520561	-0.02050874	-23	107	34.86	28320	133.0	210765.1	0.5
600252	2011-03-28	0.896	23.6034	16.1198	81.0273	22.7032	45.9459	-109.1674	0.5	-0.132	0.4642	-5.6018	-0.0416	0.8846	0.128	0.3309	0.8157	0.00492115	-0.00353034	-13	108	31.89	71771	5.4	216284.5	0.5
600252	2011-04-06	0.9085	23.558	15.4037	77.4277	21.6947	36.129	-104.3178	0.5	-0.144	0.5094	-11.08	-0.0578	0.8846	0.128	0.3309	0.8157	-0.04441878	-0.07510321	-9	149	40.81	135263	72.11	750368.56	0.4286
600252	2011-04-11	0.929	23.5843	15.8136	79.4882	22.272	47.5795	-107.0938	0.5833	0.055	0.517	4.1995	-0.0114	0.8846	0.128	0.3309	0.8157	0.02660687	-0.03809637	-7	23	67.0	11923	21.33	258015.33	0.25
600252	2011-04-18	1.0094	23.6715	17.2557	86.737	24.303	69.3191	-116.86	0.6667	0.598	0.527	13.8354	0.1328	0.8846	0.128	0.3309	0.8157	0.09119239	0.07830163	40	66	17.7	21905	64.22	433094.89	0.2
600252	2011-04-25	1.0022	23.6732	12.6833	34.0851	12.1539	79.4696	97.4081	0.6667	0.453	0.4574	6.2375	0.1282	1.5617	0.2336	0.3845	0.8539	0.00171881	0.07509929	7	103	44.98	99030	109.33	82638.42	0.4
600252	2011-05-03	1.0133	23.6533	12.4332	33.4132	11.9143	53.7155	95.4878	0.4167	-0.096	0.5021	-7.2918	0.0038	1.5617	0.2336	0.3845	0.8539	-0.01971395	0.09980412	13	62	57.89	51722	10.22	67764.22	0.4
600252	2011-05-09	1.0546	23.7201	13.2921	35.7212	12.7373	62.9902	102.0837	0.5	0.161	0.488	2.4237	0.0322	1.5617	0.2336	0.3845	0.8539	0.06907769	0.14227494	-53	95	34.56	25848	26.44	255138.78	0.6364
600252	2011-05-16	1.0728	23.7799	14.1111	37.9221	13.522	72.9916	108.3735	0.5833	0.658	0.5651	15.3173	0.12	1.5617	0.2336	0.3845	0.8539	0.06161178	0.11269433	15	187	13.86	65836	44.22	182243.3	0.4643
600252	2011-05-23	1.0976	23.7288	13.408	36.0329	12.8484	61.5326	102.9743	0.5	0.265	0.5911	-8.0616	-0.0102	1.5617	0.2336	0.3845	0.8539	-0.04982181	0.06115371	-21	69	18.77	33007	129.14	158850.5	0.55
600252	2011-05-30	1.0785	23.6265	12.1035	32.527	11.5983	31.3455	92.9551	0.3333	-0.841	0.6144	-15.8965	-0.1584	1.5617	0.2336	0.3845	0.8539	-0.09729714	-0.01642948	-22	37	19.36	8746	16.0	646355.0	0.0
600252	2011-06-07	1.1001	23.6632	12.5565	33.7443	12.0323	33.3054	96.434	0.5	-0.357	0.5804	-5.6386	-0.1128	1.5617	0.2336	0.3845	0.8539	0.03742739	-0.04807978	5	55	156.79	32316	184.25	352341.5	0.5
600252	2011-06-13	1.1108	23.6232	12.0636	32.4198	11.5601	35.4871	92.649	0.4167	-0.219	0.4215	-0.0365	-0.062	1.5617	0.2336	0.3845	0.8539	-0.03925019	-0.14894175	-7	60	87.9	12132	243.0	394871.0	0.3333
600252	2011-06-20	1.1114	23.6425	12.2992	33.0528	11.7858	57.1096	94.458	0.5	0.067	0.2331	-0.6473	-0.0046	1.5617	0.2336	0.3845	0.8539	0.01952763	-0.07959231	-8	58	7.74	14660	4.2	114860.0	0.2
600252	2011-06-27	1.1148	23.6981	13.0022	34.9421	12.4595	61.3346	99.8572	0.5833	0.403	0.3209	6.64	0.0726	1.5617	0.2336	0.3845	0.8539	0.05907782	0.07678265	-29	63	16.18	13685	2.75	28985.5	0.0
600252	2011-07-04	1.0674	23.7294	13.4153	36.0523	12.8553	75.0281	103.0299	0.75	0.478	0.5276	6.5166	0.1214	1.5617	0.2336	0.3845	0.8539	0.03176986	0.07112512	-3	38	50.59	13265	67.75	125877.13	0.75
600252	2011-07-11	1.0617	23.7876	14.2198	38.2143	13.6262	91.9	109.2084	0.8333	0.512	0.6258	9.564	0.1384	1.5617	0.2336	0.3845	0.8539	0.05996891	0.17034422	0	300	43.25	253855	81.59	1264363.71	0.4091
600252	2011-07-18	1.0792	23.8608	15.2997	41.1164	14.661	77.3793	117.502	0.75	0.791	0.5208	7.9591	0.1086	1.5617	0.2336	0.3845	0.8539	0.07594246	0.22675905	58	187	24.33	74259	29.11	84940.47	0.1905
600252	2011-07-25	1.0871	23.8819	15.6258	41.9929	14.9736	67.2581	120.0068	0.6667	0.59	0.4352	8.2947	0.1124	1.5617	0.2336	0.3845	0.8539	0.02131973	0.18900096	-32	131	59.61	86836	99.81	1152858.25	0.3333
600252	2011-08-01	1.1356	23.8754	15.5243	41.7202	14.8763	63.2778	119.2275	0.5833	0.095	0.3967	-2.6697	-0.0114	1.5617	0.2336	0.3845	0.8539	-0.0064934	0.1507377	-34	54	34.83	23959	67.7	66754.2	0.4545
600252	2011-08-08	1.1407	23.8943	15.8215	42.5188	15.1611	46.606	121.5096	0.4167	0.083	0.4614	2.3062	-0.0354	1.5617	0.2336	0.3845	0.8539	0.0191382	0.10990699	-9	124	38.24	49975	10.33	28702.33	0.2222
600252	2011-08-15	1.1267	23.8598	15.2852	41.0775	14.6471	39.6898	117.3907	0.5833	-0.101	0.4221	-6.792	-0.1364	1.5617	0.2336	0.3845	0.8539	-0.03389902	6.551e-05	13	232	66.34	58056	107.5	546709.36	0.2703
600252	2011-08-22	1.1335	23.8217	14.7126	39.5388	14.0985	25.1082	112.9934	0.5	-0.466	0.4044	-4.9681	-0.1216	1.5617	0.2336	0.3845	0.8539	-0.03745862	-0.05871284	-17	152	94.55	60739	81.13	35113.5	0.25
600252	2011-08-29	1.1196	23.7163	12.0913	32.5292	11.0894	16.4399	41.0027	0.5	-0.663	0.4871	-17.0066	-0.2096	1.2948	0.2191	0.3921	0.5482	-0.09999864	-0.15221808	-188	1461	39.57	667078	86.39	574869.69	0.4135
600252	2011-09-05	1.1487	23.5415	10.1522	27.3124	9.311	13.5831	34.427	0.5	-1.607	0.7695	-32.6474	-0.426	1.2948	0.2191	0.3921	0.5482	-0.16037193	-0.33172821	-493	2369	41.81	707957	70.91	417886.25	0.3047
600252	2011-09-13	1.1479	23.4824	9.5698	25.7456	8.7768	5.22	32.4521	0.25	-2.113	0.6774	-80.6094	-0.3882	1.2948	0.2191	0.3921	0.5482	-0.05736719	-0.35519638	-339	2004	51.58	495984	67.89	535342.31	0.3863
600252	2011-09-19	1.1564	23.4048	8.855	23.8227	8.1213	5.9758	30.0282	0.3333	-0.931	0.6515	-13.2499	-0.2692	1.2948	0.2191	0.3921	0.5482	-0.07468589	-0.39242365	-130	1090	50.39	273398	83.97	739809.59	0.6093
600252	2011-09-26	1.1362	23.4706	9.4573	25.4429	8.6736	38.3995	32.0705	0.5	-0.213	0.5928	9.6692	0.0032	1.2948	0.2191	0.3921	0.5482	0.06801075	-0.22441426	-268	1105	46.29	227543	54.07	301560.86	0.5812
600252	2011-10-10	1.2523	23.3408	8.3057	22.3449	7.6175	42.7931	28.1655	0.5	-0.222	0.5806	-13.5584	0.0272	1.2948	0.2191	0.3921	0.5482	-0.12176422	-0.18580655	-82	484	24.9	140511	52.89	297677.07	0.4412
600252	2011-10-17	1.3119	23.4629	9.3845	25.2471	8.6069	44.4997	31.8237	0.5	-0.034	0.4188	5.3559	0.1868	1.2948	0.2191	0.3921	0.5482	0.12987948	0.00144012	-55	766	40.3	262354	74.85	373041.0	0.3901
600252	2011-10-24	1.3115	23.3768	8.6101	23.1639	7.8967	45.8396	29.1979	0.4167	0.14	0.4727	-6.6178	0.1298	1.2948	0.2191	0.3921	0.5482	-0.08250842	-0.00638241	-245	457	21.19	150081	54.91	239793.78	0.5509
600252	2011-10-31	1.3636	23.505	6.7793	23.6035	8.2337	59.2218	142.8641	0.5	0.186	0.3741	5.2182	0.181	1.4494	0.2192	0.4066	0.6503	0.13681345	0.06242029	-450	742	26.69	306223	69.08	279467.35	0.5113
600252	2011-11-07	1.2823	23.5264	6.926	24.1142	8.4119	64.411	145.9551	0.5833	0.64	0.382	8.4955	0.1678	1.4494	0.2192	0.4066	0.6503	0.02163773	0.20582224	-118	543	66.88	165067	77.86	417526.79	0.6839
600252	2011-11-14	1.3629	23.5117	6.8252	23.7631	8.2894	65.5473	143.83	0.5833	0.031	0.3017	1.4529	0.0902	1.4494	0.2192	0.4066	0.6503	-0.01455706	0.0613857	-63	125	14.17	38247	15.2	119511.0	0.2105
600252	2011-11-21	1.3202	23.4429	6.3714	22.1831	7.7383	35.1695	134.2671	0.5	-0.369	0.3357	-9.7757	-0.0332	1.4494	0.2192	0.4066	0.6503	-0.06648994	0.07740418	-114	179	46.52	53202	21.25	363378.0	0.7727
600252	2011-11-28	1.3088	23.3928	6.0597	21.0979	7.3597	13.7212	127.6987	0.25	-0.509	0.4044	-9.5672	-0.1114	1.4494	0.2192	0.4066	0.6503	-0.04891917	-0.10832844	-73	201	37.55	63202	26.53	317823.4	0.6591
600252	2011-12-05	1.3152	23.3287	5.6838	19.7893	6.9032	12.654	119.7779	0.3333	-0.457	0.3208	-11.1318	-0.1136	1.4494	0.2192	0.4066	0.6503	-0.06202518	-0.19199135	-135	302	68.99	117461	144.06	459510.22	0.4783
600252	2011-12-12	1.3462	23.2732	5.3767	18.72	6.5302	19.2009	113.306	0.3333	-0.454	0.2756	-10.245	-0.0812	1.4494	0.2192	0.4066	0.6503	-0.05403335	-0.23146764	-75	358	42.46	143404	92.0	346023.37	0.5254
600252	2011-12-19	1.3524	23.2689	5.3538	18.6402	6.5024	36.8126	112.823	0.4167	-0.219	0.3071	-5.038	-0.0348	1.4494	0.2192	0.4066	0.6503	-0.00426137	-0.16923907	-67	208	30.13	81227	86.76	351191.71	0.2059
600252	2011-12-26	1.368	23.2135	5.065	17.6348	6.1516	27.0233	106.7375	0.3333	-0.207	0.2969	-2.5747	0.007	1.4494	0.2192	0.4066	0.6503	-0.05394522	-0.17426512	-26	105	21.16	31132	7.57	251726.14	0.4167
600252	2012-01-04	1.3744	23.1738	4.8679	16.9486	5.9123	38.5827	102.5839	0.4167	-0.168	0.2238	-8.4286	-0.0102	1.4494	0.2192	0.4066	0.6503	-0.03890999	-0.15114993	-50	192	30.81	66862	89.0	287647.6	0.2432
600252	2012-01-09	1.3678	23.1557	4.7808	16.6453	5.8065	23.6111	100.7486	0.3333	-0.374	0.2103	-4.1017	0.007	1.4494	0.2192	0.4066	0.6503	-0.01788924	-0.11500582	-55	75	46.94	32154	20.0	484293.2	0.7143
600252	2012-01-16	1.3723	23.1596	4.7992	16.7092	5.8287	41.3894	101.135	0.3333	0.018	0.292	-0.675	0.072	1.4494	0.2192	0.4066	0.6503	0.00382871	-0.10691574	4	245	39.52	77102	48.73	426923.91	0.3429
600252	2012-01-30	1.3192	22.8779	3.6211	12.6077	4.398	27.9164	76.3101	0.3333	-0.771	1.8469	-12.3948	-0.1088	1.4494	0.2192	0.4066	0.6503	-0.24545919	-0.29842971	-256	1611	49.03	622562	106.06	773701.0	0.3514
[truncated: 117,949 more rows]
