# Supplementary material for: Innovative deep matching algorithm for stock portfolio selection using deep stock profiles
Source: PLoS One. 2020 Nov 4;15(11):e0241573. doi: 10.1371/journal.pone.0241573 (PMC7641377; doi:10.1371/journal.pone.0241573)
Supplement: S5 File — (CSV) [file pone.0241573.s005.csv]

Stock Code	Trading Date	Ranking Label
600259	2010-05-10	2
600259	2010-05-17	0
600259	2010-05-24	3
600259	2010-05-31	3
600259	2010-06-07	0
600259	2010-06-17	0
600259	2010-06-21	0
600259	2010-06-28	3
600259	2010-07-05	1
600259	2010-07-12	0
600259	2010-07-19	3
600259	2010-07-26	0
600259	2010-08-02	0
600259	2010-08-09	3
600259	2010-08-16	1
600259	2010-08-23	1
600259	2010-08-30	3
600259	2010-09-06	3
600259	2010-09-13	3
600259	2010-09-20	0
600259	2010-09-27	3
600259	2010-10-08	3
600259	2010-10-11	3
600259	2010-10-18	0
600259	2010-10-25	2
600259	2010-11-01	0
600259	2010-11-08	1
600259	2010-11-15	1
600259	2010-11-22	0
600259	2010-11-29	1
600259	2010-12-06	3
600259	2010-12-13	1
600259	2010-12-20	1
600259	2010-12-27	1
600259	2011-01-04	0
600259	2011-01-10	0
600259	2011-01-17	0
600259	2011-01-24	3
600259	2011-01-31	3
600259	2011-02-09	0
600259	2011-02-14	3
600259	2011-02-21	0
600259	2011-02-28	1
600259	2011-03-07	1
600259	2011-03-14	3
600259	2011-03-21	1
600259	2011-03-28	2
600259	2011-04-06	3
600259	2011-04-11	0
600259	2011-04-18	0
600259	2011-04-25	0
600259	2011-05-03	1
600259	2011-05-09	1
600259	2011-05-16	0
600259	2011-05-23	3
600259	2011-05-30	2
600259	2011-06-07	3
600259	2011-06-13	3
600259	2011-06-20	0
600259	2011-06-27	3
600259	2011-07-04	0
600259	2011-07-11	2
600259	2011-07-18	0
600259	2011-07-25	3
600259	2011-08-01	0
600259	2011-08-08	1
600259	2011-08-15	3
600259	2011-08-22	1
600259	2011-08-29	1
600259	2011-09-05	1
600259	2011-09-13	2
600259	2011-09-19	2
600259	2011-09-26	1
600259	2011-10-10	0
600259	2011-10-17	1
600259	2011-10-24	1
600259	2011-10-31	1
600259	2011-11-07	2
600259	2011-11-14	0
600259	2011-11-21	1
600259	2011-11-28	2
600259	2011-12-05	2
600259	2011-12-12	0
600259	2011-12-19	1
600259	2011-12-26	3
600259	2012-01-04	3
600259	2012-01-09	3
600259	2012-01-16	3
600259	2012-01-30	1
600259	2012-02-06	3
600259	2012-02-13	1
600259	2012-02-20	0
600259	2012-02-27	3
600259	2012-03-05	0
600259	2012-03-12	3
600259	2012-03-19	3
600259	2012-03-26	2
600259	2012-04-05	3
600259	2012-04-09	0
600259	2012-04-16	0
600259	2012-04-23	0
600259	2012-05-02	3
600259	2012-05-07	3
600259	2012-05-14	3
600259	2012-05-21	2
600259	2012-05-28	3
600259	2012-06-04	1
600259	2012-06-11	0
600259	2012-06-18	3
600259	2012-06-25	0
600259	2012-07-02	2
600259	2012-07-09	3
600259	2012-07-16	1
600259	2012-07-23	0
600259	2012-07-30	1
600259	2012-08-06	1
600259	2012-08-13	1
600259	2012-08-20	1
600259	2012-08-27	0
600259	2012-09-03	3
600259	2012-09-10	1
600259	2012-09-17	0
600259	2012-09-24	2
600259	2012-10-08	0
600259	2012-10-15	0
600259	2012-10-22	0
600259	2012-10-29	2
600259	2012-11-05	3
600259	2012-11-12	3
600259	2012-11-19	1
600259	2012-11-26	0
600259	2012-12-03	1
600259	2012-12-10	3
600259	2012-12-17	3
600259	2012-12-24	2
600259	2012-12-31	3
600259	2013-01-07	1
600259	2013-01-14	0
600259	2013-01-21	1
600259	2013-01-28	0
600259	2013-02-04	0
600259	2013-02-18	3
600259	2013-02-25	2
600259	2013-03-04	2
600259	2013-03-11	2
600259	2013-03-18	0
600259	2013-03-25	2
600259	2013-04-01	1
600259	2013-04-08	0
600259	2013-04-15	1
600259	2013-04-22	3
600259	2013-05-02	0
600259	2013-05-06	3
600259	2013-05-13	0
600259	2013-05-20	0
600259	2013-05-27	0
600259	2013-06-03	2
600259	2013-06-13	0
600259	2013-06-17	0
600259	2013-06-24	2
600259	2013-07-01	3
600259	2013-07-08	1
600259	2013-07-15	2
600259	2013-07-22	0
600259	2013-07-29	1
600259	2013-08-05	0
600259	2013-08-12	2
600259	2013-08-19	1
600259	2013-08-26	3
600259	2013-09-02	0
600259	2013-09-09	1
600259	2013-09-16	0
600259	2013-09-23	0
600259	2013-09-30	3
600259	2013-10-08	0
600259	2013-10-14	0
600259	2013-10-21	2
600259	2013-10-28	3
600259	2013-11-04	0
600259	2013-11-11	1
600259	2013-11-18	0
600259	2013-11-25	3
600259	2013-12-02	1
600259	2013-12-09	1
600259	2013-12-16	1
600259	2013-12-23	0
600259	2013-12-30	3
600259	2014-01-06	2
600259	2014-01-13	3
600259	2014-01-20	0
600259	2014-01-27	0
600259	2014-02-07	1
600259	2014-02-10	2
600259	2014-02-17	1
600259	2014-02-24	1
600259	2014-03-03	1
600259	2014-03-10	0
600259	2014-03-17	1
600259	2014-03-24	2
600259	2014-03-31	2
600259	2014-04-08	1
600259	2014-04-14	0
600259	2014-04-21	2
600259	2014-04-28	2
600259	2014-05-05	3
600259	2014-05-12	2
600259	2014-05-19	0
600259	2014-05-26	2
600259	2014-06-03	1
600259	2014-06-09	2
600259	2014-06-16	3
600259	2014-06-23	3
600259	2014-06-30	0
600259	2014-07-07	2
600259	2014-07-14	1
600259	2014-07-21	3
600259	2014-07-28	2
600259	2014-08-04	2
600259	2014-08-11	0
600259	2014-08-18	0
600259	2014-08-25	0
600259	2014-09-01	2
600259	2014-09-09	0
600259	2014-09-15	0
600259	2014-09-22	3
600259	2014-09-29	0
600259	2014-10-08	1
600259	2014-10-13	3
600259	2014-10-20	2
600259	2014-10-27	3
600259	2014-11-03	0
600259	2014-11-10	3
600259	2014-11-17	0
600259	2014-11-24	1
600259	2014-12-01	3
600259	2014-12-08	0
600259	2014-12-15	3
600259	2014-12-22	3
600259	2014-12-29	1
600259	2015-01-05	2
600259	2015-01-12	0
600259	2015-01-19	2
600259	2015-01-26	3
600259	2015-02-02	0
600259	2015-02-09	3
600259	2015-02-16	0
600259	2015-02-25	1
600259	2015-03-02	0
600259	2015-03-09	0
600259	2015-03-16	2
600259	2015-03-23	0
600259	2015-03-30	1
600259	2015-04-07	2
600259	2015-04-13	0
600259	2015-04-20	3
600259	2015-04-27	3
600259	2015-05-04	2
600259	2015-05-11	0
600259	2015-05-18	0
600259	2015-05-25	1
600259	2015-06-01	1
600259	2015-06-08	0
600259	2015-06-15	2
600259	2015-06-23	2
600259	2015-06-29	2
600259	2015-07-06	2
600259	2015-07-13	1
600259	2015-07-20	1
600259	2015-07-27	1
600259	2015-08-03	2
600259	2015-08-10	3
600259	2015-08-17	3
600259	2015-08-24	3
600259	2015-08-31	3
600259	2015-09-07	0
600259	2015-09-14	3
600259	2015-09-21	1
600259	2015-09-28	1
600259	2015-10-08	0
600259	2015-10-12	0
600259	2015-10-19	1
600259	2015-10-26	2
600259	2015-11-02	0
600259	2015-11-09	1
600259	2015-11-16	0
600259	2015-11-23	3
600259	2015-11-30	1
600259	2015-12-07	3
600259	2015-12-14	0
600259	2015-12-21	0
600259	2015-12-28	0
600259	2016-01-04	2
600259	2016-01-11	3
600259	2016-01-18	0
600259	2016-01-25	1
600259	2016-02-01	2
600259	2016-02-15	1
600259	2016-02-22	3
600259	2016-02-29	2
600259	2016-03-07	0
600259	2016-03-14	1
600259	2016-03-21	3
600259	2016-03-28	3
600259	2016-04-05	0
600259	2016-04-11	3
600259	2016-04-18	3
600259	2016-04-25	3
600259	2016-05-03	3
600259	2016-05-09	3
600259	2016-05-16	3
600259	2016-05-23	2
600259	2016-05-30	3
600259	2016-06-06	0
600259	2016-06-13	1
600259	2016-06-20	0
600259	2016-06-27	3
600259	2016-07-04	2
600259	2016-07-11	0
600259	2016-07-18	1
600259	2016-07-25	0
600259	2016-08-01	2
600259	2016-08-08	0
600259	2016-08-15	3
600259	2016-08-22	0
600259	2016-08-29	2
600259	2016-09-05	0
600259	2016-09-12	0
600259	2016-09-19	1
600259	2016-09-26	3
600259	2016-10-10	0
600259	2016-10-17	3
600259	2016-10-24	1
600259	2016-10-31	3
600259	2016-11-07	2
600259	2016-11-14	3
600259	2016-11-21	1
600259	2016-11-28	0
600259	2016-12-05	2
600259	2016-12-12	0
600259	2016-12-19	0
600259	2016-12-26	1
600259	2017-01-03	2
600259	2017-01-09	0
600259	2017-01-16	1
600259	2017-01-23	3
600259	2017-02-03	3
600259	2017-02-06	1
600259	2017-02-13	3
600259	2017-02-20	0
600259	2017-02-27	3
600259	2017-03-06	0
600259	2017-03-13	3
600259	2017-03-20	0
600259	2017-03-27	0
600259	2017-04-05	1
600259	2017-04-10	1
600259	2017-04-17	1
600259	2017-04-24	2
600259	2017-05-02	3
600259	2017-05-08	2
600259	2017-05-15	3
600259	2017-05-22	1
600259	2017-05-31	0
600259	2017-06-05	2
600259	2017-06-12	3
600259	2017-06-19	3
600259	2017-06-26	1
600259	2017-07-03	3
600259	2017-07-10	1
600259	2017-07-17	2
600259	2017-07-24	3
600259	2017-07-31	0
600259	2017-08-07	3
600259	2017-08-14	0
600259	2017-08-21	0
600259	2017-08-28	3
600259	2017-09-04	0
600259	2017-09-11	1
600259	2017-09-18	0
600259	2017-09-25	0
600259	2017-10-09	0
600259	2017-10-16	3
000829	2010-05-10	3
000829	2010-05-17	2
000829	2010-05-24	0
000829	2010-05-31	0
000829	2010-06-07	3
000829	2010-06-17	1
000829	2010-06-21	3
000829	2010-06-28	3
000829	2010-07-05	3
000829	2010-07-12	0
000829	2010-07-19	0
000829	2010-07-26	3
000829	2010-08-02	0
000829	2010-08-09	0
000829	2010-08-16	3
000829	2010-08-23	1
000829	2010-08-30	0
000829	2010-09-06	0
000829	2010-09-13	1
000829	2010-09-20	0
000829	2010-09-27	2
000829	2010-10-08	2
000829	2010-10-11	0
000829	2010-10-18	0
000829	2010-10-25	0
000829	2010-11-01	0
000829	2010-11-08	2
000829	2010-11-15	0
000829	2010-11-22	1
000829	2010-11-29	1
000829	2010-12-06	1
000829	2010-12-13	2
000829	2010-12-20	1
000829	2010-12-27	0
000829	2011-01-04	3
000829	2011-01-10	3
000829	2011-01-17	0
000829	2011-01-24	3
000829	2011-01-31	0
000829	2011-02-09	1
000829	2011-02-14	3
000829	2011-02-21	1
000829	2011-02-28	0
000829	2011-03-07	2
000829	2011-03-14	0
000829	2011-03-21	0
000829	2011-03-28	1
000829	2011-04-06	1
000829	2011-04-11	0
000829	2011-04-18	2
000829	2011-04-25	0
000829	2011-05-03	0
000829	2011-05-09	0
000829	2011-05-16	3
000829	2011-05-23	1
000829	2011-05-30	2
000829	2011-06-07	0
000829	2011-06-13	3
000829	2011-06-20	0
000829	2011-06-27	0
000829	2011-07-04	2
000829	2011-07-11	1
000829	2011-07-18	0
000829	2011-07-25	0
000829	2011-08-01	2
000829	2011-08-08	2
000829	2011-08-15	0
000829	2011-08-22	1
000829	2011-08-29	1
000829	2011-09-05	0
000829	2011-09-13	1
000829	2011-09-19	3
000829	2011-09-26	2
000829	2011-10-10	2
000829	2011-10-17	2
000829	2011-10-24	3
000829	2011-10-31	3
000829	2011-11-07	0
000829	2011-11-14	0
000829	2011-11-21	1
000829	2011-11-28	2
000829	2011-12-05	3
000829	2011-12-12	2
000829	2011-12-19	1
000829	2011-12-26	2
000829	2012-01-04	1
000829	2012-01-09	1
000829	2012-01-16	2
000829	2012-01-30	0
000829	2012-02-06	2
000829	2012-02-13	2
000829	2012-02-20	1
000829	2012-02-27	2
000829	2012-03-05	2
000829	2012-03-12	1
000829	2012-03-19	1
000829	2012-03-26	1
000829	2012-04-05	2
000829	2012-04-09	1
000829	2012-04-16	1
000829	2012-04-23	2
000829	2012-05-02	2
000829	2012-05-07	3
000829	2012-05-14	3
000829	2012-05-21	2
000829	2012-05-28	3
000829	2012-06-04	1
000829	2012-06-11	3
000829	2012-06-18	0
000829	2012-06-25	2
000829	2012-07-02	1
000829	2012-07-09	1
000829	2012-07-16	0
000829	2012-07-23	1
000829	2012-07-30	0
000829	2012-08-06	0
000829	2012-08-13	3
000829	2012-08-20	0
000829	2012-08-27	0
000829	2012-09-03	2
000829	2012-09-10	0
000829	2012-09-17	2
000829	2012-09-24	1
000829	2012-10-08	2
000829	2012-10-15	0
000829	2012-10-22	2
000829	2012-10-29	0
000829	2012-11-05	2
000829	2012-11-12	1
000829	2012-11-19	2
000829	2012-11-26	0
000829	2012-12-03	2
000829	2012-12-10	2
000829	2012-12-17	2
000829	2012-12-24	1
000829	2012-12-31	2
000829	2013-01-07	3
000829	2013-01-14	0
000829	2013-01-21	1
000829	2013-01-28	1
000829	2013-02-04	0
000829	2013-02-18	2
000829	2013-02-25	3
000829	2013-03-04	0
000829	2013-03-11	2
000829	2013-03-18	2
000829	2013-03-25	1
000829	2013-04-01	1
000829	2013-04-08	1
000829	2013-04-15	0
000829	2013-04-22	2
000829	2013-05-02	2
000829	2013-05-06	1
000829	2013-05-13	1
000829	2013-05-20	3
000829	2013-05-27	0
000829	2013-06-03	3
000829	2013-06-13	3
000829	2013-06-17	0
000829	2013-06-24	3
000829	2013-07-01	3
000829	2013-07-08	0
000829	2013-07-15	3
000829	2013-07-22	2
000829	2013-07-29	0
000829	2013-08-05	3
000829	2013-08-12	0
000829	2013-08-19	3
000829	2013-08-26	1
000829	2013-09-02	3
000829	2013-09-09	0
000829	2013-09-16	3
000829	2013-09-23	1
000829	2013-09-30	3
000829	2013-10-08	3
000829	2013-10-14	1
000829	2013-10-21	0
000829	2013-10-28	0
000829	2013-11-04	0
000829	2013-11-11	2
000829	2013-11-18	2
000829	2013-11-25	1
000829	2013-12-02	0
000829	2013-12-09	3
000829	2013-12-16	0
000829	2013-12-23	3
000829	2013-12-30	0
000829	2014-01-06	2
000829	2014-01-13	3
000829	2014-01-20	3
000829	2014-01-27	0
000829	2014-02-07	3
000829	2014-02-10	0
000829	2014-02-17	3
000829	2014-02-24	3
000829	2014-03-03	3
000829	2014-03-10	0
000829	2014-03-17	0
000829	2014-03-24	0
000829	2014-03-31	0
000829	2014-04-08	3
000829	2014-04-14	2
000829	2014-04-21	0
000829	2014-04-28	3
000829	2014-05-05	2
000829	2014-05-12	3
000829	2014-05-19	0
000829	2014-05-26	3
000829	2014-06-03	1
000829	2014-06-09	3
000829	2014-06-16	0
000829	2014-06-23	0
000829	2014-06-30	3
000829	2014-07-07	0
000829	2014-07-14	0
000829	2014-07-21	0
000829	2014-07-28	1
000829	2014-08-04	2
000829	2014-08-11	3
000829	2014-08-18	3
000829	2014-08-25	0
000829	2014-09-01	1
000829	2014-09-09	3
000829	2014-09-15	0
000829	2014-09-22	2
000829	2014-09-29	1
000829	2014-10-08	0
000829	2014-10-13	1
000829	2014-10-20	2
000829	2014-10-27	0
000829	2014-11-03	1
000829	2014-11-10	1
000829	2014-11-17	1
000829	2014-11-24	3
000829	2014-12-01	1
000829	2014-12-08	1
000829	2014-12-15	2
000829	2014-12-22	1
000829	2014-12-29	0
000829	2015-01-05	2
000829	2015-01-12	3
000829	2015-01-19	1
000829	2015-01-26	1
000829	2015-02-02	0
000829	2015-02-09	3
000829	2015-02-16	1
000829	2015-02-25	2
000829	2015-03-02	3
000829	2015-03-09	3
000829	2015-03-16	3
000829	2015-03-23	3
000829	2015-03-30	0
000829	2015-04-07	3
000829	2015-04-13	1
000829	2015-04-20	1
000829	2015-04-27	1
000829	2015-05-04	3
000829	2015-05-11	0
000829	2015-05-18	2
000829	2015-05-25	0
000829	2015-06-01	0
000829	2015-06-08	2
000829	2015-06-15	0
000829	2015-06-23	0
000829	2015-06-29	0
000829	2015-07-06	3
000829	2015-07-13	2
000829	2015-07-20	2
000829	2015-07-27	3
000829	2015-08-03	0
000829	2015-08-10	3
000829	2015-08-17	0
000829	2015-08-24	0
000829	2015-08-31	0
000829	2015-09-07	3
000829	2015-09-14	1
000829	2015-09-21	2
000829	2015-09-28	1
000829	2015-10-08	2
000829	2015-10-12	3
000829	2015-10-19	3
000829	2015-10-26	0
000829	2015-11-02	3
000829	2015-11-09	1
000829	2015-11-16	0
000829	2015-11-23	2
000829	2015-11-30	1
000829	2015-12-07	3
000829	2015-12-14	0
000829	2015-12-21	1
000829	2015-12-28	2
000829	2016-01-04	3
000829	2016-01-11	3
000829	2016-01-18	1
000829	2016-01-25	3
000829	2016-02-01	0
000829	2016-02-15	0
000829	2016-02-22	3
000829	2016-02-29	2
000829	2016-03-07	2
000829	2016-03-14	0
000829	2016-03-21	1
000829	2016-03-28	1
000829	2016-04-05	1
000829	2016-04-11	0
000829	2016-04-18	3
000829	2016-04-25	0
000829	2016-05-03	3
000829	2016-05-09	0
000829	2016-05-16	3
000829	2016-05-23	3
000829	2016-05-30	3
000829	2016-06-06	0
000829	2016-06-13	1
000829	2016-06-20	1
000829	2016-06-27	3
000829	2016-07-04	0
000829	2016-07-11	3
000829	2016-07-18	2
000829	2016-07-25	0
000829	2016-08-01	2
000829	2016-08-08	0
000829	2016-08-15	0
000829	2016-08-22	3
000829	2016-08-29	1
000829	2016-09-05	0
000829	2016-09-12	1
000829	2016-09-19	2
000829	2016-09-26	1
000829	2016-10-10	0
000829	2016-10-17	1
000829	2016-10-24	2
000829	2016-10-31	1
000829	2016-11-07	0
000829	2016-11-14	2
000829	2016-11-21	1
000829	2016-11-28	3
000829	2016-12-05	2
000829	2016-12-12	2
000829	2016-12-19	2
000829	2016-12-26	2
000829	2017-01-03	0
000829	2017-01-09	3
000829	2017-01-16	3
000829	2017-01-23	1
000829	2017-02-03	2
000829	2017-02-06	0
000829	2017-02-13	2
000829	2017-02-20	0
000829	2017-02-27	2
000829	2017-03-06	2
000829	2017-03-13	1
000829	2017-03-20	2
000829	2017-03-27	3
000829	2017-04-05	0
000829	2017-04-10	3
000829	2017-04-17	0
000829	2017-04-24	0
000829	2017-05-02	0
000829	2017-05-08	3
000829	2017-05-15	3
000829	2017-05-22	1
000829	2017-05-31	2
000829	2017-06-05	3
000829	2017-06-12	2
000829	2017-06-19	1
000829	2017-06-26	2
000829	2017-07-03	2
000829	2017-07-10	3
000829	2017-07-17	1
000829	2017-07-24	0
000829	2017-07-31	2
000829	2017-08-07	3
000829	2017-08-14	0
000829	2017-08-21	3
000829	2017-08-28	0
000829	2017-09-04	2
000829	2017-09-11	0
000829	2017-09-18	0
000829	2017-09-25	1
000829	2017-10-09	3
000829	2017-10-16	1
000410	2010-05-10	0
000410	2010-05-17	1
000410	2010-05-24	3
000410	2010-05-31	1
000410	2010-06-07	3
000410	2010-06-17	0
000410	2010-06-21	2
000410	2010-06-28	0
000410	2010-07-05	2
000410	2010-07-12	3
000410	2010-07-19	0
000410	2010-07-26	3
000410	2010-08-02	1
000410	2010-08-09	2
000410	2010-08-16	3
000410	2010-08-23	0
000410	2010-08-30	1
000410	2010-09-06	0
000410	2010-09-13	1
000410	2010-09-20	2
000410	2010-09-27	2
000410	2010-10-08	3
000410	2010-10-11	3
000410	2010-10-18	0
000410	2010-10-25	1
000410	2010-11-01	0
000410	2010-11-08	1
000410	2010-11-15	1
000410	2010-11-22	2
000410	2010-11-29	1
000410	2010-12-06	3
000410	2010-12-13	1
000410	2010-12-20	1
000410	2010-12-27	0
000410	2011-01-04	1
000410	2011-01-10	2
000410	2011-01-17	1
000410	2011-01-24	3
000410	2011-01-31	2
000410	2011-02-09	3
000410	2011-02-14	1
000410	2011-02-21	0
000410	2011-02-28	0
000410	2011-03-07	3
000410	2011-03-14	0
000410	2011-03-21	2
000410	2011-03-28	0
000410	2011-04-06	1
000410	2011-04-11	1
000410	2011-04-18	2
000410	2011-04-25	2
000410	2011-05-03	1
000410	2011-05-09	1
000410	2011-05-16	3
000410	2011-05-23	1
000410	2011-05-30	2
000410	2011-06-07	1
000410	2011-06-13	1
000410	2011-06-20	2
000410	2011-06-27	2
000410	2011-07-04	1
000410	2011-07-11	3
000410	2011-07-18	2
000410	2011-07-25	3
000410	2011-08-01	3
000410	2011-08-08	1
000410	2011-08-15	3
000410	2011-08-22	0
000410	2011-08-29	3
000410	2011-09-05	0
000410	2011-09-13	2
000410	2011-09-19	1
000410	2011-09-26	0
000410	2011-10-10	2
000410	2011-10-17	0
000410	2011-10-24	2
000410	2011-10-31	1
000410	2011-11-07	1
000410	2011-11-14	3
000410	2011-11-21	0
000410	2011-11-28	1
000410	2011-12-05	2
000410	2011-12-12	0
000410	2011-12-19	3
000410	2011-12-26	2
000410	2012-01-04	0
000410	2012-01-09	1
000410	2012-01-16	3
000410	2012-01-30	1
000410	2012-02-06	0
000410	2012-02-13	3
000410	2012-02-20	1
000410	2012-02-27	3
000410	2012-03-05	2
000410	2012-03-12	3
000410	2012-03-19	0
000410	2012-03-26	1
000410	2012-04-05	3
000410	2012-04-09	3
000410	2012-04-16	0
000410	2012-04-23	1
000410	2012-05-02	3
000410	2012-05-07	0
000410	2012-05-14	3
000410	2012-05-21	1
000410	2012-05-28	3
000410	2012-06-04	0
000410	2012-06-11	3
000410	2012-06-18	1
000410	2012-06-25	2
000410	2012-07-02	1
000410	2012-07-09	0
000410	2012-07-16	1
000410	2012-07-23	2
000410	2012-07-30	1
000410	2012-08-06	2
000410	2012-08-13	0
000410	2012-08-20	1
000410	2012-08-27	2
000410	2012-09-03	2
000410	2012-09-10	0
000410	2012-09-17	1
000410	2012-09-24	1
000410	2012-10-08	2
000410	2012-10-15	1
000410	2012-10-22	2
000410	2012-10-29	1
000410	2012-11-05	2
000410	2012-11-12	2
000410	2012-11-19	2
000410	2012-11-26	1
000410	2012-12-03	1
000410	2012-12-10	3
000410	2012-12-17	0
000410	2012-12-24	1
000410	2012-12-31	3
000410	2013-01-07	0
000410	2013-01-14	3
000410	2013-01-21	0
000410	2013-01-28	3
000410	2013-02-04	0
000410	2013-02-18	1
000410	2013-02-25	3
000410	2013-03-04	2
000410	2013-03-11	1
000410	2013-03-18	0
000410	2013-03-25	3
000410	2013-04-01	3
000410	2013-04-08	0
000410	2013-04-15	0
000410	2013-04-22	1
000410	2013-05-02	2
000410	2013-05-06	2
000410	2013-05-13	2
000410	2013-05-20	2
000410	2013-05-27	2
000410	2013-06-03	1
000410	2013-06-13	1
000410	2013-06-17	1
000410	2013-06-24	3
000410	2013-07-01	0
000410	2013-07-08	0
000410	2013-07-15	3
000410	2013-07-22	1
000410	2013-07-29	0
000410	2013-08-05	2
000410	2013-08-12	1
000410	2013-08-19	2
000410	2013-08-26	3
000410	2013-09-02	1
000410	2013-09-09	1
000410	2013-09-16	2
000410	2013-09-23	1
000410	2013-09-30	2
000410	2013-10-08	2
000410	2013-10-14	3
000410	2013-10-21	0
000410	2013-10-28	1
000410	2013-11-04	2
000410	2013-11-11	3
000410	2013-11-18	1
000410	2013-11-25	2
000410	2013-12-02	2
000410	2013-12-09	2
000410	2013-12-16	1
000410	2013-12-23	1
000410	2013-12-30	3
000410	2014-01-06	1
000410	2014-01-13	1
000410	2014-01-20	1
000410	2014-01-27	2
000410	2014-02-07	0
000410	2014-02-10	3
000410	2014-02-17	3
000410	2014-02-24	3
000410	2014-03-03	0
000410	2014-03-10	0
000410	2014-03-17	1
000410	2014-03-24	1
000410	2014-03-31	0
000410	2014-04-08	3
000410	2014-04-14	1
000410	2014-04-21	0
000410	2014-04-28	2
000410	2014-05-05	3
000410	2014-05-12	0
000410	2014-05-19	2
000410	2014-05-26	0
000410	2014-06-03	3
000410	2014-06-09	1
000410	2014-06-16	3
000410	2014-06-23	0
000410	2014-06-30	3
000410	2014-07-07	0
000410	2014-07-14	1
000410	2014-07-21	2
000410	2014-07-28	3
000410	2014-08-04	0
000410	2014-08-11	2
000410	2014-08-18	1
000410	2014-08-25	1
000410	2014-09-01	1
000410	2014-09-09	2
000410	2014-09-15	1
000410	2014-09-22	2
000410	2014-09-29	0
000410	2014-10-08	2
000410	2014-10-13	2
000410	2014-10-20	2
000410	2014-10-27	1
000410	2014-11-03	3
000410	2014-11-10	1
000410	2014-11-17	2
000410	2014-11-24	3
000410	2014-12-01	0
000410	2014-12-08	2
000410	2014-12-15	3
000410	2014-12-22	2
000410	2014-12-29	1
000410	2015-01-05	3
000410	2015-01-12	1
000410	2015-01-19	2
000410	2015-01-26	3
000410	2015-02-02	1
000410	2015-02-09	0
000410	2015-02-16	3
000410	2015-02-25	3
000410	2015-03-02	3
000410	2015-03-09	0
000410	2015-03-16	0
000410	2015-03-23	1
000410	2015-03-30	0
000410	2015-04-07	2
000410	2015-04-13	3
000410	2015-04-20	3
000410	2015-04-27	2
000410	2015-05-04	2
000410	2015-05-11	3
000410	2015-05-18	0
000410	2015-05-25	0
000410	2015-06-01	1
000410	2015-06-08	1
000410	2015-06-15	0
000410	2015-06-23	2
000410	2015-06-29	1
000410	2015-07-06	1
000410	2015-07-13	2
000410	2015-07-20	3
000410	2015-07-27	3
000410	2015-08-03	0
000410	2015-08-10	1
000410	2015-08-17	3
000410	2015-08-24	0
000410	2015-08-31	0
000410	2015-09-07	2
000410	2015-09-14	2
000410	2015-09-21	0
000410	2015-09-28	1
000410	2015-10-08	3
000410	2015-10-12	3
000410	2015-10-19	3
000410	2015-10-26	3
000410	2015-11-02	1
000410	2015-11-09	2
000410	2015-11-16	2
000410	2015-11-23	0
000410	2015-11-30	2
000410	2015-12-07	1
000410	2015-12-14	1
000410	2015-12-21	0
000410	2015-12-28	2
000410	2016-01-04	0
000410	2016-01-11	2
000410	2016-01-18	2
000410	2016-01-25	0
000410	2016-02-01	0
000410	2016-02-15	3
000410	2016-02-22	0
000410	2016-02-29	1
000410	2016-03-07	3
000410	2016-03-14	3
000410	2016-03-21	1
000410	2016-03-28	1
000410	2016-04-05	3
000410	2016-04-11	0
000410	2016-04-18	1
000410	2016-04-25	0
000410	2016-05-03	1
000410	2016-05-09	1
000410	2016-05-16	2
000410	2016-05-23	1
000410	2016-05-30	2
000410	2016-06-06	3
000410	2016-06-13	0
000410	2016-06-20	0
000410	2016-06-27	2
000410	2016-07-04	1
000410	2016-07-11	0
000410	2016-07-18	0
000410	2016-07-25	1
000410	2016-08-01	0
000410	2016-08-08	1
000410	2016-08-15	3
000410	2016-08-22	2
000410	2016-08-29	0
000410	2016-09-05	0
000410	2016-09-12	2
000410	2016-09-19	0
000410	2016-09-26	0
000410	2016-10-10	3
000410	2016-10-17	1
000410	2016-10-24	0
000410	2016-10-31	0
000410	2016-11-07	2
000410	2016-11-14	3
000410	2016-11-21	0
000410	2016-11-28	2
000410	2016-12-05	1
000410	2016-12-12	1
000410	2016-12-19	1
000410	2016-12-26	0
000410	2017-01-03	1
000410	2017-01-09	2
000410	2017-01-16	0
000410	2017-01-23	0
000410	2017-02-03	0
000410	2017-02-06	3
000410	2017-02-13	0
000410	2017-02-20	2
000410	2017-02-27	2
000410	2017-03-06	3
000410	2017-03-13	2
000410	2017-03-20	0
000410	2017-03-27	1
000410	2017-04-05	1
000410	2017-04-10	2
000410	2017-04-17	0
000410	2017-04-24	0
000410	2017-05-02	0
000410	2017-05-08	0
000410	2017-05-15	2
000410	2017-05-22	1
000410	2017-05-31	0
000410	2017-06-05	3
000410	2017-06-12	1
000410	2017-06-19	0
000410	2017-06-26	1
000410	2017-07-03	3
000410	2017-07-10	3
000410	2017-07-17	2
000410	2017-07-24	0
000410	2017-07-31	2
000410	2017-08-07	2
000410	2017-08-14	2
000410	2017-08-21	3
000410	2017-08-28	2
000410	2017-09-04	2
000410	2017-09-11	0
000410	2017-09-18	2
000410	2017-09-25	0
000410	2017-10-09	3
000410	2017-10-16	2
000820	2010-05-10	2
000820	2010-05-17	0
000820	2010-05-24	3
000820	2010-05-31	1
000820	2010-06-07	1
000820	2010-06-17	3
000820	2010-06-21	1
000820	2010-06-28	0
000820	2010-07-05	2
000820	2010-07-12	2
000820	2010-07-19	3
000820	2010-07-26	0
000820	2010-08-02	1
000820	2010-08-09	2
000820	2010-08-16	2
000820	2010-08-23	2
000820	2010-08-30	0
000820	2010-09-06	2
000820	2010-09-13	3
000820	2010-09-20	3
000820	2010-09-27	3
000820	2010-10-08	1
000820	2010-10-11	0
000820	2010-10-18	1
000820	2010-10-25	1
000820	2010-11-01	2
000820	2010-11-08	3
000820	2010-11-15	0
000820	2010-11-22	2
000820	2010-11-29	2
000820	2010-12-06	2
000820	2010-12-13	0
000820	2010-12-20	3
000820	2010-12-27	0
000820	2011-01-04	0
000820	2011-01-10	3
000820	2011-01-17	1
000820	2011-01-24	0
000820	2011-01-31	1
000820	2011-02-09	1
000820	2011-02-14	0
000820	2011-02-21	3
000820	2011-02-28	1
000820	2011-03-07	3
000820	2011-03-14	3
000820	2011-03-21	1
000820	2011-03-28	0
000820	2011-04-06	2
000820	2011-04-11	3
000820	2011-04-18	0
000820	2011-04-25	3
000820	2011-05-03	1
000820	2011-05-09	1
000820	2011-05-16	2
000820	2011-05-23	3
000820	2011-05-30	1
000820	2011-06-07	2
000820	2011-06-13	3
000820	2011-06-20	0
000820	2011-06-27	0
000820	2011-07-04	0
000820	2011-07-11	1
000820	2011-07-18	2
000820	2011-07-25	3
000820	2011-08-01	2
000820	2011-08-08	2
000820	2011-08-15	2
000820	2011-08-22	0
000820	2011-08-29	3
000820	2011-09-05	3
000820	2011-09-13	2
000820	2011-09-19	3
000820	2011-09-26	3
000820	2011-10-10	0
000820	2011-10-17	3
000820	2011-10-24	0
000820	2011-10-31	0
000820	2011-11-07	2
000820	2011-11-14	3
000820	2011-11-21	2
000820	2011-11-28	3
000820	2011-12-05	3
000820	2011-12-12	3
000820	2011-12-19	3
000820	2011-12-26	2
000820	2012-01-04	3
000820	2012-01-09	0
000820	2012-01-16	0
000820	2012-01-30	0
000820	2012-02-06	0
000820	2012-02-13	0
000820	2012-02-20	0
000820	2012-02-27	1
000820	2012-03-05	1
000820	2012-03-12	2
000820	2012-03-19	2
000820	2012-03-26	3
000820	2012-04-05	0
000820	2012-04-09	0
000820	2012-04-16	1
000820	2012-04-23	2
000820	2012-05-02	1
000820	2012-05-07	2
000820	2012-05-14	2
000820	2012-05-21	2
000820	2012-05-28	0
000820	2012-06-04	3
000820	2012-06-11	1
000820	2012-06-18	2
000820	2012-06-25	3
000820	2012-07-02	2
000820	2012-07-09	3
000820	2012-07-16	2
000820	2012-07-23	3
000820	2012-07-30	2
000820	2012-08-06	0
000820	2012-08-13	3
000820	2012-08-20	2
000820	2012-08-27	3
000820	2012-09-03	0
000820	2012-09-10	1
000820	2012-09-17	3
000820	2012-09-24	1
000820	2012-10-08	1
000820	2012-10-15	1
000820	2012-10-22	3
000820	2012-10-29	0
000820	2012-11-05	3
000820	2012-11-12	3
000820	2012-11-19	1
000820	2012-11-26	3
000820	2012-12-03	0
000820	2012-12-10	0
000820	2012-12-17	1
000820	2012-12-24	0
000820	2012-12-31	1
000820	2013-01-07	2
000820	2013-01-14	0
000820	2013-01-21	3
000820	2013-01-28	0
000820	2013-02-04	1
000820	2013-02-18	2
000820	2013-02-25	0
000820	2013-03-04	2
000820	2013-03-11	3
000820	2013-03-18	0
000820	2013-03-25	3
000820	2013-04-01	2
000820	2013-04-08	2
000820	2013-04-15	1
000820	2013-04-22	3
000820	2013-05-02	0
000820	2013-05-06	3
000820	2013-05-13	3
000820	2013-05-20	1
000820	2013-05-27	2
000820	2013-06-03	0
000820	2013-06-13	0
000820	2013-06-17	0
000820	2013-06-24	1
000820	2013-07-01	1
000820	2013-07-08	3
000820	2013-07-15	1
000820	2013-07-22	0
000820	2013-07-29	2
000820	2013-08-05	3
000820	2013-08-12	1
000820	2013-08-19	1
000820	2013-08-26	3
000820	2013-09-02	1
000820	2013-09-09	1
000820	2013-09-16	3
000820	2013-09-23	0
000820	2013-09-30	3
000820	2013-10-08	0
000820	2013-10-14	3
000820	2013-10-21	3
000820	2013-10-28	0
000820	2013-11-04	0
000820	2013-11-11	0
000820	2013-11-18	3
000820	2013-11-25	0
000820	2013-12-02	0
000820	2013-12-09	1
000820	2013-12-16	3
000820	2013-12-23	3
000820	2013-12-30	1
000820	2014-01-06	2
000820	2014-01-13	0
000820	2014-01-20	0
000820	2014-01-27	0
000820	2014-02-07	2
000820	2014-02-10	1
000820	2014-02-17	0
000820	2014-02-24	2
000820	2014-03-03	1
000820	2014-03-10	3
000820	2014-03-17	0
000820	2014-03-24	0
000820	2014-03-31	2
000820	2014-04-08	0
000820	2014-04-14	3
000820	2014-04-21	1
000820	2014-04-28	0
000820	2014-05-05	3
000820	2014-05-12	1
000820	2014-05-19	1
000820	2014-05-26	1
000820	2014-06-03	2
000820	2014-06-09	0
000820	2014-06-16	2
000820	2014-06-23	0
000820	2014-06-30	0
000820	2014-07-07	1
000820	2014-07-14	1
000820	2014-07-21	1
000820	2014-07-28	0
000820	2014-08-04	0
000820	2014-08-11	0
000820	2014-08-18	1
000820	2014-08-25	2
000820	2014-09-01	0
000820	2014-09-09	0
000820	2014-09-15	1
000820	2014-09-22	1
000820	2014-09-29	1
000820	2014-10-08	1
000820	2014-10-13	3
000820	2014-10-20	0
000820	2014-10-27	1
000820	2014-11-03	0
000820	2014-11-10	2
000820	2014-11-17	0
000820	2014-11-24	0
000820	2014-12-01	2
000820	2014-12-08	0
000820	2014-12-15	0
000820	2014-12-22	0
000820	2014-12-29	1
000820	2015-01-05	2
000820	2015-01-12	3
000820	2015-01-19	3
000820	2015-01-26	1
000820	2015-02-02	3
000820	2015-02-09	2
000820	2015-02-16	3
000820	2015-02-25	1
000820	2015-03-02	1
000820	2015-03-09	3
000820	2015-03-16	2
000820	2015-03-23	2
000820	2015-03-30	0
000820	2015-04-07	1
000820	2015-04-13	2
000820	2015-04-20	3
000820	2015-04-27	3
000820	2015-05-04	2
000820	2015-05-11	0
000820	2015-05-18	0
000820	2015-05-25	1
000820	2015-06-01	0
000820	2015-06-08	1
000820	2015-06-15	3
000820	2015-06-23	3
000820	2015-06-29	3
000820	2015-07-06	3
000820	2015-07-13	0
000820	2015-07-20	0
000820	2015-07-27	3
000820	2015-08-03	0
000820	2015-08-10	0
000820	2015-08-17	3
000820	2015-08-24	3
000820	2015-08-31	3
000820	2015-09-07	0
000820	2015-09-14	0
000820	2015-09-21	3
000820	2015-09-28	2
000820	2015-10-08	2
000820	2015-10-12	3
000820	2015-10-19	3
000820	2015-10-26	0
000820	2015-11-02	1
000820	2015-11-09	3
000820	2015-11-16	3
000820	2015-11-23	3
000820	2015-11-30	3
000820	2015-12-07	2
000820	2015-12-14	0
000820	2015-12-21	0
000820	2015-12-28	0
000820	2016-01-04	1
000820	2016-01-11	1
000820	2016-01-18	2
000820	2016-01-25	0
000820	2016-02-01	3
000820	2016-02-15	2
000820	2016-02-22	0
000820	2016-02-29	0
000820	2016-03-07	3
000820	2016-03-14	3
000820	2016-03-21	1
000820	2016-03-28	3
000820	2016-04-05	0
000820	2016-04-11	2
000820	2016-04-18	3
000820	2016-04-25	2
000820	2016-05-03	2
000820	2016-05-09	0
000820	2016-05-16	1
000820	2016-05-23	3
000820	2016-05-30	1
000820	2016-06-06	0
000820	2016-06-13	2
000820	2016-06-20	3
000820	2016-06-27	3
000820	2016-07-04	0
000820	2016-07-11	3
000820	2016-07-18	0
000820	2016-07-25	3
000820	2016-08-01	3
000820	2016-08-08	0
000820	2016-08-15	3
000820	2016-08-22	3
000820	2016-08-29	3
000820	2016-09-05	3
000820	2016-09-12	1
000820	2016-09-19	3
000820	2016-09-26	0
000820	2016-10-10	3
000820	2016-10-17	0
000820	2016-10-24	0
000820	2016-10-31	1
000820	2016-11-07	2
000820	2016-11-14	0
000820	2016-11-21	2
000820	2016-11-28	2
000820	2016-12-05	3
000820	2016-12-12	2
000820	2016-12-19	3
000820	2016-12-26	3
000820	2017-01-03	3
000820	2017-01-09	0
000820	2017-01-16	3
000820	2017-01-23	1
000820	2017-02-03	1
000820	2017-02-06	3
000820	2017-02-13	0
000820	2017-02-20	3
000820	2017-02-27	3
000820	2017-03-06	3
000820	2017-03-13	3
000820	2017-03-20	3
000820	2017-03-27	0
000820	2017-04-05	3
000820	2017-04-10	0
000820	2017-04-17	3
000820	2017-04-24	0
000820	2017-05-02	3
000820	2017-05-08	2
000820	2017-05-15	1
000820	2017-05-22	0
000820	2017-05-31	2
000820	2017-06-05	3
000820	2017-06-12	0
000820	2017-06-19	3
000820	2017-06-26	1
000820	2017-07-03	0
000820	2017-07-10	0
000820	2017-07-17	2
000820	2017-07-24	1
000820	2017-07-31	2
000820	2017-08-07	2
000820	2017-08-14	0
000820	2017-08-21	2
000820	2017-08-28	0
000820	2017-09-04	2
000820	2017-09-11	1
000820	2017-09-18	2
000820	2017-09-25	2
000820	2017-10-09	1
000820	2017-10-16	3
000821	2010-05-10	0
000821	2010-05-17	0
000821	2010-05-24	2
000821	2010-05-31	2
000821	2010-06-07	1
000821	2010-06-17	1
000821	2010-06-21	3
000821	2010-06-28	3
000821	2010-07-05	1
000821	2010-07-12	2
000821	2010-07-19	0
000821	2010-07-26	2
000821	2010-08-02	1
000821	2010-08-09	1
000821	2010-08-16	1
000821	2010-08-23	2
000821	2010-08-30	1
000821	2010-09-06	1
000821	2010-09-13	2
000821	2010-09-20	1
000821	2010-09-27	1
000821	2010-10-08	2
000821	2010-10-11	3
000821	2010-10-18	2
000821	2010-10-25	0
000821	2010-11-01	1
000821	2010-11-08	2
000821	2010-11-15	1
000821	2010-11-22	2
000821	2010-11-29	2
000821	2010-12-06	3
000821	2010-12-13	2
000821	2010-12-20	2
000821	2010-12-27	3
000821	2011-01-04	1
000821	2011-01-10	1
000821	2011-01-17	0
000821	2011-01-24	2
000821	2011-01-31	1
000821	2011-02-09	3
000821	2011-02-14	1
000821	2011-02-21	0
000821	2011-02-28	2
000821	2011-03-07	2
000821	2011-03-14	1
000821	2011-03-21	3
000821	2011-03-28	1
000821	2011-04-06	2
000821	2011-04-11	1
000821	2011-04-18	1
000821	2011-04-25	1
000821	2011-05-03	1
000821	2011-05-09	3
000821	2011-05-16	0
000821	2011-05-23	2
000821	2011-05-30	2
000821	2011-06-07	2
000821	2011-06-13	2
000821	2011-06-20	3
000821	2011-06-27	0
000821	2011-07-04	1
000821	2011-07-11	2
000821	2011-07-18	1
000821	2011-07-25	3
000821	2011-08-01	3
000821	2011-08-08	3
000821	2011-08-15	0
000821	2011-08-22	0
000821	2011-08-29	1
000821	2011-09-05	0
000821	2011-09-13	2
000821	2011-09-19	0
000821	2011-09-26	0
000821	2011-10-10	2
000821	2011-10-17	1
000821	2011-10-24	1
000821	2011-10-31	2
000821	2011-11-07	2
000821	2011-11-14	0
000821	2011-11-21	2
000821	2011-11-28	1
000821	2011-12-05	2
000821	2011-12-12	2
000821	2011-12-19	2
000821	2011-12-26	0
000821	2012-01-04	2
000821	2012-01-09	0
000821	2012-01-16	2
000821	2012-01-30	2
000821	2012-02-06	3
000821	2012-02-13	3
000821	2012-02-20	2
000821	2012-02-27	1
000821	2012-03-05	2
000821	2012-03-12	1
000821	2012-03-19	1
000821	2012-03-26	3
000821	2012-04-05	1
000821	2012-04-09	2
000821	2012-04-16	2
000821	2012-04-23	1
000821	2012-05-02	0
000821	2012-05-07	2
000821	2012-05-14	1
000821	2012-05-21	1
000821	2012-05-28	2
000821	2012-06-04	1
000821	2012-06-11	2
000821	2012-06-18	3
000821	2012-06-25	3
000821	2012-07-02	0
000821	2012-07-09	1
000821	2012-07-16	1
000821	2012-07-23	1
000821	2012-07-30	0
000821	2012-08-06	2
000821	2012-08-13	2
000821	2012-08-20	2
000821	2012-08-27	3
000821	2012-09-03	1
000821	2012-09-10	0
000821	2012-09-17	1
000821	2012-09-24	1
000821	2012-10-08	3
000821	2012-10-15	3
000821	2012-10-22	1
000821	2012-10-29	1
000821	2012-11-05	1
000821	2012-11-12	3
000821	2012-11-19	3
000821	2012-11-26	1
000821	2012-12-03	0
000821	2012-12-10	2
000821	2012-12-17	0
000821	2012-12-24	3
000821	2012-12-31	2
000821	2013-01-07	1
000821	2013-01-14	1
000821	2013-01-21	2
000821	2013-01-28	3
000821	2013-02-04	3
000821	2013-02-18	0
000821	2013-02-25	1
000821	2013-03-04	1
000821	2013-03-11	2
000821	2013-03-18	2
000821	2013-03-25	3
000821	2013-04-01	0
000821	2013-04-08	1
000821	2013-04-15	3
000821	2013-04-22	3
000821	2013-05-02	0
000821	2013-05-06	0
000821	2013-05-13	2
000821	2013-05-20	3
000821	2013-05-27	0
000821	2013-06-03	1
000821	2013-06-13	0
000821	2013-06-17	1
000821	2013-06-24	2
000821	2013-07-01	3
000821	2013-07-08	2
000821	2013-07-15	0
000821	2013-07-22	0
000821	2013-07-29	2
000821	2013-08-05	2
000821	2013-08-12	1
000821	2013-08-19	2
000821	2013-08-26	1
000821	2013-09-02	2
000821	2013-09-09	2
000821	2013-09-16	1
000821	2013-09-23	1
000821	2013-09-30	1
000821	2013-10-08	1
000821	2013-10-14	1
000821	2013-10-21	2
000821	2013-10-28	3
000821	2013-11-04	2
000821	2013-11-11	2
000821	2013-11-18	1
000821	2013-11-25	2
000821	2013-12-02	1
000821	2013-12-09	1
000821	2013-12-16	3
000821	2013-12-23	1
000821	2013-12-30	3
000821	2014-01-06	2
000821	2014-01-13	2
000821	2014-01-20	1
000821	2014-01-27	2
000821	2014-02-07	1
000821	2014-02-10	1
000821	2014-02-17	2
000821	2014-02-24	2
000821	2014-03-03	2
000821	2014-03-10	2
000821	2014-03-17	3
000821	2014-03-24	1
000821	2014-03-31	2
000821	2014-04-08	1
000821	2014-04-14	3
000821	2014-04-21	3
000821	2014-04-28	2
000821	2014-05-05	2
000821	2014-05-12	1
000821	2014-05-19	1
000821	2014-05-26	2
000821	2014-06-03	2
000821	2014-06-09	1
000821	2014-06-16	3
000821	2014-06-23	0
000821	2014-06-30	3
000821	2014-07-07	0
000821	2014-07-14	0
000821	2014-07-21	0
000821	2014-07-28	1
000821	2014-08-04	3
000821	2014-08-11	3
000821	2014-08-18	0
000821	2014-08-25	1
000821	2014-09-01	3
000821	2014-09-09	1
000821	2014-09-15	2
000821	2014-09-22	0
000821	2014-09-29	0
000821	2014-10-08	0
000821	2014-10-13	3
000821	2014-10-20	0
000821	2014-10-27	1
000821	2014-11-03	1
000821	2014-11-10	0
000821	2014-11-17	3
000821	2014-11-24	3
000821	2014-12-01	3
000821	2014-12-08	0
000821	2014-12-15	1
000821	2014-12-22	0
000821	2014-12-29	3
000821	2015-01-05	0
000821	2015-01-12	2
000821	2015-01-19	3
000821	2015-01-26	0
000821	2015-02-02	3
000821	2015-02-09	2
000821	2015-02-16	1
000821	2015-02-25	3
000821	2015-03-02	3
000821	2015-03-09	2
000821	2015-03-16	1
000821	2015-03-23	3
000821	2015-03-30	3
000821	2015-04-07	3
000821	2015-04-13	0
000821	2015-04-20	0
000821	2015-04-27	2
000821	2015-05-04	2
000821	2015-05-11	2
000821	2015-05-18	2
000821	2015-05-25	1
000821	2015-06-01	3
000821	2015-06-08	3
000821	2015-06-15	3
000821	2015-06-23	3
000821	2015-06-29	0
000821	2015-07-06	2
000821	2015-07-13	1
000821	2015-07-20	2
000821	2015-07-27	0
000821	2015-08-03	2
000821	2015-08-10	3
000821	2015-08-17	0
000821	2015-08-24	0
000821	2015-08-31	0
000821	2015-09-07	3
000821	2015-09-14	1
000821	2015-09-21	3
000821	2015-09-28	0
000821	2015-10-08	3
000821	2015-10-12	1
000821	2015-10-19	3
000821	2015-10-26	3
000821	2015-11-02	1
000821	2015-11-09	1
000821	2015-11-16	3
000821	2015-11-23	0
000821	2015-11-30	1
000821	2015-12-07	2
000821	2015-12-14	3
000821	2015-12-21	0
000821	2015-12-28	3
000821	2016-01-04	0
000821	2016-01-11	3
000821	2016-01-18	3
000821	2016-01-25	3
000821	2016-02-01	3
000821	2016-02-15	0
000821	2016-02-22	1
000821	2016-02-29	0
000821	2016-03-07	3
000821	2016-03-14	3
000821	2016-03-21	0
000821	2016-03-28	3
000821	2016-04-05	2
000821	2016-04-11	0
000821	2016-04-18	0
000821	2016-04-25	3
000821	2016-05-03	3
000821	2016-05-09	0
000821	2016-05-16	1
000821	2016-05-23	3
000821	2016-05-30	0
000821	2016-06-06	3
000821	2016-06-13	0
000821	2016-06-20	3
000821	2016-06-27	3
000821	2016-07-04	1
000821	2016-07-11	1
000821	2016-07-18	0
000821	2016-07-25	2
000821	2016-08-01	1
000821	2016-08-08	0
000821	2016-08-15	2
000821	2016-08-22	1
000821	2016-08-29	0
000821	2016-09-05	3
000821	2016-09-12	2
000821	2016-09-19	1
000821	2016-09-26	1
000821	2016-10-10	2
000821	2016-10-17	1
000821	2016-10-24	1
000821	2016-10-31	3
000821	2016-11-07	1
000821	2016-11-14	0
000821	2016-11-21	1
000821	2016-11-28	3
000821	2016-12-05	2
000821	2016-12-12	2
000821	2016-12-19	2
000821	2016-12-26	1
000821	2017-01-03	0
000821	2017-01-09	3
000821	2017-01-16	2
000821	2017-01-23	1
000821	2017-02-03	2
000821	2017-02-06	0
000821	2017-02-13	2
000821	2017-02-20	1
000821	2017-02-27	2
000821	2017-03-06	2
000821	2017-03-13	1
000821	2017-03-20	2
000821	2017-03-27	3
000821	2017-04-05	0
000821	2017-04-10	2
000821	2017-04-17	3
000821	2017-04-24	2
000821	2017-05-02	2
000821	2017-05-08	3
000821	2017-05-15	0
000821	2017-05-22	3
000821	2017-05-31	3
000821	2017-06-05	0
000821	2017-06-12	1
000821	2017-06-19	0
000821	2017-06-26	2
000821	2017-07-03	1
000821	2017-07-10	0
000821	2017-07-17	1
000821	2017-07-24	0
000821	2017-07-31	0
000821	2017-08-07	2
000821	2017-08-14	3
000821	2017-08-21	2
000821	2017-08-28	0
000821	2017-09-04	2
000821	2017-09-11	2
000821	2017-09-18	3
000821	2017-09-25	0
000821	2017-10-09	3
000821	2017-10-16	3
600252	2010-05-10	2
600252	2010-05-17	3
600252	2010-05-24	0
600252	2010-05-31	2
600252	2010-06-07	2
600252	2010-06-17	3
600252	2010-06-21	0
600252	2010-06-28	1
600252	2010-07-05	3
600252	2010-07-12	2
600252	2010-07-19	3
600252	2010-07-26	3
600252	2010-08-02	3
600252	2010-08-09	3
600252	2010-08-16	0
600252	2010-08-23	2
600252	2010-08-30	3
600252	2010-09-06	3
600252	2010-09-13	2
600252	2010-09-20	0
600252	2010-09-27	2
600252	2010-10-08	3
600252	2010-10-11	0
600252	2010-10-18	2
600252	2010-10-25	0
600252	2010-11-01	3
600252	2010-11-08	3
600252	2010-11-15	1
600252	2010-11-22	2
600252	2010-11-29	2
600252	2010-12-06	2
600252	2010-12-13	3
600252	2010-12-20	0
600252	2010-12-27	2
600252	2011-01-04	2
600252	2011-01-10	3
600252	2011-01-17	0
600252	2011-01-24	0
600252	2011-01-31	3
600252	2011-02-09	1
600252	2011-02-14	0
600252	2011-02-21	0
600252	2011-02-28	2
600252	2011-03-07	1
600252	2011-03-14	1
600252	2011-03-21	1
600252	2011-03-28	1
600252	2011-04-06	2
600252	2011-04-11	3
600252	2011-04-18	2
600252	2011-04-25	3
600252	2011-05-03	3
600252	2011-05-09	3
600252	2011-05-16	0
600252	2011-05-23	1
600252	2011-05-30	2
600252	2011-06-07	0
600252	2011-06-13	3
600252	2011-06-20	2
600252	2011-06-27	2
600252	2011-07-04	3
600252	2011-07-11	3
600252	2011-07-18	3
600252	2011-07-25	3
600252	2011-08-01	3
600252	2011-08-08	1
600252	2011-08-15	1
600252	2011-08-22	0
600252	2011-08-29	0
600252	2011-09-05	0
600252	2011-09-13	0
600252	2011-09-19	3
600252	2011-09-26	0
600252	2011-10-10	3
600252	2011-10-17	2
600252	2011-10-24	3
600252	2011-10-31	1
600252	2011-11-07	2
600252	2011-11-14	0
600252	2011-11-21	0
600252	2011-11-28	0
600252	2011-12-05	1
600252	2011-12-12	3
600252	2011-12-19	1
600252	2011-12-26	1
600252	2012-01-04	3
600252	2012-01-09	0
600252	2012-01-16	0
600252	2012-01-30	3
[truncated: 117,949 more rows]
