# Supplementary material for: Innovative deep matching algorithm for stock portfolio selection using deep stock profiles
Source: PLoS One. 2020 Nov 4;15(11):e0241573. doi: 10.1371/journal.pone.0241573 (PMC7641377; doi:10.1371/journal.pone.0241573)
Supplement: S6 File — (CSV) [file pone.0241573.s006.csv]

order/transaction time	security code	buy/sell	open/close	order quantity	transaction quantity	order price	transaction price	transaction amount	commission	order status
2013-01-07 / 2013-01-07	000726.XSHE 000726 鲁泰A	buy	timable	38200	38200	market price	6.52	249064.00	249.06	FFL
2013-01-07 / 2013-01-07	300059.XSHE 300059 东方财富	buy	timable	27100	27100	market price	9.17	248507.00	248.51	FFL
2013-01-07 / --	000017.XSHE 000017 *ST中华A	buy	timable	59600	0	market price	0.00	0	0	void
2013-01-07 / 2013-01-07	600522.XSHG 600522 中天科技	buy	timable	31400	31400	market price	7.94	249316.00	249.32	FFL
2013-01-07 / 2013-01-07	600107.XSHG 600107 美尔雅	buy	timable	33900	33900	market price	7.35	249165.00	249.16	FFL
2013-01-07 / 2013-01-07	600770.XSHG 600770 综艺股份	buy	timable	41000	41000	market price	6.07	248870.00	248.87	FFL
2013-01-07 / 2013-01-07	600152.XSHG 600152 维科技术	buy	timable	57300	57300	market price	4.34	248682.00	248.68	FFL
2013-01-07 / --	000545.XSHE 000545 金浦钛业	buy	timable	40300	0	market price	0.00	0	0	void
2013-01-07 / 2013-01-07	300045.XSHE 300045 华力创通	buy	timable	20300	20300	market price	12.20	247660.00	247.66	FFL
2013-01-07 / 2013-01-07	300061.XSHE 300061 旗天科技	buy	timable	31900	31900	market price	7.82	249458.00	249.46	FFL
2013-01-07 / 2013-01-07	600601.XSHG 600601 方正科技	buy	timable	105400	105400	market price	2.37	249798.00	249.8	FFL
2013-01-07 / 2013-01-07	600965.XSHG 600965 福成股份	buy	timable	44200	44200	market price	5.68	251056.00	251.06	FFL
2013-01-07 / 2013-01-07	600259.XSHG 600259 广晟有色	buy	timable	4100	4100	market price	59.30	243130.00	243.13	FFL
2013-01-07 / 2013-01-07	300042.XSHE 300042 朗科科技	buy	timable	30300	30300	market price	8.21	248763.00	248.76	FFL
2013-01-07 / 2013-01-07	600128.XSHG 600128 弘业股份	buy	timable	29000	29000	market price	8.65	250850.00	250.85	FFL
2013-01-07 / --	000078.XSHE 000078 海王生物	buy	timable	43200	0	market price	0.00	0	0	wait for the trade
2013-01-07 / 2013-01-07	000541.XSHE 000541 佛山照明	buy	timable	38100	38100	market price	6.55	249555.00	249.56	FFL
2013-01-07 / 2013-01-07	600603.XSHG 600603 广汇物流	buy	timable	59500	59500	market price	4.11	244545.00	244.55	FFL
2013-01-07 / 2013-01-07	600877.XSHG 600877 ST电能	buy	timable	82700	82700	market price	2.98	246446.00	246.45	FFL
2013-01-07 / --	600247.XSHG 600247 *ST成城	buy	timable	62000	0	market price	0.00	0	0	void
2013-01-07 / 2013-01-07	600747.XSHG 600747 退市大控	buy	timable	54500	54500	market price	4.58	249610.00	249.61	FFL
2013-01-07 / 2013-01-07	600716.XSHG 600716 凤凰股份	buy	timable	48700	48700	market price	5.06	246422.00	246.42	FFL
2013-01-07 / 2013-01-07	600692.XSHG 600692 亚通股份	buy	timable	41500	41500	market price	6.01	249415.00	249.41	FFL
2013-01-07 / 2013-01-07	600059.XSHG 600059 古越龙山	buy	timable	22400	22400	market price	11.15	249760.00	249.76	FFL
2013-01-07 / 2013-01-07	000727.XSHE 000727 *ST东科	buy	timable	58600	58600	market price	4.25	249050.00	249.05	FFL
2013-01-07 / 2013-01-07	600616.XSHG 600616 金枫酒业	buy	timable	28200	28200	market price	8.81	248442.00	248.44	FFL
2013-01-07 / 2013-01-07	000821.XSHE 000821 京山轻机	buy	timable	67200	67200	market price	3.69	247968.00	247.97	FFL
2013-01-07 / 2013-01-07	600233.XSHG 600233 圆通速递	buy	timable	30400	30400	market price	8.21	249584.00	249.58	FFL
2013-01-07 / --	600728.XSHG 600728 佳都科技	buy	timable	29000	0	market price	0.00	0	0	void
2013-01-07 / 2013-01-07	600071.XSHG 600071 凤凰光学	buy	timable	39600	39600	market price	6.24	247104.00	247.1	FFL
2013-01-07 / 2013-01-07	600643.XSHG 600643 爱建集团	buy	timable	31800	31800	market price	7.86	249948.00	249.95	FFL
2013-01-07 / 2013-01-07	000049.XSHE 000049 德赛电池	buy	timable	8200	8200	market price	30.00	246000.00	246	FFL
2013-01-07 / 2013-01-07	000851.XSHE 000851 高鸿股份	buy	timable	40100	40100	market price	6.27	251427.00	251.43	FFL
2013-01-07 / 2013-01-07	600502.XSHG 600502 安徽建工	buy	timable	21700	21700	market price	11.45	248465.00	248.47	FFL
2013-01-07 / 2013-01-07	000576.XSHE 000576 广东甘化	buy	timable	38800	38800	market price	6.47	251036.00	251.04	FFL
2013-01-07 / 2013-01-07	000151.XSHE 000151 中成股份	buy	timable	36100	36100	market price	6.91	249451.00	249.45	FFL
2013-01-07 / 2013-01-07	600898.XSHG 600898 *ST美讯	buy	timable	55000	55000	market price	4.54	249700.00	249.7	FFL
2013-01-07 / 2013-01-07	600410.XSHG 600410 华胜天成	buy	timable	40400	40400	market price	6.14	248056.00	248.06	FFL
2013-01-07 / 2013-01-07	600755.XSHG 600755 厦门国贸	buy	timable	57000	57000	market price	4.38	249660.00	249.66	FFL
2013-01-07 / 2013-01-07	600202.XSHG 600202 哈空调	buy	timable	49900	49900	market price	4.99	249001.00	249	FFL
2013-01-14 / 2013-01-14	600747.XSHG 600747 退市大控	sell	close a position	54500	54500	market price	4.57	249065.00	498.13	FFL
2013-01-14 / 2013-01-14	600716.XSHG 600716 凤凰股份	sell	close a position	48700	48700	market price	5.01	243987.00	487.97	FFL
2013-01-14 / 2013-01-14	000726.XSHE 000726 鲁泰A	sell	close a position	38200	38200	market price	7.04	268928.00	537.86	FFL
2013-01-14 / 2013-01-14	600643.XSHG 600643 爱建集团	sell	close a position	31800	31800	market price	7.60	241680.00	483.36	FFL
2013-01-14 / 2013-01-14	600692.XSHG 600692 亚通股份	sell	close a position	41500	41500	market price	6.30	261450.00	522.9	FFL
2013-01-14 / 2013-01-14	600128.XSHG 600128 弘业股份	sell	close a position	29000	29000	market price	8.53	247370.00	494.74	FFL
2013-01-14 / 2013-01-14	000049.XSHE 000049 德赛电池	sell	close a position	8200	8200	market price	30.90	253380.00	506.76	FFL
2013-01-14 / 2013-01-14	300059.XSHE 300059 东方财富	sell	close a position	27100	27100	market price	9.54	258534.00	517.07	FFL
2013-01-14 / 2013-01-14	600502.XSHG 600502 安徽建工	sell	close a position	21700	21700	market price	11.10	240870.00	481.74	FFL
2013-01-14 / 2013-01-14	000576.XSHE 000576 广东甘化	sell	close a position	38800	38800	market price	6.64	257632.00	515.26	FFL
2013-01-14 / 2013-01-14	600059.XSHG 600059 古越龙山	sell	close a position	22400	22400	market price	11.19	250656.00	501.31	FFL
2013-01-14 / 2013-01-14	600522.XSHG 600522 中天科技	sell	close a position	31400	31400	market price	8.18	256852.00	513.7	FFL
2013-01-14 / 2013-01-14	000727.XSHE 000727 *ST东科	sell	close a position	58600	58600	market price	4.26	249636.00	499.27	FFL
2013-01-14 / 2013-01-14	600898.XSHG 600898 *ST美讯	sell	close a position	55000	55000	market price	4.75	261250.00	522.5	FFL
2013-01-14 / 2013-01-14	600071.XSHG 600071 凤凰光学	sell	close a position	39600	39600	market price	5.94	235224.00	470.45	FFL
2013-01-14 / 2013-01-14	600770.XSHG 600770 综艺股份	sell	close a position	41000	41000	market price	6.10	250100.00	500.2	FFL
2013-01-14 / 2013-01-14	000151.XSHE 000151 中成股份	sell	close a position	36100	36100	market price	7.28	262808.00	525.62	FFL
2013-01-14 / 2013-01-14	600616.XSHG 600616 金枫酒业	sell	close a position	28200	28200	market price	9.24	260568.00	521.14	FFL
2013-01-14 / 2013-01-14	600152.XSHG 600152 维科技术	sell	close a position	57300	57300	market price	4.59	263007.00	526.01	FFL
2013-01-14 / 2013-01-14	600877.XSHG 600877 ST电能	sell	close a position	82700	82700	market price	2.99	247273.00	494.55	FFL
2013-01-14 / 2013-01-14	300061.XSHE 300061 旗天科技	sell	close a position	31900	31900	market price	7.76	247544.00	495.09	FFL
2013-01-14 / 2013-01-14	600410.XSHG 600410 华胜天成	sell	close a position	40400	40400	market price	6.30	254520.00	509.04	FFL
2013-01-14 / 2013-01-14	600755.XSHG 600755 厦门国贸	sell	close a position	57000	57000	market price	4.25	242250.00	484.5	FFL
2013-01-14 / 2013-01-14	300045.XSHE 300045 华力创通	sell	close a position	20300	20300	market price	15.95	323785.00	647.57	FFL
2013-01-14 / 2013-01-14	600601.XSHG 600601 方正科技	sell	close a position	105400	105400	market price	2.34	246636.00	493.27	FFL
2013-01-14 / 2013-01-14	600965.XSHG 600965 福成股份	sell	close a position	44200	44200	market price	5.81	256802.00	513.6	FFL
2013-01-14 / 2013-01-14	600259.XSHG 600259 广晟有色	sell	close a position	4100	4100	market price	58.70	240670.00	481.34	FFL
2013-01-14 / 2013-01-14	600107.XSHG 600107 美尔雅	sell	close a position	33900	33900	market price	7.50	254250.00	508.5	FFL
2013-01-14 / 2013-01-14	000821.XSHE 000821 京山轻机	sell	close a position	67200	67200	market price	3.65	245280.00	490.56	FFL
2013-01-14 / 2013-01-14	600233.XSHG 600233 圆通速递	sell	close a position	30400	30400	market price	8.15	247760.00	495.52	FFL
2013-01-14 / 2013-01-14	000851.XSHE 000851 高鸿股份	sell	close a position	40100	40100	market price	6.31	253031.00	506.06	FFL
2013-01-14 / 2013-01-14	000541.XSHE 000541 佛山照明	sell	close a position	38100	38100	market price	6.40	243840.00	487.68	FFL
2013-01-14 / 2013-01-14	600603.XSHG 600603 广汇物流	sell	close a position	59500	59500	market price	4.35	258825.00	517.65	FFL
2013-01-14 / 2013-01-14	300042.XSHE 300042 朗科科技	sell	close a position	30300	30300	market price	8.38	253914.00	507.83	FFL
2013-01-14 / 2013-01-14	600202.XSHG 600202 哈空调	sell	close a position	49900	49900	market price	5.14	256486.00	512.97	FFL
2013-01-14 / 2013-01-14	000928.XSHE 000928 中钢国际	buy	timable	31400	31400	market price	8.05	252770.00	252.77	FFL
2013-01-14 / 2013-01-14	600382.XSHG 600382 广东明珠	buy	timable	33700	33700	market price	7.51	253087.00	253.09	FFL
2013-01-14 / 2013-01-14	300036.XSHE 300036 超图软件	buy	timable	21000	21000	market price	12.30	258300.00	258.3	FFL
2013-01-14 / 2013-01-14	000702.XSHE 000702 正虹科技	buy	timable	60400	60400	market price	4.21	254284.00	254.28	FFL
2013-01-14 / 2013-01-14	600343.XSHG 600343 航天动力	buy	timable	24600	24600	market price	10.33	254118.00	254.12	FFL
2013-01-14 / 2013-01-14	000011.XSHE 000011 深物业A	buy	timable	37600	37600	market price	6.77	254552.00	254.55	FFL
2013-01-14 / 2013-01-14	000713.XSHE 000713 丰乐种业	buy	timable	24300	24300	market price	10.48	254664.00	254.66	FFL
2013-01-14 / 2013-01-14	300042.XSHE 300042 朗科科技	buy	timable	30000	30000	market price	8.38	251400.00	251.4	FFL
2013-01-14 / 2013-01-14	000426.XSHE 000426 兴业矿业	buy	timable	20700	20700	market price	11.55	239085.00	239.09	FFL
2013-01-14 / 2013-01-14	600116.XSHG 600116 三峡水利	buy	timable	21800	21800	market price	11.68	254624.00	254.62	FFL
2013-01-14 / 2013-01-14	600303.XSHG 600303 曙光股份	buy	timable	56300	56300	market price	4.40	247720.00	247.72	FFL
2013-01-14 / 2013-01-14	300052.XSHE 300052 中青宝	buy	timable	23300	23300	market price	11.00	256300.00	256.3	FFL
2013-01-14 / 2013-01-14	600128.XSHG 600128 弘业股份	buy	timable	29600	29600	market price	8.53	252488.00	252.49	FFL
2013-01-14 / 2013-01-14	000563.XSHE 000563 陕国投A	buy	timable	20100	20100	market price	12.60	253260.00	253.26	FFL
2013-01-14 / 2013-01-14	000682.XSHE 000682 东方电子	buy	timable	83900	83900	market price	3.03	254217.00	254.22	FFL
2013-01-14 / 2013-01-14	000856.XSHE 000856 冀东装备	buy	timable	39500	39500	market price	6.44	254380.00	254.38	FFL
2013-01-14 / 2013-01-14	600093.XSHG 600093 易见股份	buy	timable	51600	51600	market price	4.93	254388.00	254.39	FFL
2013-01-14 / 2013-01-14	600603.XSHG 600603 广汇物流	buy	timable	58900	58900	market price	4.35	256215.00	256.21	FFL
2013-01-14 / 2013-01-14	600339.XSHG 600339 中油工程	buy	timable	54500	54500	market price	4.70	256150.00	256.15	FFL
2013-01-14 / --	600247.XSHG 600247 *ST成城	buy	timable	63300	0	market price	0.00	0	0	void
2013-01-14 / 2013-01-14	600652.XSHG 600652 ST游久	buy	timable	57600	57600	market price	4.44	255744.00	255.74	FFL
2013-01-14 / 2013-01-14	600080.XSHG 600080 ST金花	buy	timable	37300	37300	market price	6.80	253640.00	253.64	FFL
2013-01-14 / 2013-01-14	000659.XSHE 000659 珠海中富	buy	timable	94500	94500	market price	2.70	255150.00	255.15	FFL
2013-01-14 / 2013-01-14	600051.XSHG 600051 宁波联合	buy	timable	37100	37100	market price	6.82	253022.00	253.02	FFL
2013-01-14 / 2013-01-14	600540.XSHG 600540 新赛股份	buy	timable	46600	46600	market price	5.45	253970.00	253.97	FFL
2013-01-14 / 2013-01-14	300024.XSHE 300024 机器人	buy	timable	9100	9100	market price	28.27	257257.00	257.26	FFL
2013-01-14 / 2013-01-14	600891.XSHG 600891 *ST秋林	buy	timable	36700	36700	market price	6.95	255065.00	255.07	FFL
2013-01-14 / 2013-01-14	600232.XSHG 600232 金鹰股份	buy	timable	59700	59700	market price	4.46	266262.00	266.26	FFL
2013-01-14 / 2013-01-14	600599.XSHG 600599 *ST熊猫	buy	timable	23300	23300	market price	10.87	253271.00	253.27	FFL
2013-01-14 / 2013-01-14	600233.XSHG 600233 圆通速递	buy	timable	31000	31000	market price	8.15	252650.00	252.65	FFL
2013-01-14 / --	600728.XSHG 600728 佳都科技	buy	timable	29600	0	market price	0.00	0	0	void
2013-01-14 / --	600807.XSHG 600807 济南高新	buy	timable	36200	0	market price	0.00	0	0	void
2013-01-14 / 2013-01-14	600275.XSHG 600275 ST昌鱼	buy	timable	45900	45900	market price	5.51	252909.00	252.91	FFL
2013-01-14 / 2013-01-14	300022.XSHE 300022 吉峰科技	buy	timable	31800	31800	market price	7.96	253128.00	253.13	FFL
2013-01-14 / 2013-01-14	000838.XSHE 000838 财信发展	buy	timable	31000	31000	market price	8.22	254820.00	254.82	FFL
2013-01-14 / 2013-01-14	000859.XSHE 000859 国风塑业	buy	timable	64900	64900	market price	3.91	253759.00	253.76	FFL
2013-01-14 / 2013-01-14	000777.XSHE 000777 中核科技	buy	timable	13300	13300	market price	18.95	252035.00	252.03	FFL
2013-01-14 / 2013-01-14	000762.XSHE 000762 西藏矿业	buy	timable	21100	21100	market price	12.08	254888.00	254.89	FFL
2013-01-14 / 2013-01-14	600539.XSHG 600539 ST狮头	buy	timable	46000	46000	market price	5.52	253920.00	253.92	FFL
2013-01-14 / 2013-01-14	000014.XSHE 000014 沙河股份	buy	timable	31900	31900	market price	7.94	253286.00	253.29	FFL
2013-01-21 / 2013-01-21	600339.XSHG 600339 中油工程	sell	close a position	54500	54500	market price	5.00	272500.00	545	FFL
2013-01-21 / 2013-01-21	000928.XSHE 000928 中钢国际	sell	close a position	31400	31400	market price	8.70	273180.00	546.36	FFL
2013-01-21 / 2013-01-21	600116.XSHG 600116 三峡水利	sell	close a position	21800	21800	market price	13.19	287542.00	575.08	FFL
2013-01-21 / 2013-01-21	600080.XSHG 600080 ST金花	sell	close a position	37300	37300	market price	7.19	268187.00	536.37	FFL
2013-01-21 / 2013-01-21	300052.XSHE 300052 中青宝	sell	close a position	23300	23300	market price	11.54	268882.00	537.76	FFL
2013-01-21 / 2013-01-21	600540.XSHG 600540 新赛股份	sell	close a position	46600	46600	market price	5.96	277736.00	555.47	FFL
2013-01-21 / 2013-01-21	600128.XSHG 600128 弘业股份	sell	close a position	29600	29600	market price	9.70	287120.00	574.24	FFL
2013-01-21 / 2013-01-21	000563.XSHE 000563 陕国投A	sell	close a position	20100	20100	market price	13.85	278385.00	556.77	FFL
2013-01-21 / 2013-01-21	300024.XSHE 300024 机器人	sell	close a position	9100	9100	market price	33.00	300300.00	600.6	FFL
2013-01-21 / 2013-01-21	000682.XSHE 000682 东方电子	sell	close a position	83900	83900	market price	3.23	270997.00	541.99	FFL
2013-01-21 / 2013-01-21	600382.XSHG 600382 广东明珠	sell	close a position	33700	33700	market price	7.62	256794.00	513.59	FFL
2013-01-21 / 2013-01-21	600051.XSHG 600051 宁波联合	sell	close a position	37100	37100	market price	7.38	273798.00	547.6	FFL
2013-01-21 / 2013-01-21	600891.XSHG 600891 *ST秋林	sell	close a position	36700	36700	market price	7.37	270479.00	540.96	FFL
2013-01-21 / 2013-01-21	600303.XSHG 600303 曙光股份	sell	close a position	56300	56300	market price	4.60	258980.00	517.96	FFL
2013-01-21 / 2013-01-21	300022.XSHE 300022 吉峰科技	sell	close a position	31800	31800	market price	8.90	283020.00	566.04	FFL
2013-01-21 / 2013-01-21	300036.XSHE 300036 超图软件	sell	close a position	21000	21000	market price	11.84	248640.00	497.28	FFL
2013-01-21 / 2013-01-21	600232.XSHG 600232 金鹰股份	sell	close a position	59700	59700	market price	4.85	289545.00	579.09	FFL
2013-01-21 / 2013-01-21	600275.XSHG 600275 ST昌鱼	sell	close a position	45900	45900	market price	5.76	264384.00	528.77	FFL
2013-01-21 / 2013-01-21	000702.XSHE 000702 正虹科技	sell	close a position	60400	60400	market price	4.41	266364.00	532.73	FFL
2013-01-21 / 2013-01-21	600599.XSHG 600599 *ST熊猫	sell	close a position	23300	23300	market price	11.74	273542.00	547.08	FFL
2013-01-21 / 2013-01-21	000838.XSHE 000838 财信发展	sell	close a position	31000	31000	market price	9.00	279000.00	558	FFL
2013-01-21 / 2013-01-21	000856.XSHE 000856 冀东装备	sell	close a position	39500	39500	market price	6.45	254775.00	509.55	FFL
2013-01-21 / 2013-01-21	000777.XSHE 000777 中核科技	sell	close a position	13300	13300	market price	19.55	260015.00	520.03	FFL
2013-01-21 / 2013-01-21	000011.XSHE 000011 深物业A	sell	close a position	37600	37600	market price	7.65	287640.00	575.28	FFL
2013-01-21 / 2013-01-21	600093.XSHG 600093 易见股份	sell	close a position	51600	51600	market price	5.26	271416.00	542.83	FFL
2013-01-21 / 2013-01-21	000713.XSHE 000713 丰乐种业	sell	close a position	24300	24300	market price	11.24	273132.00	546.26	FFL
2013-01-21 / 2013-01-21	000859.XSHE 000859 国风塑业	sell	close a position	64900	64900	market price	4.10	266090.00	532.18	FFL
2013-01-21 / 2013-01-21	600539.XSHG 600539 ST狮头	sell	close a position	46000	46000	market price	5.67	260820.00	521.64	FFL
2013-01-21 / 2013-01-21	600652.XSHG 600652 ST游久	sell	close a position	57600	57600	market price	4.68	269568.00	539.14	FFL
2013-01-21 / 2013-01-21	000659.XSHE 000659 珠海中富	sell	close a position	94500	94500	market price	2.86	270270.00	540.54	FFL
2013-01-21 / 2013-01-21	300042.XSHE 300042 朗科科技	sell	close a position	30000	30000	market price	9.28	278400.00	556.8	FFL
2013-01-21 / 2013-01-21	600233.XSHG 600233 圆通速递	sell	close a position	31000	31000	market price	8.60	266600.00	533.2	FFL
2013-01-21 / 2013-01-21	000762.XSHE 000762 西藏矿业	sell	close a position	21100	21100	market price	12.77	269447.00	538.89	FFL
2013-01-21 / 2013-01-21	600343.XSHG 600343 航天动力	sell	close a position	24600	24600	market price	12.27	301842.00	603.68	FFL
2013-01-21 / 2013-01-21	600603.XSHG 600603 广汇物流	sell	close a position	58900	58900	market price	4.56	268584.00	537.17	FFL
2013-01-21 / 2013-01-21	000014.XSHE 000014 沙河股份	sell	close a position	31900	31900	market price	9.78	311982.00	623.96	FFL
2013-01-21 / 2013-01-21	000426.XSHE 000426 兴业矿业	sell	close a position	20700	20700	market price	12.75	263925.00	527.85	FFL
2013-01-21 / 2013-01-21	600359.XSHG 600359 新农开发	buy	timable	48000	48000	market price	5.64	270720.00	270.72	FFL
2013-01-21 / 2013-01-21	600382.XSHG 600382 广东明珠	buy	timable	35500	35500	market price	7.62	270510.00	270.51	FFL
2013-01-21 / --	000017.XSHE 000017 *ST中华A	buy	timable	64600	0	market price	0.00	0	0	void
2013-01-21 / 2013-01-21	600522.XSHG 600522 中天科技	buy	timable	31400	31400	market price	8.75	274750.00	274.75	FFL
2013-01-21 / 2013-01-21	000702.XSHE 000702 正虹科技	buy	timable	61200	61200	market price	4.41	269892.00	269.89	FFL
2013-01-21 / --	000545.XSHE 000545 金浦钛业	buy	timable	43600	0	market price	0.00	0	0	void
2013-01-21 / 2013-01-21	000623.XSHE 000623 吉林敖东	buy	timable	14800	14800	market price	18.33	271284.00	271.28	FFL
2013-01-21 / 2013-01-21	000868.XSHE 000868 ST安凯	buy	timable	57500	57500	market price	4.74	272550.00	272.55	FFL
2013-01-21 / 2013-01-21	600802.XSHG 600802 福建水泥	buy	timable	37800	37800	market price	7.25	274050.00	274.05	FFL
2013-01-21 / 2013-01-21	000755.XSHE 000755 山西路桥	buy	timable	48200	48200	market price	5.60	269920.00	269.92	FFL
2013-01-21 / 2013-01-21	000856.XSHE 000856 冀东装备	buy	timable	42100	42100	market price	6.45	271545.00	271.55	FFL
2013-01-21 / 2013-01-21	600678.XSHG 600678 四川金顶	buy	timable	41800	41800	market price	6.45	269610.00	269.61	FFL
2013-01-21 / 2013-01-21	600355.XSHG 600355 精伦电子	buy	timable	53200	53200	market price	5.04	268128.00	268.13	FFL
2013-01-21 / 2013-01-21	000505.XSHE 000505 京粮控股	buy	timable	89300	89300	market price	3.03	270579.00	270.58	FFL
2013-01-21 / 2013-01-21	600877.XSHG 600877 ST电能	buy	timable	78900	78900	market price	3.47	273783.00	273.78	FFL
2013-01-21 / 2013-01-21	600326.XSHG 600326 西藏天路	buy	timable	28100	28100	market price	9.64	270884.00	270.88	FFL
2013-01-21 / 2013-01-21	600466.XSHG 600466 蓝光发展	buy	timable	51800	51800	market price	5.23	270914.00	270.91	FFL
2013-01-21 / 2013-01-21	600747.XSHG 600747 退市大控	buy	timable	54300	54300	market price	4.95	268785.00	268.79	FFL
2013-01-21 / 2013-01-21	600095.XSHG 600095 哈高科	buy	timable	49700	49700	market price	5.45	270865.00	270.87	FFL
2013-01-21 / 2013-01-21	600051.XSHG 600051 宁波联合	buy	timable	36700	36700	market price	7.38	270846.00	270.85	FFL
2013-01-21 / 2013-01-21	000502.XSHE 000502 绿景控股	buy	timable	43200	43200	market price	6.26	270432.00	270.43	FFL
2013-01-21 / 2013-01-21	600365.XSHG 600365 通葡股份	buy	timable	28500	28500	market price	9.51	271035.00	271.03	FFL
2013-01-21 / 2013-01-21	600784.XSHG 600784 鲁银投资	buy	timable	37500	37500	market price	7.28	273000.00	273	FFL
2013-01-21 / 2013-01-21	600599.XSHG 600599 *ST熊猫	buy	timable	23100	23100	market price	11.74	271194.00	271.19	FFL
2013-01-21 / 2013-01-21	600162.XSHG 600162 香江控股	buy	timable	43300	43300	market price	6.25	270625.00	270.63	FFL
2013-01-21 / 2013-01-21	600606.XSHG 600606 绿地控股	buy	timable	43000	43000	market price	6.34	272620.00	272.62	FFL
2013-01-21 / 2013-01-21	000829.XSHE 000829 天音控股	buy	timable	57000	57000	market price	4.71	268470.00	268.47	FFL
2013-01-21 / 2013-01-21	600106.XSHG 600106 重庆路桥	buy	timable	68000	68000	market price	3.98	270640.00	270.64	FFL
2013-01-21 / 2013-01-21	600789.XSHG 600789 鲁抗医药	buy	timable	64600	64600	market price	4.20	271320.00	271.32	FFL
2013-01-21 / 2013-01-21	600233.XSHG 600233 圆通速递	buy	timable	31400	31400	market price	8.60	270040.00	270.04	FFL
2013-01-21 / --	600980.XSHG 600980 北矿科技	buy	timable	23500	0	market price	0.00	0	0	void
2013-01-21 / 2013-01-21	000056.XSHE 000056 皇庭国际	buy	timable	17500	17500	market price	15.44	270200.00	270.2	FFL
2013-01-21 / 2013-01-21	000851.XSHE 000851 高鸿股份	buy	timable	40400	40400	market price	6.72	271488.00	271.49	FFL
2013-01-21 / 2013-01-21	600502.XSHG 600502 安徽建工	buy	timable	22200	22200	market price	12.22	271284.00	271.28	FFL
2013-01-21 / 2013-01-21	000576.XSHE 000576 广东甘化	buy	timable	39400	39400	market price	6.89	271466.00	271.47	FFL
2013-01-21 / 2013-01-21	600054.XSHG 600054 黄山旅游	buy	timable	20800	20800	market price	13.08	272064.00	272.06	FFL
2013-01-21 / 2013-01-21	600275.XSHG 600275 ST昌鱼	buy	timable	47000	47000	market price	5.76	270720.00	270.72	FFL
2013-01-21 / 2013-01-21	600101.XSHG 600101 明星电力	buy	timable	25800	25800	market price	10.39	268062.00	268.06	FFL
2013-01-21 / 2013-01-21	000014.XSHE 000014 沙河股份	buy	timable	30000	30000	market price	9.78	293400.00	293.4	FFL
2013-01-21 / 2013-01-21	600720.XSHG 600720 祁连山	buy	timable	26300	26300	market price	10.28	270364.00	270.36	FFL
2013-01-28 / 2013-01-28	600326.XSHG 600326 西藏天路	sell	close a position	28100	28100	market price	8.88	249528.00	499.06	FFL
2013-01-28 / 2013-01-28	600466.XSHG 600466 蓝光发展	sell	close a position	51800	51800	market price	4.97	257446.00	514.89	FFL
2013-01-28 / 2013-01-28	600747.XSHG 600747 退市大控	sell	close a position	54300	54300	market price	4.81	261183.00	522.37	FFL
2013-01-28 / 2013-01-28	600095.XSHG 600095 哈高科	sell	close a position	49700	49700	market price	5.30	263410.00	526.82	FFL
2013-01-28 / 2013-01-28	600162.XSHG 600162 香江控股	sell	close a position	43300	43300	market price	6.27	271491.00	542.98	FFL
2013-01-28 / 2013-01-28	600054.XSHG 600054 黄山旅游	sell	close a position	20800	20800	market price	12.39	257712.00	515.42	FFL
2013-01-28 / 2013-01-28	000056.XSHE 000056 皇庭国际	sell	close a position	17500	17500	market price	15.52	271600.00	543.2	FFL
2013-01-28 / 2013-01-28	600802.XSHG 600802 福建水泥	sell	close a position	37800	37800	market price	7.02	265356.00	530.71	FFL
2013-01-28 / 2013-01-28	000576.XSHE 000576 广东甘化	sell	close a position	39400	39400	market price	7.22	284468.00	568.94	FFL
2013-01-28 / 2013-01-28	600502.XSHG 600502 安徽建工	sell	close a position	22200	22200	market price	12.35	274170.00	548.34	FFL
2013-01-28 / 2013-01-28	600382.XSHG 600382 广东明珠	sell	close a position	35500	35500	market price	7.30	259150.00	518.3	FFL
2013-01-28 / 2013-01-28	600051.XSHG 600051 宁波联合	sell	close a position	36700	36700	market price	6.97	255799.00	511.6	FFL
2013-01-28 / 2013-01-28	000755.XSHE 000755 山西路桥	sell	close a position	48200	48200	market price	5.31	255942.00	511.88	FFL
2013-01-28 / 2013-01-28	000502.XSHE 000502 绿景控股	sell	close a position	43200	43200	market price	5.84	252288.00	504.58	FFL
2013-01-28 / 2013-01-28	600365.XSHG 600365 通葡股份	sell	close a position	28500	28500	market price	9.18	261630.00	523.26	FFL
2013-01-28 / 2013-01-28	000856.XSHE 000856 冀东装备	sell	close a position	42100	42100	market price	5.78	243338.00	486.68	FFL
2013-01-28 / 2013-01-28	600784.XSHG 600784 鲁银投资	sell	close a position	37500	37500	market price	6.45	241875.00	483.75	FFL
2013-01-28 / 2013-01-28	600522.XSHG 600522 中天科技	sell	close a position	31400	31400	market price	8.35	262190.00	524.38	FFL
2013-01-28 / 2013-01-28	600789.XSHG 600789 鲁抗医药	sell	close a position	64600	64600	market price	4.02	259692.00	519.38	FFL
2013-01-28 / 2013-01-28	000623.XSHE 000623 吉林敖东	sell	close a position	14800	14800	market price	17.51	259148.00	518.3	FFL
2013-01-28 / 2013-01-28	600101.XSHG 600101 明星电力	sell	close a position	25800	25800	market price	9.96	256968.00	513.94	FFL
2013-01-28 / 2013-01-28	600275.XSHG 600275 ST昌鱼	sell	close a position	47000	47000	market price	5.34	250980.00	501.96	FFL
2013-01-28 / 2013-01-28	000702.XSHE 000702 正虹科技	sell	close a position	61200	61200	market price	4.28	261936.00	523.87	FFL
2013-01-28 / 2013-01-28	000868.XSHE 000868 ST安凯	sell	close a position	57500	57500	market price	4.71	270825.00	541.65	FFL
2013-01-28 / 2013-01-28	600599.XSHG 600599 *ST熊猫	sell	close a position	23100	23100	market price	11.54	266574.00	533.15	FFL
2013-01-28 / 2013-01-28	600877.XSHG 600877 ST电能	sell	close a position	78900	78900	market price	3.88	306132.00	612.26	FFL
2013-01-28 / 2013-01-28	600359.XSHG 600359 新农开发	sell	close a position	48000	48000	market price	5.89	282720.00	565.44	FFL
2013-01-28 / 2013-01-28	000829.XSHE 000829 天音控股	sell	close a position	57000	57000	market price	4.50	256500.00	513	FFL
2013-01-28 / 2013-01-28	600606.XSHG 600606 绿地控股	sell	close a position	43000	43000	market price	6.58	282940.00	565.88	FFL
2013-01-28 / 2013-01-28	600678.XSHG 600678 四川金顶	sell	close a position	41800	41800	market price	7.17	299706.00	599.41	FFL
2013-01-28 / 2013-01-28	600355.XSHG 600355 精伦电子	sell	close a position	53200	53200	market price	4.64	246848.00	493.7	FFL
2013-01-28 / 2013-01-28	600106.XSHG 600106 重庆路桥	sell	close a position	68000	68000	market price	3.92	266560.00	533.12	FFL
2013-01-28 / 2013-01-28	000505.XSHE 000505 京粮控股	sell	close a position	89300	89300	market price	3.01	268793.00	537.59	FFL
2013-01-28 / 2013-01-28	600233.XSHG 600233 圆通速递	sell	close a position	31400	31400	market price	8.32	261248.00	522.5	FFL
2013-01-28 / 2013-01-28	000851.XSHE 000851 高鸿股份	sell	close a position	40400	40400	market price	6.72	271488.00	542.98	FFL
2013-01-28 / 2013-01-28	600720.XSHG 600720 祁连山	sell	close a position	26300	26300	market price	11.00	289300.00	578.6	FFL
2013-01-28 / 2013-01-28	000014.XSHE 000014 沙河股份	sell	close a position	30000	30000	market price	9.92	297600.00	595.2	FFL
2013-01-28 / 2013-01-28	000799.XSHE 000799 酒鬼酒	buy	timable	9100	9100	market price	28.75	261625.00	261.63	FFL
2013-01-28 / 2013-01-28	600257.XSHG 600257 大湖股份	buy	timable	42200	42200	market price	6.26	264172.00	264.17	FFL
2013-01-28 / 2013-01-28	000686.XSHE 000686 东北证券	buy	timable	15800	15800	market price	16.90	267020.00	267.02	FFL
2013-01-28 / --	000017.XSHE 000017 *ST中华A	buy	timable	63400	0	market price	0.00	0	0	void
2013-01-28 / 2013-01-28	600400.XSHG 600400 红豆股份	buy	timable	65900	65900	market price	4.04	266236.00	266.24	FFL
2013-01-28 / 2013-01-28	600522.XSHG 600522 中天科技	buy	timable	31900	31900	market price	8.35	266365.00	266.37	FFL
2013-01-28 / 2013-01-28	000789.XSHE 000789 万年青	buy	timable	22900	22900	market price	11.59	265411.00	265.41	FFL
2013-01-28 / 2013-01-28	600086.XSHG 600086 *ST金钰	buy	timable	12600	12600	market price	20.83	262458.00	262.46	FFL
2013-01-28 / --	000545.XSHE 000545 金浦钛业	buy	timable	42800	0	market price	0.00	0	0	void
2013-01-28 / 2013-01-28	000816.XSHE 000816 ST慧业	buy	timable	51600	51600	market price	5.16	266256.00	266.26	FFL
2013-01-28 / 2013-01-28	600545.XSHG 600545 卓郎智能	buy	timable	44900	44900	market price	5.95	267155.00	267.16	FFL
2013-01-28 / 2013-01-28	600401.XSHG 600401 退市海润	buy	timable	43500	43500	market price	6.11	265785.00	265.79	FFL
2013-01-28 / 2013-01-28	000537.XSHE 000537 广宇发展	buy	timable	38300	38300	market price	6.92	265036.00	265.04	FFL
2013-01-28 / 2013-01-28	600802.XSHG 600802 福建水泥	buy	timable	37900	37900	market price	7.02	266058.00	266.06	FFL
2013-01-28 / 2013-01-28	600745.XSHG 600745 闻泰科技	buy	timable	26800	26800	market price	9.91	265588.00	265.59	FFL
2013-01-28 / 2013-01-28	600779.XSHG 600779 水井坊	buy	timable	15400	15400	market price	17.19	264726.00	264.73	FFL
2013-01-28 / 2013-01-28	000656.XSHE 000656 金科股份	buy	timable	19800	19800	market price	13.44	266112.00	266.11	FFL
2013-01-28 / 2013-01-28	600175.XSHG 600175 退市美都	buy	timable	95900	95900	market price	2.77	265643.00	265.64	FFL
2013-01-28 / 2013-01-28	000735.XSHE 000735 罗牛山	buy	timable	47500	47500	market price	5.60	266000.00	266	FFL
2013-01-28 / 2013-01-28	600074.XSHG 600074 退市保千	buy	timable	65600	65600	market price	4.05	265680.00	265.68	FFL
2013-01-28 / 2013-01-28	000099.XSHE 000099 中信海直	buy	timable	32200	32200	market price	8.47	272734.00	272.73	FFL
2013-01-28 / --	600247.XSHG 600247 *ST成城	buy	timable	65900	0	market price	0.00	0	0	void
2013-01-28 / 2013-01-28	600652.XSHG 600652 ST游久	buy	timable	59600	59600	market price	4.49	267604.00	267.6	FFL
2013-01-28 / 2013-01-28	600692.XSHG 600692 亚通股份	buy	timable	42500	42500	market price	6.28	266900.00	266.9	FFL
2013-01-28 / 2013-01-28	300029.XSHE 300029 天龙光电	buy	timable	42300	42300	market price	6.28	265644.00	265.64	FFL
2013-01-28 / 2013-01-28	600187.XSHG 600187 国中水务	buy	timable	31400	31400	market price	8.48	266272.00	266.27	FFL
2013-01-28 / 2013-01-28	000667.XSHE 000667 美好置业	buy	timable	123600	123600	market price	2.16	266976.00	266.98	FFL
2013-01-28 / 2013-01-28	600090.XSHG 600090 *ST济堂	buy	timable	38800	38800	market price	6.90	267720.00	267.72	FFL
2013-01-28 / 2013-01-28	600103.XSHG 600103 青山纸业	buy	timable	93900	93900	market price	2.82	264798.00	264.8	FFL
2013-01-28 / 2013-01-28	600199.XSHG 600199 金种子酒	buy	timable	15200	15200	market price	17.20	261440.00	261.44	FFL
2013-01-28 / 2013-01-28	000791.XSHE 000791 甘肃电投	buy	timable	35300	35300	market price	7.49	264397.00	264.4	FFL
2013-01-28 / 2013-01-28	000926.XSHE 000926 福星股份	buy	timable	31400	31400	market price	8.47	265958.00	265.96	FFL
2013-01-28 / 2013-01-28	600581.XSHG 600581 八一钢铁	buy	timable	46700	46700	market price	5.70	266190.00	266.19	FFL
2013-01-28 / 2013-01-28	600839.XSHG 600839 四川长虹	buy	timable	127800	127800	market price	2.09	267102.00	267.1	FFL
2013-01-28 / 2013-01-28	600644.XSHG 600644 乐山电力	buy	timable	31200	31200	market price	8.49	264888.00	264.89	FFL
2013-01-28 / 2013-01-28	000838.XSHE 000838 财信发展	buy	timable	33100	33100	market price	8.00	264800.00	264.8	FFL
2013-01-28 / 2013-01-28	600787.XSHG 600787 中储股份	buy	timable	37000	37000	market price	7.20	266400.00	266.4	FFL
2013-01-28 / 2013-01-28	000422.XSHE 000422 ST宜化	buy	timable	24300	24300	market price	11.00	267300.00	267.3	FFL
2013-01-28 / 2013-01-28	600720.XSHG 600720 祁连山	buy	timable	24000	24000	market price	11.00	264000.00	264	FFL
2013-01-28 / 2013-01-28	600202.XSHG 600202 哈空调	buy	timable	51400	51400	market price	5.20	267280.00	267.28	FFL
2013-02-04 / 2013-02-04	600103.XSHG 600103 青山纸业	sell	close a position	93900	93900	market price	2.88	270432.00	540.86	FFL
2013-02-04 / 2013-02-04	600199.XSHG 600199 金种子酒	sell	close a position	15200	15200	market price	18.37	279224.00	558.45	FFL
2013-02-04 / 2013-02-04	000799.XSHE 000799 酒鬼酒	sell	close a position	9100	9100	market price	29.80	271180.00	542.36	FFL
2013-02-04 / 2013-02-04	600787.XSHG 600787 中储股份	sell	close a position	37000	37000	market price	7.53	278610.00	557.22	FFL
2013-02-04 / 2013-02-04	000789.XSHE 000789 万年青	sell	close a position	22900	22900	market price	12.85	294265.00	588.53	FFL
2013-02-04 / 2013-02-04	000537.XSHE 000537 广宇发展	sell	close a position	38300	38300	market price	7.30	279590.00	559.18	FFL
2013-02-04 / 2013-02-04	000791.XSHE 000791 甘肃电投	sell	close a position	35300	35300	market price	7.59	267927.00	535.85	FFL
2013-02-04 / 2013-02-04	600581.XSHG 600581 八一钢铁	sell	close a position	46700	46700	market price	5.86	273662.00	547.32	FFL
2013-02-04 / 2013-02-04	000926.XSHE 000926 福星股份	sell	close a position	31400	31400	market price	8.70	273180.00	546.36	FFL
2013-02-04 / 2013-02-04	600692.XSHG 600692 亚通股份	sell	close a position	42500	42500	market price	6.48	275400.00	550.8	FFL
2013-02-04 / 2013-02-04	600802.XSHG 600802 福建水泥	sell	close a position	37900	37900	market price	7.31	277049.00	554.1	FFL
2013-02-04 / 2013-02-04	000816.XSHE 000816 ST慧业	sell	close a position	51600	51600	market price	5.28	272448.00	544.9	FFL
2013-02-04 / 2013-02-04	600257.XSHG 600257 大湖股份	sell	close a position	42200	42200	market price	6.49	273878.00	547.76	FFL
2013-02-04 / 2013-02-04	000686.XSHE 000686 东北证券	sell	close a position	15800	15800	market price	18.98	299884.00	599.77	FFL
2013-02-04 / 2013-02-04	000735.XSHE 000735 罗牛山	sell	close a position	47500	47500	market price	5.78	274550.00	549.1	FFL
2013-02-04 / 2013-02-04	600400.XSHG 600400 红豆股份	sell	close a position	65900	65900	market price	4.13	272167.00	544.33	FFL
2013-02-04 / 2013-02-04	600522.XSHG 600522 中天科技	sell	close a position	31900	31900	market price	8.64	275616.00	551.23	FFL
2013-02-04 / 2013-02-04	600644.XSHG 600644 乐山电力	sell	close a position	31200	31200	market price	8.75	273000.00	546	FFL
2013-02-04 / --	600745.XSHG 600745 闻泰科技	sell	close a position	26800	0	market price	0.00	0	0	void
2013-02-04 / 2013-02-04	300029.XSHE 300029 天龙光电	sell	close a position	42300	42300	market price	6.04	255492.00	510.98	FFL
2013-02-04 / 2013-02-04	000099.XSHE 000099 中信海直	sell	close a position	32200	32200	market price	8.41	270802.00	541.6	FFL
2013-02-04 / 2013-02-04	600086.XSHG 600086 *ST金钰	sell	close a position	12600	12600	market price	21.39	269514.00	539.03	FFL
2013-02-04 / 2013-02-04	600839.XSHG 600839 四川长虹	sell	close a position	127800	127800	market price	2.13	272214.00	544.43	FFL
2013-02-04 / 2013-02-04	000656.XSHE 000656 金科股份	sell	close a position	19800	19800	market price	14.18	280764.00	561.53	FFL
2013-02-04 / 2013-02-04	600175.XSHG 600175 退市美都	sell	close a position	95900	95900	market price	2.89	277151.00	554.3	FFL
2013-02-04 / 2013-02-04	600187.XSHG 600187 国中水务	sell	close a position	31400	31400	market price	8.68	272552.00	545.1	FFL
2013-02-04 / 2013-02-04	600074.XSHG 600074 退市保千	sell	close a position	65600	65600	market price	4.15	272240.00	544.48	FFL
2013-02-04 / 2013-02-04	600779.XSHG 600779 水井坊	sell	close a position	15400	15400	market price	17.42	268268.00	536.54	FFL
2013-02-04 / 2013-02-04	000838.XSHE 000838 财信发展	sell	close a position	33100	33100	market price	7.97	263807.00	527.61	FFL
2013-02-04 / 2013-02-04	600545.XSHG 600545 卓郎智能	sell	close a position	44900	44900	market price	6.20	278380.00	556.76	FFL
2013-02-04 / 2013-02-04	600401.XSHG 600401 退市海润	sell	close a position	43500	43500	market price	6.07	264045.00	528.09	FFL
2013-02-04 / 2013-02-04	600652.XSHG 600652 ST游久	sell	close a position	59600	59600	market price	4.84	288464.00	576.93	FFL
2013-02-04 / 2013-02-04	000422.XSHE 000422 ST宜化	sell	close a position	24300	24300	market price	11.57	281151.00	562.3	FFL
2013-02-04 / 2013-02-04	000667.XSHE 000667 美好置业	sell	close a position	123600	123600	market price	2.21	273156.00	546.31	FFL
2013-02-04 / 2013-02-04	600720.XSHG 600720 祁连山	sell	close a position	24000	24000	market price	12.03	288720.00	577.44	FFL
2013-02-04 / 2013-02-04	600090.XSHG 600090 *ST济堂	sell	close a position	38800	38800	market price	7.01	271988.00	543.98	FFL
2013-02-04 / 2013-02-04	600202.XSHG 600202 哈空调	sell	close a position	51400	51400	market price	5.83	299662.00	599.32	FFL
2013-02-04 / 2013-02-04	000701.XSHE 000701 厦门信达	buy	timable	31000	31000	market price	8.82	273420.00	273.42	FFL
2013-02-04 / 2013-02-04	000752.XSHE 000752 *ST西发	buy	timable	21300	21300	market price	12.84	273492.00	273.49	FFL
2013-02-04 / 2013-02-04	600257.XSHG 600257 大湖股份	buy	timable	42200	42200	market price	6.49	273878.00	273.88	FFL
2013-02-04 / 2013-02-04	600400.XSHG 600400 红豆股份	buy	timable	66300	66300	market price	4.13	273819.00	273.82	FFL
2013-02-04 / 2013-02-04	000507.XSHE 000507 珠海港	buy	timable	53300	53300	market price	5.17	275561.00	275.56	FFL
2013-02-04 / 2013-02-04	000702.XSHE 000702 正虹科技	buy	timable	61000	61000	market price	4.43	270230.00	270.23	FFL
2013-02-04 / 2013-02-04	600343.XSHG 600343 航天动力	buy	timable	21400	21400	market price	12.61	269854.00	269.85	FFL
2013-02-04 / 2013-02-04	600063.XSHG 600063 皖维高新	buy	timable	98500	98500	market price	2.79	274815.00	274.81	FFL
2013-02-04 / 2013-02-04	000731.XSHE 000731 四川美丰	buy	timable	30300	30300	market price	8.93	270579.00	270.58	FFL
2013-02-04 / 2013-02-04	300042.XSHE 300042 朗科科技	buy	timable	31600	31600	market price	8.73	275868.00	275.87	FFL
2013-02-04 / 2013-02-04	600363.XSHG 600363 联创光电	buy	timable	38200	38200	market price	7.18	274276.00	274.28	FFL
2013-02-04 / 2013-02-04	600116.XSHG 600116 三峡水利	buy	timable	20100	20100	market price	12.94	260094.00	260.09	FFL
2013-02-04 / 2013-02-04	600303.XSHG 600303 曙光股份	buy	timable	58300	58300	market price	4.67	272261.00	272.26	FFL
2013-02-04 / 2013-02-04	000755.XSHE 000755 山西路桥	buy	timable	52500	52500	market price	5.24	275100.00	275.1	FFL
2013-02-04 / 2013-02-04	000735.XSHE 000735 罗牛山	buy	timable	47100	47100	market price	5.78	272238.00	272.24	FFL
2013-02-04 / 2013-02-04	600773.XSHG 600773 西藏城投	buy	timable	24600	24600	market price	11.17	274782.00	274.78	FFL
2013-02-04 / 2013-02-04	600645.XSHG 600645 中源协和	buy	timable	13300	13300	market price	20.30	269990.00	269.99	FFL
2013-02-04 / 2013-02-04	600568.XSHG 600568 *ST中珠	buy	timable	31300	31300	market price	8.70	272310.00	272.31	FFL
2013-02-04 / 2013-02-04	600051.XSHG 600051 宁波联合	buy	timable	37500	37500	market price	7.40	277500.00	277.5	FFL
2013-02-04 / 2013-02-04	300024.XSHE 300024 机器人	buy	timable	8600	8600	market price	31.74	272964.00	272.96	FFL
2013-02-04 / 2013-02-04	000727.XSHE 000727 *ST东科	buy	timable	62000	62000	market price	4.42	274040.00	274.04	FFL
2013-02-04 / 2013-02-04	600082.XSHG 600082 海泰发展	buy	timable	59800	59800	market price	4.62	276276.00	276.28	FFL
2013-02-04 / 2013-02-04	600162.XSHG 600162 香江控股	buy	timable	34000	34000	market price	8.35	283900.00	283.9	FFL
2013-02-04 / 2013-02-04	600158.XSHG 600158 中体产业	buy	timable	46200	46200	market price	5.93	273966.00	273.97	FFL
2013-02-04 / 2013-02-04	600744.XSHG 600744 华银电力	buy	timable	69500	69500	market price	3.96	275220.00	275.22	FFL
2013-02-04 / 2013-02-04	600106.XSHG 600106 重庆路桥	buy	timable	68000	68000	market price	4.05	275400.00	275.4	FFL
2013-02-04 / 2013-02-04	600789.XSHG 600789 鲁抗医药	buy	timable	68500	68500	market price	4.00	274000.00	274	FFL
2013-02-04 / 2013-02-04	000667.XSHE 000667 美好置业	buy	timable	124000	124000	market price	2.21	274040.00	274.04	FFL
2013-02-04 / 2013-02-04	000609.XSHE 000609 中迪投资	buy	timable	42900	42900	market price	6.40	274560.00	274.56	FFL
2013-02-04 / 2013-02-04	000576.XSHE 000576 广东甘化	buy	timable	36400	36400	market price	7.50	273000.00	273	FFL
2013-02-04 / 2013-02-04	600898.XSHG 600898 *ST美讯	buy	timable	54800	54800	market price	5.01	274548.00	274.55	FFL
2013-02-04 / 2013-02-04	600101.XSHG 600101 明星电力	buy	timable	26400	26400	market price	10.38	274032.00	274.03	FFL
2013-02-04 / 2013-02-04	600218.XSHG 600218 全柴动力	buy	timable	28400	28400	market price	9.69	275196.00	275.2	FFL
2013-02-04 / 2013-02-04	600592.XSHG 600592 龙溪股份	buy	timable	37700	37700	market price	7.29	274833.00	274.83	FFL
2013-02-04 / 2013-02-04	600515.XSHG 600515 海航基础	buy	timable	44400	44400	market price	6.16	273504.00	273.5	FFL
2013-02-04 / 2013-02-04	600539.XSHG 600539 ST狮头	buy	timable	45700	45700	market price	6.03	275571.00	275.57	FFL
2013-02-04 / 2013-02-04	600075.XSHG 600075 新疆天业	buy	timable	39800	39800	market price	6.86	273028.00	273.03	FFL
2013-02-04 / 2013-02-04	600755.XSHG 600755 厦门国贸	buy	timable	60700	60700	market price	4.57	277399.00	277.4	FFL
2013-02-04 / 2013-02-04	600720.XSHG 600720 祁连山	buy	timable	22800	22200	market price	12.03	267066.00	267.07	PFL
2013-02-04 / --	600774.XSHG 600774 汉商集团	buy	timable	26700	0	market price	0.00	0	0	wait for the trade
2013-02-18 / 2013-02-18	000576.XSHE 000576 广东甘化	sell	close a position	36400	36400	market price	7.49	272636.00	545.27	FFL
2013-02-18 / 2013-02-18	600158.XSHG 600158 中体产业	sell	close a position	46200	46200	market price	5.98	276276.00	552.55	FFL
2013-02-18 / 2013-02-18	600363.XSHG 600363 联创光电	sell	close a position	38200	38200	market price	7.18	274276.00	548.55	FFL
2013-02-18 / 2013-02-18	600773.XSHG 600773 西藏城投	sell	close a position	24600	24600	market price	11.23	276258.00	552.52	FFL
2013-02-18 / 2013-02-18	600116.XSHG 600116 三峡水利	sell	close a position	20100	20100	market price	13.18	264918.00	529.84	FFL
2013-02-18 / 2013-02-18	600162.XSHG 600162 香江控股	sell	close a position	34000	34000	market price	8.48	288320.00	576.64	FFL
2013-02-18 / 2013-02-18	600645.XSHG 600645 中源协和	sell	close a position	13300	13300	market price	23.29	309757.00	619.51	FFL
2013-02-18 / 2013-02-18	000735.XSHE 000735 罗牛山	sell	close a position	47100	47100	market price	5.73	269883.00	539.77	FFL
2013-02-18 / 2013-02-18	000609.XSHE 000609 中迪投资	sell	close a position	42900	42900	market price	6.67	286143.00	572.29	FFL
2013-02-18 / 2013-02-18	600051.XSHG 600051 宁波联合	sell	close a position	37500	37500	market price	7.98	299250.00	598.5	FFL
2013-02-18 / 2013-02-18	000752.XSHE 000752 *ST西发	sell	close a position	21300	21300	market price	12.16	259008.00	518.02	FFL
2013-02-18 / 2013-02-18	300024.XSHE 300024 机器人	sell	close a position	8600	8600	market price	33.79	290594.00	581.19	FFL
2013-02-18 / 2013-02-18	600257.XSHG 600257 大湖股份	sell	close a position	42200	42200	market price	6.60	278520.00	557.04	FFL
2013-02-18 / 2013-02-18	000755.XSHE 000755 山西路桥	sell	close a position	52500	52500	market price	5.37	281925.00	563.85	FFL
2013-02-18 / 2013-02-18	000507.XSHE 000507 珠海港	sell	close a position	53300	53300	market price	5.26	280358.00	560.72	FFL
2013-02-18 / 2013-02-18	600303.XSHG 600303 曙光股份	sell	close a position	58300	58300	market price	4.83	281589.00	563.18	FFL
2013-02-18 / 2013-02-18	600400.XSHG 600400 红豆股份	sell	close a position	66300	66300	market price	4.20	278460.00	556.92	FFL
2013-02-18 / 2013-02-18	000727.XSHE 000727 *ST东科	sell	close a position	62000	62000	market price	4.47	277140.00	554.28	FFL
2013-02-18 / 2013-02-18	600898.XSHG 600898 *ST美讯	sell	close a position	54800	54800	market price	5.12	280576.00	561.15	FFL
2013-02-18 / --	600745.XSHG 600745 闻泰科技	sell	close a position	26800	0	market price	0.00	0	0	void
2013-02-18 / 2013-02-18	600101.XSHG 600101 明星电力	sell	close a position	26400	26400	market price	10.30	271920.00	543.84	FFL
2013-02-18 / 2013-02-18	600218.XSHG 600218 全柴动力	sell	close a position	28400	28400	market price	9.94	282296.00	564.59	FFL
2013-02-18 / 2013-02-18	000702.XSHE 000702 正虹科技	sell	close a position	61000	61000	market price	4.50	274500.00	549	FFL
2013-02-18 / 2013-02-18	600063.XSHG 600063 皖维高新	sell	close a position	98500	98500	market price	2.82	277770.00	555.54	FFL
2013-02-18 / 2013-02-18	600082.XSHG 600082 海泰发展	sell	close a position	59800	59800	market price	4.66	278668.00	557.34	FFL
2013-02-18 / 2013-02-18	000731.XSHE 000731 四川美丰	sell	close a position	30300	30300	market price	10.29	311787.00	623.57	FFL
2013-02-18 / 2013-02-18	600755.XSHG 600755 厦门国贸	sell	close a position	60700	60700	market price	4.68	284076.00	568.15	FFL
2013-02-18 / 2013-02-18	600592.XSHG 600592 龙溪股份	sell	close a position	37700	37700	market price	7.35	277095.00	554.19	FFL
2013-02-18 / 2013-02-18	600568.XSHG 600568 *ST中珠	sell	close a position	31300	31300	market price	8.79	275127.00	550.25	FFL
2013-02-18 / 2013-02-18	600744.XSHG 600744 华银电力	sell	close a position	69500	69500	market price	3.98	276610.00	553.22	FFL
2013-02-18 / 2013-02-18	600539.XSHG 600539 ST狮头	sell	close a position	45700	45700	market price	6.22	284254.00	568.51	FFL
2013-02-18 / 2013-02-18	600075.XSHG 600075 新疆天业	sell	close a position	39800	39800	market price	7.16	284968.00	569.94	FFL
2013-02-18 / 2013-02-18	600515.XSHG 600515 海航基础	sell	close a position	44400	44400	market price	6.41	284604.00	569.21	FFL
2013-02-18 / 2013-02-18	600106.XSHG 600106 重庆路桥	sell	close a position	68000	68000	market price	4.10	278800.00	557.6	FFL
2013-02-18 / 2013-02-18	600789.XSHG 600789 鲁抗医药	sell	close a position	68500	68500	market price	4.08	279480.00	558.96	FFL
2013-02-18 / 2013-02-18	000667.XSHE 000667 美好置业	sell	close a position	124000	124000	market price	2.30	285200.00	570.4	FFL
2013-02-18 / 2013-02-18	600343.XSHG 600343 航天动力	sell	close a position	21400	21400	market price	13.15	281410.00	562.82	FFL
2013-02-18 / 2013-02-18	600720.XSHG 600720 祁连山	sell	close a position	22200	22200	market price	12.46	276612.00	553.22	FFL
2013-02-18 / 2013-02-18	000701.XSHE 000701 厦门信达	sell	close a position	31000	31000	market price	9.30	288300.00	576.6	FFL
2013-02-18 / 2013-02-18	300042.XSHE 300042 朗科科技	sell	close a position	31600	31600	market price	8.97	283452.00	566.9	FFL
2013-02-18 / 2013-02-18	600448.XSHG 600448 华纺股份	buy	timable	68900	68900	market price	4.07	280423.00	280.42	FFL
2013-02-18 / 2013-02-18	600359.XSHG 600359 新农开发	buy	timable	47700	47700	market price	5.85	279045.00	279.05	FFL
2013-02-18 / 2013-02-18	600130.XSHG 600130 波导股份	buy	timable	80400	80400	market price	3.47	278988.00	278.99	FFL
2013-02-18 / --	600698.XSHG 600698 ST天雁	buy	timable	57400	0	market price	0.00	0	0	void
2013-02-18 / 2013-02-18	600400.XSHG 600400 红豆股份	buy	timable	66900	66900	market price	4.20	280980.00	280.98	FFL
2013-02-18 / 2013-02-18	000702.XSHE 000702 正虹科技	buy	timable	62500	62500	market price	4.50	281250.00	281.25	FFL
2013-02-18 / 2013-02-18	600241.XSHG 600241 *ST时万	buy	timable	41800	41800	market price	6.69	279642.00	279.64	FFL
2013-02-18 / 2013-02-18	300061.XSHE 300061 旗天科技	buy	timable	36400	36400	market price	7.65	278460.00	278.46	FFL
2013-02-18 / 2013-02-18	600601.XSHG 600601 方正科技	buy	timable	114400	114400	market price	2.44	279136.00	279.14	FFL
2013-02-18 / --	600234.XSHG 600234 ST山水	buy	timable	61700	0	market price	0.00	0	0	void
2013-02-18 / 2013-02-18	000836.XSHE 000836 富通鑫茂	buy	timable	58800	58800	market price	4.78	281064.00	281.06	FFL
2013-02-18 / --	600338.XSHG 600338 西藏珠峰	buy	timable	39300	0	market price	0.00	0	0	void
2013-02-18 / 2013-02-18	000755.XSHE 000755 山西路桥	buy	timable	52200	52200	market price	5.37	280314.00	280.31	FFL
2013-02-18 / 2013-02-18	600779.XSHG 600779 水井坊	buy	timable	15900	15900	market price	17.53	278727.00	278.73	FFL
2013-02-18 / 2013-02-18	600963.XSHG 600963 岳阳林纸	buy	timable	72100	72100	market price	3.88	279748.00	279.75	FFL
2013-02-18 / 2013-02-18	600355.XSHG 600355 精伦电子	buy	timable	59100	59100	market price	4.71	278361.00	278.36	FFL
2013-02-18 / 2013-02-18	000505.XSHE 000505 京粮控股	buy	timable	90300	90300	market price	3.09	279027.00	279.03	FFL
2013-02-18 / 2013-02-18	600603.XSHG 600603 广汇物流	buy	timable	54300	54300	market price	5.15	279645.00	279.64	FFL
2013-02-18 / 2013-02-18	600333.XSHG 600333 长春燃气	buy	timable	31900	31900	market price	8.82	281358.00	281.36	FFL
2013-02-18 / 2013-02-18	600692.XSHG 600692 亚通股份	buy	timable	43800	43800	market price	6.42	281196.00	281.2	FFL
2013-02-18 / 2013-02-18	000502.XSHE 000502 绿景控股	buy	timable	44700	44700	market price	6.24	278928.00	278.93	FFL
2013-02-18 / 2013-02-18	600365.XSHG 600365 通葡股份	buy	timable	30900	30900	market price	9.02	278718.00	278.72	FFL
2013-02-18 / 2013-02-18	000727.XSHE 000727 *ST东科	buy	timable	62800	62800	market price	4.47	280716.00	280.72	FFL
2013-02-18 / 2013-02-18	600616.XSHG 600616 金枫酒业	buy	timable	31300	31300	market price	8.91	278883.00	278.88	FFL
2013-02-18 / 2013-02-18	600290.XSHG 600290 *ST华仪	buy	timable	51000	51000	market price	5.48	279480.00	279.48	FFL
2013-02-18 / --	600728.XSHG 600728 佳都科技	buy	timable	32300	0	market price	0.00	0	0	void
2013-02-18 / 2013-02-18	600090.XSHG 600090 *ST济堂	buy	timable	39200	39200	market price	7.11	278712.00	278.71	FFL
2013-02-18 / 2013-02-18	000609.XSHE 000609 中迪投资	buy	timable	42200	42200	market price	6.67	281474.00	281.47	FFL
2013-02-18 / 2013-02-18	000420.XSHE 000420 吉林化纤	buy	timable	71200	71200	market price	3.86	274832.00	274.83	FFL
2013-02-18 / 2013-02-18	600275.XSHG 600275 ST昌鱼	buy	timable	48200	48200	market price	5.78	278596.00	278.6	FFL
2013-02-18 / 2013-02-18	600483.XSHG 600483 福能股份	buy	timable	49400	49400	market price	5.70	281580.00	281.58	FFL
2013-02-18 / 2013-02-18	600644.XSHG 600644 乐山电力	buy	timable	31600	31600	market price	8.82	278712.00	278.71	FFL
2013-02-18 / 2013-02-18	600898.XSHG 600898 *ST美讯	buy	timable	54400	54400	market price	5.12	278528.00	278.53	FFL
2013-02-18 / 2013-02-18	600101.XSHG 600101 明星电力	buy	timable	27200	27200	market price	10.30	280160.00	280.16	FFL
2013-02-18 / 2013-02-18	600543.XSHG 600543 莫高股份	buy	timable	29500	29500	market price	9.47	279365.00	279.37	FFL
2013-02-18 / 2013-02-18	600701.XSHG 600701 *ST工新	buy	timable	70800	70800	market price	3.94	278952.00	278.95	FFL
2013-02-18 / 2013-02-18	000838.XSHE 000838 财信发展	buy	timable	33200	33200	market price	8.43	279876.00	279.88	FFL
2013-02-18 / 2013-02-18	000859.XSHE 000859 国风塑业	buy	timable	67700	67700	market price	4.13	279601.00	279.6	FFL
2013-02-18 / 2013-02-18	000881.XSHE 000881 中广核技	buy	timable	34800	34800	market price	8.00	278400.00	278.4	FFL
2013-02-18 / 2013-02-18	600493.XSHG 600493 凤竹纺织	buy	timable	61400	61400	market price	4.54	278756.00	278.76	FFL
2013-02-25 / 2013-02-25	600333.XSHG 600333 长春燃气	sell	close a position	31900	31900	market price	9.04	288376.00	576.75	FFL
2013-02-25 / 2013-02-25	600359.XSHG 600359 新农开发	sell	close a position	47700	47700	market price	5.56	265212.00	530.42	FFL
2013-02-25 / 2013-02-25	600130.XSHG 600130 波导股份	sell	close a position	80400	80400	market price	3.40	273360.00	546.72	FFL
2013-02-25 / 2013-02-25	000881.XSHE 000881 中广核技	sell	close a position	34800	34800	market price	7.68	267264.00	534.53	FFL
2013-02-25 / 2013-02-25	600692.XSHG 600692 亚通股份	sell	close a position	43800	43800	market price	6.43	281634.00	563.27	FFL
2013-02-25 / 2013-02-25	000609.XSHE 000609 中迪投资	sell	close a position	42200	42200	market price	6.42	270924.00	541.85	FFL
2013-02-25 / 2013-02-25	000836.XSHE 000836 富通鑫茂	sell	close a position	58800	58800	market price	5.12	301056.00	602.11	FFL
2013-02-25 / 2013-02-25	000755.XSHE 000755 山西路桥	sell	close a position	52200	52200	market price	5.37	280314.00	560.63	FFL
2013-02-25 / --	600745.XSHG 600745 闻泰科技	sell	close a position	26800	0	market price	0.00	0	0	void
2013-02-25 / 2013-02-25	000502.XSHE 000502 绿景控股	sell	close a position	44700	44700	market price	5.89	263283.00	526.57	FFL
2013-02-25 / 2013-02-25	600365.XSHG 600365 通葡股份	sell	close a position	30900	30900	market price	9.74	300966.00	601.93	FFL
2013-02-25 / 2013-02-25	600644.XSHG 600644 乐山电力	sell	close a position	31600	31600	market price	8.71	275236.00	550.47	FFL
2013-02-25 / 2013-02-25	600400.XSHG 600400 红豆股份	sell	close a position	66900	66900	market price	4.17	278973.00	557.95	FFL
2013-02-25 / 2013-02-25	000727.XSHE 000727 *ST东科	sell	close a position	62800	62800	market price	4.58	287624.00	575.25	FFL
2013-02-25 / 2013-02-25	600898.XSHG 600898 *ST美讯	sell	close a position	54400	54400	market price	4.93	268192.00	536.38	FFL
2013-02-25 / 2013-02-25	000420.XSHE 000420 吉林化纤	sell	close a position	71200	71200	market price	3.85	274120.00	548.24	FFL
2013-02-25 / 2013-02-25	600101.XSHG 600101 明星电力	sell	close a position	27200	27200	market price	10.31	280432.00	560.86	FFL
2013-02-25 / 2013-02-25	600275.XSHG 600275 ST昌鱼	sell	close a position	48200	48200	market price	5.64	271848.00	543.7	FFL
2013-02-25 / 2013-02-25	600616.XSHG 600616 金枫酒业	sell	close a position	31300	31300	market price	9.53	298289.00	596.58	FFL
2013-02-25 / 2013-02-25	000702.XSHE 000702 正虹科技	sell	close a position	62500	62500	market price	4.45	278125.00	556.25	FFL
2013-02-25 / 2013-02-25	600701.XSHG 600701 *ST工新	sell	close a position	70800	70800	market price	3.96	280368.00	560.74	FFL
2013-02-25 / 2013-02-25	000838.XSHE 000838 财信发展	sell	close a position	33200	33200	market price	7.98	264936.00	529.87	FFL
2013-02-25 / 2013-02-25	300061.XSHE 300061 旗天科技	sell	close a position	36400	36400	market price	9.41	342524.00	685.05	FFL
2013-02-25 / 2013-02-25	600448.XSHG 600448 华纺股份	sell	close a position	68900	68900	market price	3.94	271466.00	542.93	FFL
2013-02-25 / 2013-02-25	600290.XSHG 600290 *ST华仪	sell	close a position	51000	51000	market price	5.45	277950.00	555.9	FFL
2013-02-25 / 2013-02-25	600963.XSHG 600963 岳阳林纸	sell	close a position	72100	72100	market price	3.91	281911.00	563.82	FFL
2013-02-25 / 2013-02-25	600241.XSHG 600241 *ST时万	sell	close a position	41800	41800	market price	6.56	274208.00	548.42	FFL
2013-02-25 / 2013-02-25	600601.XSHG 600601 方正科技	sell	close a position	114400	114400	market price	2.38	272272.00	544.54	FFL
2013-02-25 / 2013-02-25	000859.XSHE 000859 国风塑业	sell	close a position	67700	67700	market price	4.30	291110.00	582.22	FFL
2013-02-25 / 2013-02-25	600355.XSHG 600355 精伦电子	sell	close a position	59100	59100	market price	5.05	298455.00	596.91	FFL
2013-02-25 / 2013-02-25	600493.XSHG 600493 凤竹纺织	sell	close a position	61400	61400	market price	4.52	277528.00	555.06	FFL
2013-02-25 / 2013-02-25	600543.XSHG 600543 莫高股份	sell	close a position	29500	29500	market price	10.85	320075.00	640.15	FFL
2013-02-25 / 2013-02-25	000505.XSHE 000505 京粮控股	sell	close a position	90300	90300	market price	2.95	266385.00	532.77	FFL
2013-02-25 / 2013-02-25	600090.XSHG 600090 *ST济堂	sell	close a position	39200	39200	market price	7.07	277144.00	554.29	FFL
2013-02-25 / 2013-02-25	600779.XSHG 600779 水井坊	sell	close a position	15900	15900	market price	18.76	298284.00	596.57	FFL
2013-02-25 / 2013-02-25	600603.XSHG 600603 广汇物流	sell	close a position	54300	54300	market price	5.11	277473.00	554.95	FFL
2013-02-25 / 2013-02-25	600483.XSHG 600483 福能股份	sell	close a position	49400	49400	market price	5.73	283062.00	566.12	FFL
2013-02-25 / 2013-02-25	000922.XSHE 000922 佳电股份	buy	timable	33500	33500	market price	8.43	282405.00	282.4	FFL
2013-02-25 / 2013-02-25	000593.XSHE 000593 大通燃气	buy	timable	42300	42300	market price	6.67	282141.00	282.14	FFL
2013-02-25 / --	000017.XSHE 000017 *ST中华A	buy	timable	67200	0	market price	0.00	0	0	void
2013-02-25 / 2013-02-25	600961.XSHG 600961 株冶集团	buy	timable	33300	33300	market price	8.48	282384.00	282.38	FFL
2013-02-25 / 2013-02-25	600078.XSHG 600078 澄星股份	buy	timable	33300	33300	market price	8.52	283716.00	283.72	FFL
2013-02-25 / 2013-02-25	600343.XSHG 600343 航天动力	buy	timable	22600	22600	market price	12.58	284308.00	284.31	FFL
2013-02-25 / 2013-02-25	600241.XSHG 600241 *ST时万	buy	timable	42900	42900	market price	6.56	281424.00	281.42	FFL
2013-02-25 / 2013-02-25	600545.XSHG 600545 卓郎智能	buy	timable	46600	46600	market price	6.05	281930.00	281.93	FFL
2013-02-25 / 2013-02-25	600259.XSHG 600259 广晟有色	buy	timable	5000	5000	market price	55.70	278500.00	278.5	FFL
2013-02-25 / 2013-02-25	000159.XSHE 000159 国际实业	buy	timable	39700	39700	market price	7.10	281870.00	281.87	FFL
2013-02-25 / 2013-02-25	600363.XSHG 600363 联创光电	buy	timable	36700	36700	market price	8.00	293600.00	293.6	FFL
2013-02-25 / 2013-02-25	300052.XSHE 300052 中青宝	buy	timable	24400	24400	market price	11.51	280844.00	280.84	FFL
2013-02-25 / 2013-02-25	600128.XSHG 600128 弘业股份	buy	timable	30000	30000	market price	9.42	282600.00	282.6	FFL
2013-02-25 / 2013-02-25	000856.XSHE 000856 冀东装备	buy	timable	47500	47500	market price	5.95	282625.00	282.63	FFL
2013-02-25 / 2013-02-25	600884.XSHG 600884 杉杉股份	buy	timable	26800	26800	market price	10.47	280596.00	280.6	FFL
2013-02-25 / 2013-02-25	600622.XSHG 600622 光大嘉宝	buy	timable	42300	42300	market price	6.65	281295.00	281.3	FFL
2013-02-25 / 2013-02-25	600355.XSHG 600355 精伦电子	buy	timable	56800	56800	market price	5.05	286840.00	286.84	FFL
2013-02-25 / 2013-02-25	600584.XSHG 600584 长电科技	buy	timable	56700	56700	market price	4.99	282933.00	282.93	FFL
2013-02-25 / 2013-02-25	600877.XSHG 600877 ST电能	buy	timable	79400	79400	market price	3.57	283458.00	283.46	FFL
2013-02-25 / 2013-02-25	600652.XSHG 600652 ST游久	buy	timable	61200	61200	market price	4.60	281520.00	281.52	FFL
2013-02-25 / 2013-02-25	600133.XSHG 600133 东湖高新	buy	timable	48500	48500	market price	5.85	283725.00	283.73	FFL
2013-02-25 / 2013-02-25	300008.XSHE 300008 天海防务	buy	timable	40600	40600	market price	6.88	279328.00	279.33	FFL
2013-02-25 / 2013-02-25	600784.XSHG 600784 鲁银投资	buy	timable	44200	44200	market price	6.35	280670.00	280.67	FFL
2013-02-25 / 2013-02-25	000016.XSHE 000016 深康佳A	buy	timable	83100	83100	market price	3.38	280878.00	280.88	FFL
2013-02-25 / 2013-02-25	300029.XSHE 300029 天龙光电	buy	timable	45100	45100	market price	6.27	282777.00	282.78	FFL
2013-02-25 / 2013-02-25	600290.XSHG 600290 *ST华仪	buy	timable	51700	51700	market price	5.45	281765.00	281.76	FFL
2013-02-25 / 2013-02-25	600606.XSHG 600606 绿地控股	buy	timable	45900	45900	market price	6.14	281826.00	281.83	FFL
2013-02-25 / 2013-02-25	300027.XSHE 300027 华谊兄弟	buy	timable	14600	14600	market price	19.27	281342.00	281.34	FFL
2013-02-25 / 2013-02-25	600071.XSHG 600071 凤凰光学	buy	timable	44900	44900	market price	6.30	282870.00	282.87	FFL
2013-02-25 / 2013-02-25	600576.XSHG 600576 祥源文化	buy	timable	37500	37500	market price	7.52	282000.00	282	FFL
2013-02-25 / 2013-02-25	600760.XSHG 600760 中航沈飞	buy	timable	48600	48600	market price	5.82	282852.00	282.85	FFL
2013-02-25 / 2013-02-25	000791.XSHE 000791 甘肃电投	buy	timable	38600	38600	market price	7.38	284868.00	284.87	FFL
2013-02-25 / 2013-02-25	300028.XSHE 300028 金亚退	buy	timable	50000	50000	market price	5.62	281000.00	281	FFL
2013-02-25 / 2013-02-25	600836.XSHG 600836 *ST界龙	buy	timable	39700	39700	market price	7.08	281076.00	281.08	FFL
2013-02-25 / 2013-02-25	600207.XSHG 600207 安彩高科	buy	timable	65800	65800	market price	4.21	277018.00	277.02	FFL
2013-02-25 / 2013-02-25	000587.XSHE 000587 *ST金洲	buy	timable	24500	24500	market price	11.50	281750.00	281.75	FFL
2013-02-25 / 2013-02-25	600898.XSHG 600898 *ST美讯	buy	timable	57000	57000	market price	4.93	281010.00	281.01	FFL
2013-02-25 / 2013-02-25	600677.XSHG 600677 *ST航通	buy	timable	31300	31300	market price	9.06	283578.00	283.58	FFL
2013-02-25 / 2013-02-25	600701.XSHG 600701 *ST工新	buy	timable	71200	71200	market price	3.96	281952.00	281.95	FFL
2013-02-25 / 2013-02-25	600787.XSHG 600787 中储股份	buy	timable	37500	36100	market price	7.50	270750.00	270.75	PFL
2013-03-04 / 2013-03-04	000922.XSHE 000922 佳电股份	sell	close a position	33500	33500	market price	8.33	279055.00	558.11	FFL
2013-03-04 / 2013-03-04	600584.XSHG 600584 长电科技	sell	close a position	56700	56700	market price	5.25	297675.00	595.35	FFL
2013-03-04 / 2013-03-04	600622.XSHG 600622 光大嘉宝	sell	close a position	42300	42300	market price	6.60	279180.00	558.36	FFL
2013-03-04 / 2013-03-04	600576.XSHG 600576 祥源文化	sell	close a position	37500	37500	market price	7.85	294375.00	588.75	FFL
2013-03-04 / 2013-03-04	600787.XSHG 600787 中储股份	sell	close a position	36100	36100	market price	7.40	267140.00	534.28	FFL
2013-03-04 / 2013-03-04	600760.XSHG 600760 中航沈飞	sell	close a position	48600	48600	market price	6.24	303264.00	606.53	FFL
2013-03-04 / 2013-03-04	600652.XSHG 600652 ST游久	sell	close a position	61200	61200	market price	4.61	282132.00	564.26	FFL
2013-03-04 / 2013-03-04	000791.XSHE 000791 甘肃电投	sell	close a position	38600	38600	market price	7.68	296448.00	592.9	FFL
2013-03-04 / 2013-03-04	000593.XSHE 000593 大通燃气	sell	close a position	42300	42300	market price	6.70	283410.00	566.82	FFL
2013-03-04 / 2013-03-04	300028.XSHE 300028 金亚退	sell	close a position	50000	50000	market price	5.72	286000.00	572	FFL
2013-03-04 / 2013-03-04	300052.XSHE 300052 中青宝	sell	close a position	24400	24400	market price	12.34	301096.00	602.19	FFL
2013-03-04 / 2013-03-04	600207.XSHG 600207 安彩高科	sell	close a position	65800	65800	market price	4.18	275044.00	550.09	FFL
2013-03-04 / 2013-03-04	600836.XSHG 600836 *ST界龙	sell	close a position	39700	39700	market price	7.24	287428.00	574.86	FFL
2013-03-04 / 2013-03-04	600961.XSHG 600961 株冶集团	sell	close a position	33300	33300	market price	7.97	265401.00	530.8	FFL
2013-03-04 / 2013-03-04	600128.XSHG 600128 弘业股份	sell	close a position	30000	30000	market price	9.53	285900.00	571.8	FFL
2013-03-04 / 2013-03-04	000587.XSHE 000587 *ST金洲	sell	close a position	24500	24500	market price	10.91	267295.00	534.59	FFL
2013-03-04 / 2013-03-04	600133.XSHG 600133 东湖高新	sell	close a position	48500	48500	market price	7.00	339500.00	679	FFL
2013-03-04 / --	600745.XSHG 600745 闻泰科技	sell	close a position	26800	0	market price	0.00	0	0	void
2013-03-04 / 2013-03-04	000856.XSHE 000856 冀东装备	sell	close a position	47500	47500	market price	6.20	294500.00	589	FFL
2013-03-04 / 2013-03-04	600784.XSHG 600784 鲁银投资	sell	close a position	44200	44200	market price	6.46	285532.00	571.06	FFL
2013-03-04 / 2013-03-04	600545.XSHG 600545 卓郎智能	sell	close a position	46600	46600	market price	6.18	287988.00	575.98	FFL
2013-03-04 / 2013-03-04	600898.XSHG 600898 *ST美讯	sell	close a position	57000	57000	market price	5.07	288990.00	577.98	FFL
2013-03-04 / 2013-03-04	600071.XSHG 600071 凤凰光学	sell	close a position	44900	44900	market price	7.55	338995.00	677.99	FFL
2013-03-04 / 2013-03-04	600884.XSHG 600884 杉杉股份	sell	close a position	26800	26800	market price	10.46	280328.00	560.66	FFL
2013-03-04 / 2013-03-04	300029.XSHE 300029 天龙光电	sell	close a position	45100	45100	market price	6.47	291797.00	583.59	FFL
2013-03-04 / 2013-03-04	600078.XSHG 600078 澄星股份	sell	close a position	33300	33300	market price	8.63	287379.00	574.76	FFL
2013-03-04 / 2013-03-04	600677.XSHG 600677 *ST航通	sell	close a position	31300	31300	market price	9.51	297663.00	595.33	FFL
2013-03-04 / 2013-03-04	600877.XSHG 600877 ST电能	sell	close a position	79400	79400	market price	3.74	296956.00	593.91	FFL
2013-03-04 / 2013-03-04	600701.XSHG 600701 *ST工新	sell	close a position	71200	71200	market price	4.80	341760.00	683.52	FFL
2013-03-04 / 2013-03-04	300008.XSHE 300008 天海防务	sell	close a position	40600	40600	market price	7.08	287448.00	574.9	FFL
2013-03-04 / 2013-03-04	600290.XSHG 600290 *ST华仪	sell	close a position	51700	51700	market price	5.77	298309.00	596.62	FFL
2013-03-04 / 2013-03-04	600241.XSHG 600241 *ST时万	sell	close a position	42900	42900	market price	6.53	280137.00	560.27	FFL
2013-03-04 / 2013-03-04	600606.XSHG 600606 绿地控股	sell	close a position	45900	45900	market price	6.05	277695.00	555.39	FFL
2013-03-04 / 2013-03-04	000016.XSHE 000016 深康佳A	sell	close a position	83100	83100	market price	3.38	280878.00	561.76	FFL
2013-03-04 / 2013-03-04	300027.XSHE 300027 华谊兄弟	sell	close a position	14600	14600	market price	18.26	266596.00	533.19	FFL
2013-03-04 / 2013-03-04	600259.XSHG 600259 广晟有色	sell	close a position	5000	5000	market price	57.25	286250.00	572.5	FFL
2013-03-04 / --	600355.XSHG 600355 精伦电子	sell	close a position	56800	0	market price	0.00	0	0	void
2013-03-04 / 2013-03-04	600363.XSHG 600363 联创光电	sell	close a position	36700	36700	market price	7.83	287361.00	574.72	FFL
2013-03-04 / 2013-03-04	000159.XSHE 000159 国际实业	sell	close a position	39700	39700	market price	7.00	277900.00	555.8	FFL
2013-03-04 / 2013-03-04	600343.XSHG 600343 航天动力	sell	close a position	22600	22600	market price	13.80	311880.00	623.76	FFL
2013-03-04 / 2013-03-04	600146.XSHG 600146 *ST环球	buy	timable	21000	21000	market price	13.89	291690.00	291.69	FFL
2013-03-04 / 2013-03-04	600107.XSHG 600107 美尔雅	buy	timable	37500	37500	market price	7.78	291750.00	291.75	FFL
2013-03-04 / --	000507.XSHE 000507 珠海港	buy	timable	60400	0	market price	0.00	0	0	void
2013-03-04 / 2013-03-04	600770.XSHG 600770 综艺股份	buy	timable	46900	46900	market price	6.22	291718.00	291.72	FFL
2013-03-04 / 2013-03-04	000702.XSHE 000702 正虹科技	buy	timable	64300	64300	market price	4.54	291922.00	291.92	FFL
2013-03-04 / --	000545.XSHE 000545 金浦钛业	buy	timable	47200	0	market price	0.00	0	0	void
2013-03-04 / 2013-03-04	300045.XSHE 300045 华力创通	buy	timable	18800	18800	market price	15.54	292152.00	292.15	FFL
2013-03-04 / 2013-03-04	600241.XSHG 600241 *ST时万	buy	timable	44600	44600	market price	6.53	291238.00	291.24	FFL
2013-03-04 / 2013-03-04	300061.XSHE 300061 旗天科技	buy	timable	30300	30300	market price	9.37	283911.00	283.91	FFL
2013-03-04 / 2013-03-04	600545.XSHG 600545 卓郎智能	buy	timable	46700	46700	market price	6.18	288606.00	288.61	FFL
2013-03-04 / --	600965.XSHG 600965 福成股份	buy	timable	45300	0	market price	0.00	0	0	void
2013-03-04 / 2013-03-04	000537.XSHE 000537 广宇发展	buy	timable	43500	43500	market price	6.40	278400.00	278.4	FFL
2013-03-04 / 2013-03-04	300042.XSHE 300042 朗科科技	buy	timable	32300	32300	market price	9.00	290700.00	290.7	FFL
2013-03-04 / 2013-03-04	300052.XSHE 300052 中青宝	buy	timable	23300	23300	market price	12.34	287522.00	287.52	FFL
2013-03-04 / 2013-03-04	600478.XSHG 600478 科力远	buy	timable	12800	12800	market price	22.55	288640.00	288.64	FFL
2013-03-04 / 2013-03-04	000856.XSHE 000856 冀东装备	buy	timable	46800	46800	market price	6.20	290160.00	290.16	FFL
2013-03-04 / 2013-03-04	000603.XSHE 000603 盛达资源	buy	timable	14800	14800	market price	19.50	288600.00	288.6	FFL
2013-03-04 / 2013-03-04	000541.XSHE 000541 佛山照明	buy	timable	42600	42600	market price	6.83	290958.00	290.96	FFL
2013-03-04 / 2013-03-04	300002.XSHE 300002 神州泰岳	buy	timable	15400	15400	market price	18.80	289520.00	289.52	FFL
2013-03-04 / 2013-03-04	300050.XSHE 300050 世纪鼎利	buy	timable	26900	26900	market price	10.85	291865.00	291.87	FFL
2013-03-04 / 2013-03-04	000659.XSHE 000659 珠海中富	buy	timable	108600	108600	market price	2.68	291048.00	291.05	FFL
2013-03-04 / --	600891.XSHG 600891 *ST秋林	buy	timable	38500	0	market price	0.00	0	0	void
2013-03-04 / 2013-03-04	300029.XSHE 300029 天龙光电	buy	timable	44700	44700	market price	6.47	289209.00	289.21	FFL
2013-03-04 / 2013-03-04	600187.XSHG 600187 国中水务	buy	timable	25900	25900	market price	11.22	290598.00	290.6	FFL
2013-03-04 / 2013-03-04	600381.XSHG 600381 青海春天	buy	timable	74200	74200	market price	3.93	291606.00	291.61	FFL
2013-03-04 / 2013-03-04	600311.XSHG 600311 *ST荣华	buy	timable	36300	36300	market price	8.04	291852.00	291.85	FFL
2013-03-04 / 2013-03-04	600744.XSHG 600744 华银电力	buy	timable	75700	75700	market price	3.87	292959.00	292.96	FFL
2013-03-04 / 2013-03-04	600614.XSHG 600614 *ST鹏起	buy	timable	25900	25900	market price	11.19	289821.00	289.82	FFL
2013-03-04 / --	600728.XSHG 600728 佳都科技	buy	timable	34000	0	market price	0.00	0	0	void
2013-03-04 / 2013-03-04	300009.XSHE 300009 安科生物	buy	timable	18600	18600	market price	15.55	289230.00	289.23	FFL
2013-03-04 / 2013-03-04	600581.XSHG 600581 八一钢铁	buy	timable	50700	50700	market price	5.71	289497.00	289.5	FFL
2013-03-04 / 2013-03-04	600636.XSHG 600636 国新文化	buy	timable	19200	19200	market price	15.00	288000.00	288	FFL
2013-03-04 / 2013-03-04	600456.XSHG 600456 宝钛股份	buy	timable	16500	16500	market price	17.60	290400.00	290.4	FFL
2013-03-04 / 2013-03-04	600275.XSHG 600275 ST昌鱼	buy	timable	50600	50600	market price	5.71	288926.00	288.93	FFL
2013-03-04 / 2013-03-04	600543.XSHG 600543 莫高股份	buy	timable	28600	28600	market price	10.16	290576.00	290.58	FFL
2013-03-04 / 2013-03-04	000838.XSHE 000838 财信发展	buy	timable	36000	36000	market price	7.85	282600.00	282.6	FFL
2013-03-04 / 2013-03-04	600592.XSHG 600592 龙溪股份	buy	timable	40200	40200	market price	7.24	291048.00	291.05	FFL
2013-03-04 / 2013-03-04	600515.XSHG 600515 海航基础	buy	timable	46100	46100	market price	6.28	289508.00	289.51	FFL
2013-03-04 / 2013-03-04	000762.XSHE 000762 西藏矿业	buy	timable	24200	24200	market price	12.03	291126.00	291.13	FFL
2013-03-04 / 2013-03-04	600787.XSHG 600787 中储股份	buy	timable	39200	39200	market price	7.40	290080.00	290.08	FFL
2013-03-11 / 2013-03-11	600146.XSHG 600146 *ST环球	sell	close a position	21000	21000	market price	14.55	305550.00	611.1	FFL
2013-03-11 / 2013-03-11	300009.XSHE 300009 安科生物	sell	close a position	18600	18600	market price	15.60	290160.00	580.32	FFL
2013-03-11 / 2013-03-11	600787.XSHG 600787 中储股份	sell	close a position	39200	39200	market price	7.16	280672.00	561.34	FFL
2013-03-11 / 2013-03-11	000537.XSHE 000537 广宇发展	sell	close a position	43500	43500	market price	6.08	264480.00	528.96	FFL
2013-03-11 / 2013-03-11	300002.XSHE 300002 神州泰岳	sell	close a position	15400	15400	market price	18.88	290752.00	581.5	FFL
2013-03-11 / 2013-03-11	300052.XSHE 300052 中青宝	sell	close a position	23300	23300	market price	12.25	285425.00	570.85	FFL
2013-03-11 / 2013-03-11	300050.XSHE 300050 世纪鼎利	sell	close a position	26900	26900	market price	11.18	300742.00	601.48	FFL
2013-03-11 / 2013-03-11	600581.XSHG 600581 八一钢铁	sell	close a position	50700	50700	market price	5.57	282399.00	564.8	FFL
2013-03-11 / 2013-03-11	600636.XSHG 600636 国新文化	sell	close a position	19200	19200	market price	15.80	303360.00	606.72	FFL
2013-03-11 / 2013-03-11	600478.XSHG 600478 科力远	sell	close a position	12800	12800	market price	23.64	302592.00	605.18	FFL
2013-03-11 / 2013-03-11	600456.XSHG 600456 宝钛股份	sell	close a position	16500	16500	market price	17.25	284625.00	569.25	FFL
2013-03-11 / --	600745.XSHG 600745 闻泰科技	sell	close a position	26800	0	market price	0.00	0	0	void
2013-03-11 / 2013-03-11	600543.XSHG 600543 莫高股份	sell	close a position	28600	28600	market price	10.25	293150.00	586.3	FFL
2013-03-11 / 2013-03-11	000856.XSHE 000856 冀东装备	sell	close a position	46800	46800	market price	6.32	295776.00	591.55	FFL
2013-03-11 / 2013-03-11	600545.XSHG 600545 卓郎智能	sell	close a position	46700	46700	market price	6.05	282535.00	565.07	FFL
2013-03-11 / 2013-03-11	600107.XSHG 600107 美尔雅	sell	close a position	37500	37500	market price	7.61	285375.00	570.75	FFL
2013-03-11 / 2013-03-11	600770.XSHG 600770 综艺股份	sell	close a position	46900	46900	market price	6.39	299691.00	599.38	FFL
2013-03-11 / 2013-03-11	300029.XSHE 300029 天龙光电	sell	close a position	44700	44700	market price	6.49	290103.00	580.21	FFL
2013-03-11 / 2013-03-11	600275.XSHG 600275 ST昌鱼	sell	close a position	50600	50600	market price	6.40	323840.00	647.68	FFL
2013-03-11 / 2013-03-11	000702.XSHE 000702 正虹科技	sell	close a position	64300	64300	market price	4.60	295780.00	591.56	FFL
2013-03-11 / 2013-03-11	000838.XSHE 000838 财信发展	sell	close a position	36000	36000	market price	7.77	279720.00	559.44	FFL
2013-03-11 / 2013-03-11	300061.XSHE 300061 旗天科技	sell	close a position	30300	30300	market price	9.40	284820.00	569.64	FFL
2013-03-11 / 2013-03-11	600515.XSHG 600515 海航基础	sell	close a position	46100	46100	market price	6.41	295501.00	591	FFL
2013-03-11 / 2013-03-11	600187.XSHG 600187 国中水务	sell	close a position	25900	25900	market price	11.00	284900.00	569.8	FFL
2013-03-11 / 2013-03-11	600381.XSHG 600381 青海春天	sell	close a position	74200	74200	market price	2.97	220374.00	440.75	FFL
2013-03-11 / 2013-03-11	600592.XSHG 600592 龙溪股份	sell	close a position	40200	40200	market price	7.37	296274.00	592.55	FFL
2013-03-11 / 2013-03-11	600311.XSHG 600311 *ST荣华	sell	close a position	36300	36300	market price	7.81	283503.00	567.01	FFL
2013-03-11 / 2013-03-11	600241.XSHG 600241 *ST时万	sell	close a position	44600	44600	market price	6.60	294360.00	588.72	FFL
2013-03-11 / 2013-03-11	300045.XSHE 300045 华力创通	sell	close a position	18800	18800	market price	14.54	273352.00	546.7	FFL
2013-03-11 / 2013-03-11	600744.XSHG 600744 华银电力	sell	close a position	75700	75700	market price	4.40	333080.00	666.16	FFL
2013-03-11 / 2013-03-11	600355.XSHG 600355 精伦电子	sell	close a position	56800	56800	market price	5.40	306720.00	613.44	FFL
2013-03-11 / 2013-03-11	000659.XSHE 000659 珠海中富	sell	close a position	108600	108600	market price	2.63	285618.00	571.24	FFL
2013-03-11 / 2013-03-11	600614.XSHG 600614 *ST鹏起	sell	close a position	25900	25900	market price	11.65	301735.00	603.47	FFL
2013-03-11 / 2013-03-11	000603.XSHE 000603 盛达资源	sell	close a position	14800	14800	market price	18.70	276760.00	553.52	FFL
2013-03-11 / 2013-03-11	000762.XSHE 000762 西藏矿业	sell	close a position	24200	24200	market price	11.82	286044.00	572.09	FFL
2013-03-11 / 2013-03-11	000541.XSHE 000541 佛山照明	sell	close a position	42600	42600	market price	6.71	285846.00	571.69	FFL
2013-03-11 / 2013-03-11	300042.XSHE 300042 朗科科技	sell	close a position	32300	32300	market price	9.27	299421.00	598.84	FFL
2013-03-11 / 2013-03-11	600375.XSHG 600375 华菱星马	buy	timable	33800	33800	market price	8.53	288314.00	288.31	FFL
2013-03-11 / 2013-03-11	600146.XSHG 600146 *ST环球	buy	timable	20000	20000	market price	14.55	291000.00	291	FFL
2013-03-11 / 2013-03-11	000726.XSHE 000726 鲁泰A	buy	timable	40400	40400	market price	7.19	290476.00	290.48	FFL
2013-03-11 / --	000017.XSHE 000017 *ST中华A	buy	timable	69200	0	market price	0.00	0	0	void
2013-03-11 / 2013-03-11	000789.XSHE 000789 万年青	buy	timable	26700	26700	market price	10.85	289695.00	289.69	FFL
2013-03-11 / 2013-03-11	000702.XSHE 000702 正虹科技	buy	timable	63000	63000	market price	4.60	289800.00	289.8	FFL
2013-03-11 / --	600965.XSHG 600965 福成股份	buy	timable	44800	0	market price	0.00	0	0	void
2013-03-11 / 2013-03-11	600435.XSHG 600435 北方导航	buy	timable	24600	24600	market price	11.70	287820.00	287.82	FFL
2013-03-11 / 2013-03-11	600971.XSHG 600971 恒源煤电	buy	timable	23600	23600	market price	12.20	287920.00	287.92	FFL
2013-03-11 / 2013-03-11	000680.XSHE 000680 山推股份	buy	timable	62600	62600	market price	4.61	288586.00	288.59	FFL
2013-03-11 / 2013-03-11	600366.XSHG 600366 宁波韵升	buy	timable	17800	17800	market price	16.20	288360.00	288.36	FFL
2013-03-11 / 2013-03-11	600802.XSHG 600802 福建水泥	buy	timable	45900	45900	market price	6.33	290547.00	290.55	FFL
2013-03-11 / 2013-03-11	600449.XSHG 600449 宁夏建材	buy	timable	35400	35400	market price	8.16	288864.00	288.86	FFL
2013-03-11 / 2013-03-11	600067.XSHG 600067 冠城大通	buy	timable	49200	49200	market price	5.89	289788.00	289.79	FFL
2013-03-11 / 2013-03-11	600740.XSHG 600740 山西焦化	buy	timable	30800	30800	market price	9.41	289828.00	289.83	FFL
2013-03-11 / 2013-03-11	600325.XSHG 600325 华发股份	buy	timable	40800	40800	market price	7.11	290088.00	290.09	FFL
2013-03-11 / 2013-03-11	600170.XSHG 600170 上海建工	buy	timable	38800	38800	market price	7.47	289836.00	289.84	FFL
2013-03-11 / 2013-03-11	000006.XSHE 000006 深振业A	buy	timable	62700	62700	market price	4.62	289674.00	289.67	FFL
2013-03-11 / 2013-03-11	600249.XSHG 600249 两面针	buy	timable	53900	53900	market price	5.41	291599.00	291.6	FFL
2013-03-11 / 2013-03-11	600175.XSHG 600175 退市美都	buy	timable	109800	109800	market price	2.63	288774.00	288.77	FFL
2013-03-11 / 2013-03-11	000603.XSHE 000603 盛达资源	buy	timable	15500	15500	market price	18.70	289850.00	289.85	FFL
2013-03-11 / 2013-03-11	601002.XSHG 601002 晋亿实业	buy	timable	27400	27400	market price	10.55	289070.00	289.07	FFL
2013-03-11 / 2013-03-11	000517.XSHE 000517 荣安地产	buy	timable	48500	48500	market price	5.97	289545.00	289.54	FFL
2013-03-11 / 2013-03-11	000659.XSHE 000659 珠海中富	buy	timable	109800	109800	market price	2.63	288774.00	288.77	FFL
2013-03-11 / 2013-03-11	601101.XSHG 601101 昊华能源	buy	timable	22700	22700	market price	12.66	287382.00	287.38	FFL
2013-03-11 / 2013-03-11	600169.XSHG 600169 太原重工	buy	timable	84000	84000	market price	3.43	288120.00	288.12	FFL
2013-03-11 / --	600891.XSHG 600891 *ST秋林	buy	timable	38100	0	market price	0.00	0	0	wait for the trade
2013-03-11 / 2013-03-11	600239.XSHG 600239 云南城投	buy	timable	43200	43200	market price	6.70	289440.00	289.44	FFL
2013-03-11 / 2013-03-11	600425.XSHG 600425 青松建化	buy	timable	31100	31100	market price	9.27	288297.00	288.3	FFL
2013-03-11 / 2013-03-11	600311.XSHG 600311 *ST荣华	buy	timable	37200	37200	market price	7.81	290532.00	290.53	FFL
2013-03-11 / 2013-03-11	600606.XSHG 600606 绿地控股	buy	timable	52100	52100	market price	5.53	288113.00	288.11	FFL
2013-03-11 / 2013-03-11	000667.XSHE 000667 美好置业	buy	timable	136100	136100	market price	2.13	289893.00	289.89	FFL
2013-03-11 / 2013-03-11	600576.XSHG 600576 祥源文化	buy	timable	39900	39900	market price	7.28	290472.00	290.47	FFL
2013-03-11 / 2013-03-11	600495.XSHG 600495 晋西车轴	buy	timable	20000	20000	market price	14.45	289000.00	289	FFL
2013-03-11 / 2013-03-11	600218.XSHG 600218 全柴动力	buy	timable	32100	32100	market price	9.03	289863.00	289.86	FFL
2013-03-11 / 2013-03-11	600515.XSHG 600515 海航基础	buy	timable	45100	45100	market price	6.41	289091.00	289.09	FFL
2013-03-11 / 2013-03-11	600225.XSHG 600225 *ST松江	buy	timable	71700	71700	market price	4.01	287517.00	287.52	FFL
2013-03-11 / 2013-03-11	601008.XSHG 601008 连云港	buy	timable	83800	83800	market price	3.46	289948.00	289.95	FFL
2013-03-11 / 2013-03-11	600399.XSHG 600399 ST抚钢	buy	timable	46700	46700	market price	6.10	284870.00	284.87	FFL
2013-03-11 / 2013-03-11	600720.XSHG 600720 祁连山	buy	timable	28300	28300	market price	10.08	285264.00	285.26	FFL
2013-03-18 / 2013-03-18	600971.XSHG 600971 恒源煤电	sell	close a position	23600	23600	market price	11.79	278244.00	556.49	FFL
2013-03-18 / 2013-03-18	000680.XSHE 000680 山推股份	sell	close a position	62600	62600	market price	4.50	281700.00	563.4	FFL
2013-03-18 / 2013-03-18	600375.XSHG 600375 华菱星马	sell	close a position	33800	33800	market price	8.69	293722.00	587.44	FFL
2013-03-18 / 2013-03-18	600249.XSHG 600249 两面针	sell	close a position	53900	53900	market price	5.19	279741.00	559.48	FFL
2013-03-18 / 2013-03-18	600576.XSHG 600576 祥源文化	sell	close a position	39900	39900	market price	7.78	310422.00	620.84	FFL
2013-03-18 / 2013-03-18	600146.XSHG 600146 *ST环球	sell	close a position	20000	20000	market price	13.66	273200.00	546.4	FFL
2013-03-18 / 2013-03-18	000789.XSHE 000789 万年青	sell	close a position	26700	26700	market price	10.63	283821.00	567.64	FFL
2013-03-18 / 2013-03-18	000726.XSHE 000726 鲁泰A	sell	close a position	40400	40400	market price	7.10	286840.00	573.68	FFL
2013-03-18 / 2013-03-18	000517.XSHE 000517 荣安地产	sell	close a position	48500	48500	market price	5.81	281785.00	563.57	FFL
2013-03-18 / 2013-03-18	600802.XSHG 600802 福建水泥	sell	close a position	45900	45900	market price	6.06	278154.00	556.31	FFL
2013-03-18 / 2013-03-18	601101.XSHG 601101 昊华能源	sell	close a position	22700	22700	market price	12.32	279664.00	559.33	FFL
2013-03-18 / 2013-03-18	600449.XSHG 600449 宁夏建材	sell	close a position	35400	35400	market price	7.85	277890.00	555.78	FFL
2013-03-18 / 2013-03-18	600067.XSHG 600067 冠城大通	sell	close a position	49200	49200	market price	6.11	300612.00	601.22	FFL
2013-03-18 / 2013-03-18	600325.XSHG 600325 华发股份	sell	close a position	40800	40800	market price	7.02	286416.00	572.83	FFL
2013-03-18 / --	600745.XSHG 600745 闻泰科技	sell	close a position	26800	0	market price	0.00	0	0	void
2013-03-18 / 2013-03-18	600239.XSHG 600239 云南城投	sell	close a position	43200	43200	market price	6.43	277776.00	555.55	FFL
2013-03-18 / 2013-03-18	600740.XSHG 600740 山西焦化	sell	close a position	30800	30800	market price	8.59	264572.00	529.14	FFL
2013-03-18 / 2013-03-18	600169.XSHG 600169 太原重工	sell	close a position	84000	84000	market price	3.23	271320.00	542.64	FFL
2013-03-18 / 2013-03-18	600366.XSHG 600366 宁波韵升	sell	close a position	17800	17800	market price	15.04	267712.00	535.42	FFL
2013-03-18 / 2013-03-18	600495.XSHG 600495 晋西车轴	sell	close a position	20000	20000	market price	13.10	262000.00	524	FFL
2013-03-18 / 2013-03-18	600218.XSHG 600218 全柴动力	sell	close a position	32100	32100	market price	9.85	316185.00	632.37	FFL
2013-03-18 / 2013-03-18	000006.XSHE 000006 深振业A	sell	close a position	62700	62700	market price	4.34	272118.00	544.24	FFL
2013-03-18 / 2013-03-18	000702.XSHE 000702 正虹科技	sell	close a position	63000	63000	market price	4.45	280350.00	560.7	FFL
2013-03-18 / 2013-03-18	600225.XSHG 600225 *ST松江	sell	close a position	71700	71700	market price	3.96	283932.00	567.86	FFL
2013-03-18 / 2013-03-18	600515.XSHG 600515 海航基础	sell	close a position	45100	45100	market price	6.80	306680.00	613.36	FFL
2013-03-18 / 2013-03-18	600175.XSHG 600175 退市美都	sell	close a position	109800	109800	market price	2.59	284382.00	568.76	FFL
2013-03-18 / 2013-03-18	600425.XSHG 600425 青松建化	sell	close a position	31100	31100	market price	8.85	275235.00	550.47	FFL
2013-03-18 / 2013-03-18	600170.XSHG 600170 上海建工	sell	close a position	38800	38800	market price	7.17	278196.00	556.39	FFL
2013-03-18 / 2013-03-18	600311.XSHG 600311 *ST荣华	sell	close a position	37200	37200	market price	7.48	278256.00	556.51	FFL
2013-03-18 / 2013-03-18	600606.XSHG 600606 绿地控股	sell	close a position	52100	52100	market price	5.36	279256.00	558.51	FFL
2013-03-18 / 2013-03-18	601008.XSHG 601008 连云港	sell	close a position	83800	83800	market price	3.38	283244.00	566.49	FFL
2013-03-18 / 2013-03-18	600399.XSHG 600399 ST抚钢	sell	close a position	46700	46700	market price	5.87	274129.00	548.26	FFL
2013-03-18 / 2013-03-18	000659.XSHE 000659 珠海中富	sell	close a position	109800	109800	market price	2.50	274500.00	549	FFL
2013-03-18 / 2013-03-18	000603.XSHE 000603 盛达资源	sell	close a position	15500	15500	market price	17.54	271870.00	543.74	FFL
2013-03-18 / 2013-03-18	601002.XSHG 601002 晋亿实业	sell	close a position	27400	27400	market price	10.11	277014.00	554.03	FFL
2013-03-18 / 2013-03-18	000667.XSHE 000667 美好置业	sell	close a position	136100	136100	market price	2.10	285810.00	571.62	FFL
2013-03-18 / 2013-03-18	600435.XSHG 600435 北方导航	sell	close a position	24600	24600	market price	10.32	253872.00	507.74	FFL
2013-03-18 / 2013-03-18	600720.XSHG 600720 祁连山	sell	close a position	28300	28300	market price	10.11	286113.00	572.23	FFL
2013-03-18 / 2013-03-18	600448.XSHG 600448 华纺股份	buy	timable	71800	71800	market price	3.94	282892.00	282.89	FFL
2013-03-18 / 2013-03-18	000593.XSHE 000593 大通燃气	buy	timable	43400	43400	market price	6.48	281232.00	281.23	FFL
2013-03-18 / 2013-03-18	000507.XSHE 000507 珠海港	buy	timable	67600	67600	market price	4.18	282568.00	282.57	FFL
2013-03-18 / 2013-03-18	000011.XSHE 000011 深物业A	buy	timable	45600	45600	market price	6.13	279528.00	279.53	FFL
2013-03-18 / 2013-03-18	600601.XSHG 600601 方正科技	buy	timable	119300	119300	market price	2.36	281548.00	281.55	FFL
2013-03-18 / 2013-03-18	000537.XSHE 000537 广宇发展	buy	timable	48100	48100	market price	5.90	283790.00	283.79	FFL
2013-03-18 / 2013-03-18	000159.XSHE 000159 国际实业	buy	timable	42800	42800	market price	6.58	281624.00	281.62	FFL
2013-03-18 / 2013-03-18	600802.XSHG 600802 福建水泥	buy	timable	46500	46500	market price	6.06	281790.00	281.79	FFL
2013-03-18 / 2013-03-18	600128.XSHG 600128 弘业股份	buy	timable	31100	31100	market price	9.02	280522.00	280.52	FFL
2013-03-18 / 2013-03-18	600449.XSHG 600449 宁夏建材	buy	timable	35900	35900	market price	7.85	281815.00	281.81	FFL
2013-03-18 / 2013-03-18	600325.XSHG 600325 华发股份	buy	timable	40100	40100	market price	7.02	281502.00	281.5	FFL
2013-03-18 / 2013-03-18	600170.XSHG 600170 上海建工	buy	timable	39400	39400	market price	7.17	282498.00	282.5	FFL
2013-03-18 / 2013-03-18	000006.XSHE 000006 深振业A	buy	timable	64700	64700	market price	4.34	280798.00	280.8	FFL
2013-03-18 / 2013-03-18	600175.XSHG 600175 退市美都	buy	timable	108800	108800	market price	2.59	281792.00	281.79	FFL
2013-03-18 / 2013-03-18	000043.XSHE 000043 招商积余	buy	timable	47700	47700	market price	5.86	279522.00	279.52	FFL
2013-03-18 / 2013-03-18	600622.XSHG 600622 光大嘉宝	buy	timable	47000	47000	market price	6.01	282470.00	282.47	FFL
2013-03-18 / 2013-03-18	600711.XSHG 600711 盛屯矿业	buy	timable	28200	28200	market price	9.86	278052.00	278.05	FFL
2013-03-18 / 2013-03-18	000603.XSHE 000603 盛达资源	buy	timable	16000	16000	market price	17.54	280640.00	280.64	FFL
2013-03-18 / 2013-03-18	600584.XSHG 600584 长电科技	buy	timable	59000	59000	market price	4.80	283200.00	283.2	FFL
2013-03-18 / 2013-03-18	600716.XSHG 600716 凤凰股份	buy	timable	57900	57900	market price	4.86	281394.00	281.39	FFL
2013-03-18 / 2013-03-18	600652.XSHG 600652 ST游久	buy	timable	63500	63500	market price	4.45	282575.00	282.57	FFL
2013-03-18 / 2013-03-18	000517.XSHE 000517 荣安地产	buy	timable	48400	48400	market price	5.81	281204.00	281.2	FFL
2013-03-18 / 2013-03-18	000659.XSHE 000659 珠海中富	buy	timable	112700	112700	market price	2.50	281750.00	281.75	FFL
2013-03-18 / 2013-03-18	600742.XSHG 600742 一汽富维	buy	timable	16200	16200	market price	16.80	272160.00	272.16	FFL
2013-03-18 / 2013-03-18	300008.XSHE 300008 天海防务	buy	timable	43500	43500	market price	6.51	283185.00	283.19	FFL
2013-03-18 / 2013-03-18	000016.XSHE 000016 深康佳A	buy	timable	89500	89500	market price	3.15	281925.00	281.93	FFL
2013-03-18 / 2013-03-18	600239.XSHG 600239 云南城投	buy	timable	44000	44000	market price	6.43	282920.00	282.92	FFL
2013-03-18 / 2013-03-18	600599.XSHG 600599 *ST熊猫	buy	timable	30100	30100	market price	9.38	282338.00	282.34	FFL
2013-03-18 / 2013-03-18	600425.XSHG 600425 青松建化	buy	timable	31900	31900	market price	8.85	282315.00	282.31	FFL
2013-03-18 / 2013-03-18	600381.XSHG 600381 青海春天	buy	timable	103600	103600	market price	2.70	279720.00	279.72	FFL
2013-03-18 / 2013-03-18	600606.XSHG 600606 绿地控股	buy	timable	52500	52500	market price	5.36	281400.00	281.4	FFL
2013-03-18 / 2013-03-18	600643.XSHG 600643 爱建集团	buy	timable	35200	35200	market price	8.00	281600.00	281.6	FFL
2013-03-18 / 2013-03-18	000926.XSHE 000926 福星股份	buy	timable	36600	36600	market price	7.72	282552.00	282.55	FFL
2013-03-18 / 2013-03-18	600839.XSHG 600839 四川长虹	buy	timable	139300	139300	market price	2.03	282779.00	282.78	FFL
2013-03-18 / 2013-03-18	000534.XSHE 000534 万泽股份	buy	timable	55800	55800	market price	5.05	281790.00	281.79	FFL
2013-03-18 / 2013-03-18	600397.XSHG 600397 安源煤业	buy	timable	24300	24300	market price	11.60	281880.00	281.88	FFL
2013-03-18 / 2013-03-18	600539.XSHG 600539 ST狮头	buy	timable	51100	51100	market price	5.54	283094.00	283.09	FFL
2013-03-18 / 2013-03-18	600399.XSHG 600399 ST抚钢	buy	timable	47800	47800	market price	5.87	280586.00	280.59	FFL
2013-03-18 / 2013-03-18	600755.XSHG 600755 厦门国贸	buy	timable	66500	60300	market price	4.23	255069.00	255.07	PFL
2013-03-18 / --	000422.XSHE 000422 ST宜化	buy	timable	26500	0	market price	0.00	0	0	wait for the trade
2013-03-25 / 2013-03-25	600584.XSHG 600584 长电科技	sell	close a position	59000	59000	market price	4.95	292050.00	584.1	FFL
2013-03-25 / 2013-03-25	000043.XSHE 000043 招商积余	sell	close a position	47700	47700	market price	6.36	303372.00	606.74	FFL
2013-03-25 / 2013-03-25	600652.XSHG 600652 ST游久	sell	close a position	63500	63500	market price	4.54	288290.00	576.58	FFL
2013-03-25 / 2013-03-25	600448.XSHG 600448 华纺股份	sell	close a position	71800	71800	market price	4.32	310176.00	620.35	FFL
2013-03-25 / 2013-03-25	600716.XSHG 600716 凤凰股份	sell	close a position	57900	57900	market price	5.04	291816.00	583.63	FFL
2013-03-25 / 2013-03-25	600643.XSHG 600643 爱建集团	sell	close a position	35200	35200	market price	8.31	292512.00	585.02	FFL
2013-03-25 / 2013-03-25	000537.XSHE 000537 广宇发展	sell	close a position	48100	48100	market price	6.15	295815.00	591.63	FFL
2013-03-25 / 2013-03-25	000593.XSHE 000593 大通燃气	sell	close a position	43400	43400	market price	7.30	316820.00	633.64	FFL
2013-03-25 / 2013-03-25	000926.XSHE 000926 福星股份	sell	close a position	36600	36600	market price	7.89	288774.00	577.55	FFL
2013-03-25 / 2013-03-25	600802.XSHG 600802 福建水泥	sell	close a position	46500	46500	market price	6.66	309690.00	619.38	FFL
2013-03-25 / 2013-03-25	600128.XSHG 600128 弘业股份	sell	close a position	31100	31100	market price	9.18	285498.00	571	FFL
2013-03-25 / 2013-03-25	600449.XSHG 600449 宁夏建材	sell	close a position	35900	35900	market price	8.23	295457.00	590.91	FFL
2013-03-25 / 2013-03-25	000517.XSHE 000517 荣安地产	sell	close a position	48400	48400	market price	5.98	289432.00	578.86	FFL
2013-03-25 / 2013-03-25	600325.XSHG 600325 华发股份	sell	close a position	40100	40100	market price	7.20	288720.00	577.44	FFL
2013-03-25 / 2013-03-25	600742.XSHG 600742 一汽富维	sell	close a position	16200	16200	market price	17.60	285120.00	570.24	FFL
2013-03-25 / 2013-03-25	600839.XSHG 600839 四川长虹	sell	close a position	139300	139300	market price	2.07	288351.00	576.7	FFL
2013-03-25 / 2013-03-25	600745.XSHG 600745 闻泰科技	sell	close a position	26800	26800	market price	11.49	307932.00	615.86	FFL
2013-03-25 / 2013-03-25	300008.XSHE 300008 天海防务	sell	close a position	43500	43500	market price	6.50	282750.00	565.5	FFL
2013-03-25 / 2013-03-25	600239.XSHG 600239 云南城投	sell	close a position	44000	44000	market price	6.66	293040.00	586.08	FFL
2013-03-25 / 2013-03-25	000534.XSHE 000534 万泽股份	sell	close a position	55800	55800	market price	5.26	293508.00	587.02	FFL
2013-03-25 / 2013-03-25	000507.XSHE 000507 珠海港	sell	close a position	67600	67600	market price	4.30	290680.00	581.36	FFL
2013-03-25 / 2013-03-25	000006.XSHE 000006 深振业A	sell	close a position	64700	64700	market price	4.70	304090.00	608.18	FFL
2013-03-25 / 2013-03-25	600599.XSHG 600599 *ST熊猫	sell	close a position	30100	30100	market price	9.39	282639.00	565.28	FFL
2013-03-25 / 2013-03-25	600622.XSHG 600622 光大嘉宝	sell	close a position	47000	47000	market price	6.27	294690.00	589.38	FFL
2013-03-25 / 2013-03-25	600175.XSHG 600175 退市美都	sell	close a position	108800	108800	market price	2.65	288320.00	576.64	FFL
2013-03-25 / 2013-03-25	600425.XSHG 600425 青松建化	sell	close a position	31900	31900	market price	9.35	298265.00	596.53	FFL
2013-03-25 / 2013-03-25	600170.XSHG 600170 上海建工	sell	close a position	39400	39400	market price	7.37	290378.00	580.76	FFL
2013-03-25 / 2013-03-25	600755.XSHG 600755 厦门国贸	sell	close a position	60300	60300	market price	4.26	256878.00	513.76	FFL
2013-03-25 / 2013-03-25	600381.XSHG 600381 青海春天	sell	close a position	103600	103600	market price	2.87	297332.00	594.66	FFL
2013-03-25 / 2013-03-25	000011.XSHE 000011 深物业A	sell	close a position	45600	45600	market price	6.46	294576.00	589.15	FFL
2013-03-25 / 2013-03-25	600606.XSHG 600606 绿地控股	sell	close a position	52500	52500	market price	5.67	297675.00	595.35	FFL
2013-03-25 / 2013-03-25	000016.XSHE 000016 深康佳A	sell	close a position	89500	89500	market price	3.28	293560.00	587.12	FFL
2013-03-25 / 2013-03-25	600601.XSHG 600601 方正科技	sell	close a position	119300	119300	market price	2.42	288706.00	577.41	FFL
2013-03-25 / 2013-03-25	600539.XSHG 600539 ST狮头	sell	close a position	51100	51100	market price	5.98	305578.00	611.16	FFL
2013-03-25 / 2013-03-25	600399.XSHG 600399 ST抚钢	sell	close a position	47800	47800	market price	6.03	288234.00	576.47	FFL
2013-03-25 / 2013-03-25	600397.XSHG 600397 安源煤业	sell	close a position	24300	24300	market price	11.72	284796.00	569.59	FFL
2013-03-25 / 2013-03-25	000659.XSHE 000659 珠海中富	sell	close a position	112700	112700	market price	2.59	291893.00	583.79	FFL
2013-03-25 / 2013-03-25	600711.XSHG 600711 盛屯矿业	sell	close a position	28200	28200	market price	10.15	286230.00	572.46	FFL
2013-03-25 / 2013-03-25	000603.XSHE 000603 盛达资源	sell	close a position	16000	16000	market price	17.99	287840.00	575.68	FFL
2013-03-25 / 2013-03-25	000159.XSHE 000159 国际实业	sell	close a position	42800	42800	market price	6.75	288900.00	577.8	FFL
2013-03-25 / 2013-03-25	000922.XSHE 000922 佳电股份	buy	timable	35300	35300	market price	8.27	291931.00	291.93	FFL
2013-03-25 / 2013-03-25	300059.XSHE 300059 东方财富	buy	timable	18400	18400	market price	15.87	292008.00	292.01	FFL
2013-03-25 / 2013-03-25	600125.XSHG 600125 铁龙物流	buy	timable	42800	42800	market price	6.80	291040.00	291.04	FFL
2013-03-25 / --	000017.XSHE 000017 *ST中华A	buy	timable	69700	0	market price	0.00	0	0	void
2013-03-25 / 2013-03-25	000507.XSHE 000507 珠海港	buy	timable	69400	69400	market price	4.30	298420.00	298.42	FFL
2013-03-25 / 2013-03-25	300045.XSHE 300045 华力创通	buy	timable	20800	20800	market price	13.99	290992.00	290.99	FFL
2013-03-25 / 2013-03-25	600545.XSHG 600545 卓郎智能	buy	timable	49500	49500	market price	5.95	294525.00	294.53	FFL
2013-03-25 / 2013-03-25	600601.XSHG 600601 方正科技	buy	timable	120800	120800	market price	2.42	292336.00	292.34	FFL
2013-03-25 / 2013-03-25	000836.XSHE 000836 富通鑫茂	buy	timable	55100	55100	market price	5.31	292581.00	292.58	FFL
2013-03-25 / 2013-03-25	600884.XSHG 600884 杉杉股份	buy	timable	27900	27900	market price	10.48	292392.00	292.39	FFL
2013-03-25 / 2013-03-25	000078.XSHE 000078 海王生物	buy	timable	37600	37600	market price	7.70	289520.00	289.52	FFL
2013-03-25 / 2013-03-25	600790.XSHG 600790 轻纺城	buy	timable	50000	50000	market price	5.82	291000.00	291	FFL
2013-03-25 / 2013-03-25	000656.XSHE 000656 金科股份	buy	timable	23400	23400	market price	12.35	288990.00	288.99	FFL
2013-03-25 / 2013-03-25	600879.XSHG 600879 航天电子	buy	timable	31500	31500	market price	9.32	293580.00	293.58	FFL
2013-03-25 / 2013-03-25	600331.XSHG 600331 宏达股份	buy	timable	49200	49200	market price	5.91	290772.00	290.77	FFL
2013-03-25 / 2013-03-25	600039.XSHG 600039 四川路桥	buy	timable	39200	39200	market price	7.42	290864.00	290.86	FFL
2013-03-25 / 2013-03-25	000603.XSHE 000603 盛达资源	buy	timable	16200	16200	market price	17.99	291438.00	291.44	FFL
2013-03-25 / 2013-03-25	600877.XSHG 600877 ST电能	buy	timable	77300	77300	market price	3.78	292194.00	292.19	FFL
2013-03-25 / 2013-03-25	600326.XSHG 600326 西藏天路	buy	timable	35500	35500	market price	8.24	292520.00	292.52	FFL
2013-03-25 / 2013-03-25	601099.XSHG 601099 太平洋	buy	timable	46100	46100	market price	6.35	292735.00	292.74	FFL
2013-03-25 / 2013-03-25	600742.XSHG 600742 一汽富维	buy	timable	16600	16600	market price	17.60	292160.00	292.16	FFL
2013-03-25 / 2013-03-25	300008.XSHE 300008 天海防务	buy	timable	44600	44600	market price	6.50	289900.00	289.9	FFL
2013-03-25 / 2013-03-25	000016.XSHE 000016 深康佳A	buy	timable	89400	89400	market price	3.28	293232.00	293.23	FFL
2013-03-25 / 2013-03-25	600459.XSHG 600459 贵研铂业	buy	timable	13800	13800	market price	21.00	289800.00	289.8	FFL
2013-03-25 / 2013-03-25	600599.XSHG 600599 *ST熊猫	buy	timable	31200	31200	market price	9.39	292968.00	292.97	FFL
2013-03-25 / 2013-03-25	600290.XSHG 600290 *ST华仪	buy	timable	52500	52500	market price	5.55	291375.00	291.38	FFL
2013-03-25 / 2013-03-25	600311.XSHG 600311 *ST荣华	buy	timable	37900	37900	market price	7.68	291072.00	291.07	FFL
2013-03-25 / 2013-03-25	600108.XSHG 600108 亚盛集团	buy	timable	43300	43300	market price	6.79	294007.00	294.01	FFL
2013-03-25 / 2013-03-25	600851.XSHG 600851 海欣股份	buy	timable	49500	49500	market price	5.89	291555.00	291.55	FFL
2013-03-25 / 2013-03-25	600614.XSHG 600614 *ST鹏起	buy	timable	25800	25800	market price	11.25	290250.00	290.25	FFL
2013-03-25 / 2013-03-25	000791.XSHE 000791 甘肃电投	buy	timable	38600	38600	market price	7.55	291430.00	291.43	FFL
2013-03-25 / 2013-03-25	600643.XSHG 600643 爱建集团	buy	timable	35100	35100	market price	8.31	291681.00	291.68	FFL
2013-03-25 / 2013-03-25	300028.XSHE 300028 金亚退	buy	timable	50100	50100	market price	5.83	292083.00	292.08	FFL
2013-03-25 / 2013-03-25	600836.XSHG 600836 *ST界龙	buy	timable	41600	41600	market price	7.02	292032.00	292.03	FFL
2013-03-25 / 2013-03-25	000851.XSHE 000851 高鸿股份	buy	timable	40500	40500	market price	7.31	296055.00	296.06	FFL
2013-03-25 / 2013-03-25	600677.XSHG 600677 *ST航通	buy	timable	33300	33300	market price	8.77	292041.00	292.04	FFL
2013-03-25 / 2013-03-25	000838.XSHE 000838 财信发展	buy	timable	36900	36900	market price	7.93	292617.00	292.62	FFL
2013-03-25 / 2013-03-25	600787.XSHG 600787 中储股份	buy	timable	41500	41500	market price	7.05	292575.00	292.57	FFL
2013-03-25 / 2013-03-25	600539.XSHG 600539 ST狮头	buy	timable	49200	49200	market price	5.98	294216.00	294.22	FFL
2013-03-25 / 2013-03-25	600399.XSHG 600399 ST抚钢	buy	timable	48500	48500	market price	6.03	292455.00	292.46	FFL
2013-04-01 / 2013-04-01	000922.XSHE 000922 佳电股份	sell	close a position	35300	35300	market price	8.06	284518.00	569.04	FFL
2013-04-01 / 2013-04-01	600326.XSHG 600326 西藏天路	sell	close a position	35500	35500	market price	7.83	277965.00	555.93	FFL
2013-04-01 / 2013-04-01	600787.XSHG 600787 中储股份	sell	close a position	41500	41500	market price	6.72	278880.00	557.76	FFL
2013-04-01 / 2013-04-01	600643.XSHG 600643 爱建集团	sell	close a position	35100	35100	market price	7.88	276588.00	553.18	FFL
2013-04-01 / 2013-04-01	000791.XSHE 000791 甘肃电投	sell	close a position	38600	38600	market price	7.10	274060.00	548.12	FFL
2013-04-01 / 2013-04-01	601099.XSHG 601099 太平洋	sell	close a position	46100	46100	market price	5.98	275678.00	551.36	FFL
2013-04-01 / 2013-04-01	300028.XSHE 300028 金亚退	sell	close a position	50100	50100	market price	5.44	272544.00	545.09	FFL
2013-04-01 / 2013-04-01	600836.XSHG 600836 *ST界龙	sell	close a position	41600	41600	market price	7.01	291616.00	583.23	FFL
2013-04-01 / 2013-04-01	300059.XSHE 300059 东方财富	sell	close a position	18400	18400	market price	14.02	257968.00	515.94	FFL
2013-04-01 / 2013-04-01	000836.XSHE 000836 富通鑫茂	sell	close a position	55100	55100	market price	5.20	286520.00	573.04	FFL
2013-04-01 / 2013-04-01	600742.XSHG 600742 一汽富维	sell	close a position	16600	16600	market price	16.44	272904.00	545.81	FFL
2013-04-01 / 2013-04-01	600125.XSHG 600125 铁龙物流	sell	close a position	42800	42800	market price	6.30	269640.00	539.28	FFL
2013-04-01 / 2013-04-01	300008.XSHE 300008 天海防务	sell	close a position	44600	44600	market price	6.90	307740.00	615.48	FFL
2013-04-01 / 2013-04-01	600545.XSHG 600545 卓郎智能	sell	close a position	49500	49500	market price	5.85	289575.00	579.15	FFL
2013-04-01 / 2013-04-01	000507.XSHE 000507 珠海港	sell	close a position	69400	69400	market price	4.20	291480.00	582.96	FFL
2013-04-01 / 2013-04-01	600884.XSHG 600884 杉杉股份	sell	close a position	27900	27900	market price	10.72	299088.00	598.18	FFL
2013-04-01 / 2013-04-01	600677.XSHG 600677 *ST航通	sell	close a position	33300	33300	market price	8.45	281385.00	562.77	FFL
2013-04-01 / 2013-04-01	000078.XSHE 000078 海王生物	sell	close a position	37600	37600	market price	7.99	300424.00	600.85	FFL
2013-04-01 / 2013-04-01	600877.XSHG 600877 ST电能	sell	close a position	77300	77300	market price	3.87	299151.00	598.3	FFL
2013-04-01 / 2013-04-01	600599.XSHG 600599 *ST熊猫	sell	close a position	31200	31200	market price	9.12	284544.00	569.09	FFL
2013-04-01 / 2013-04-01	600790.XSHG 600790 轻纺城	sell	close a position	50000	50000	market price	5.62	281000.00	562	FFL
2013-04-01 / 2013-04-01	000838.XSHE 000838 财信发展	sell	close a position	36900	36900	market price	8.12	299628.00	599.26	FFL
2013-04-01 / 2013-04-01	000656.XSHE 000656 金科股份	sell	close a position	23400	23400	market price	12.46	291564.00	583.13	FFL
2013-04-01 / 2013-04-01	600290.XSHG 600290 *ST华仪	sell	close a position	52500	52500	market price	5.16	270900.00	541.8	FFL
2013-04-01 / 2013-04-01	300045.XSHE 300045 华力创通	sell	close a position	20800	20800	market price	13.28	276224.00	552.45	FFL
2013-04-01 / 2013-04-01	600311.XSHG 600311 *ST荣华	sell	close a position	37900	37900	market price	7.22	273638.00	547.28	FFL
2013-04-01 / 2013-04-01	600879.XSHG 600879 航天电子	sell	close a position	31500	31500	market price	8.79	276885.00	553.77	FFL
2013-04-01 / 2013-04-01	600108.XSHG 600108 亚盛集团	sell	close a position	43300	43300	market price	6.35	274955.00	549.91	FFL
2013-04-01 / 2013-04-01	000016.XSHE 000016 深康佳A	sell	close a position	89400	89400	market price	3.16	282504.00	565.01	FFL
2013-04-01 / 2013-04-01	600601.XSHG 600601 方正科技	sell	close a position	120800	120800	market price	2.34	282672.00	565.34	FFL
2013-04-01 / 2013-04-01	600539.XSHG 600539 ST狮头	sell	close a position	49200	49200	market price	6.04	297168.00	594.34	FFL
2013-04-01 / 2013-04-01	600851.XSHG 600851 海欣股份	sell	close a position	49500	49500	market price	5.71	282645.00	565.29	FFL
2013-04-01 / 2013-04-01	600331.XSHG 600331 宏达股份	sell	close a position	49200	49200	market price	5.53	272076.00	544.15	FFL
2013-04-01 / 2013-04-01	600039.XSHG 600039 四川路桥	sell	close a position	39200	39200	market price	6.89	270088.00	540.18	FFL
2013-04-01 / 2013-04-01	600399.XSHG 600399 ST抚钢	sell	close a position	48500	48500	market price	5.58	270630.00	541.26	FFL
2013-04-01 / 2013-04-01	600614.XSHG 600614 *ST鹏起	sell	close a position	25800	25800	market price	11.31	291798.00	583.6	FFL
2013-04-01 / 2013-04-01	000603.XSHE 000603 盛达资源	sell	close a position	16200	16200	market price	17.00	275400.00	550.8	FFL
2013-04-01 / 2013-04-01	600459.XSHG 600459 贵研铂业	sell	close a position	13800	13800	market price	19.36	267168.00	534.34	FFL
2013-04-01 / 2013-04-01	000851.XSHE 000851 高鸿股份	sell	close a position	40500	40500	market price	6.86	277830.00	555.66	FFL
2013-04-01 / 2013-04-01	000922.XSHE 000922 佳电股份	buy	timable	34500	34500	market price	8.06	278070.00	278.07	FFL
2013-04-01 / 2013-04-01	600400.XSHG 600400 红豆股份	buy	timable	69800	69800	market price	4.00	279200.00	279.2	FFL
2013-04-01 / 2013-04-01	600107.XSHG 600107 美尔雅	buy	timable	39600	39600	market price	7.12	281952.00	281.95	FFL
2013-04-01 / 2013-04-01	600961.XSHG 600961 株冶集团	buy	timable	47300	47300	market price	5.96	281908.00	281.91	FFL
2013-04-01 / --	000545.XSHE 000545 金浦钛业	buy	timable	45400	0	market price	0.00	0	0	void
2013-04-01 / 2013-04-01	000816.XSHE 000816 ST慧业	buy	timable	58400	58400	market price	4.82	281488.00	281.49	FFL
2013-04-01 / 2013-04-01	000011.XSHE 000011 深物业A	buy	timable	45600	45600	market price	6.24	284544.00	284.54	FFL
2013-04-01 / 2013-04-01	600259.XSHG 600259 广晟有色	buy	timable	5700	5700	market price	48.85	278445.00	278.45	FFL
2013-04-01 / 2013-04-01	600435.XSHG 600435 北方导航	buy	timable	26400	26400	market price	10.65	281160.00	281.16	FFL
2013-04-01 / 2013-04-01	000623.XSHE 000623 吉林敖东	buy	timable	15800	15800	market price	17.85	282030.00	282.03	FFL
2013-04-01 / 2013-04-01	300052.XSHE 300052 中青宝	buy	timable	25300	25300	market price	11.04	279312.00	279.31	FFL
2013-04-01 / 2013-04-01	600128.XSHG 600128 弘业股份	buy	timable	32600	32600	market price	8.63	281338.00	281.34	FFL
2013-04-01 / 2013-04-01	000755.XSHE 000755 山西路桥	buy	timable	53700	53700	market price	5.16	277092.00	277.09	FFL
2013-04-01 / 2013-04-01	600354.XSHG 600354 *ST敦种	buy	timable	39200	39200	market price	7.17	281064.00	281.06	FFL
2013-04-01 / 2013-04-01	600790.XSHG 600790 轻纺城	buy	timable	50000	50000	market price	5.62	281000.00	281	FFL
2013-04-01 / 2013-04-01	600773.XSHG 600773 西藏城投	buy	timable	28900	28900	market price	9.88	285532.00	285.53	FFL
2013-04-01 / 2013-04-01	600622.XSHG 600622 光大嘉宝	buy	timable	46400	46400	market price	6.06	281184.00	281.18	FFL
2013-04-01 / 2013-04-01	600355.XSHG 600355 精伦电子	buy	timable	58100	58100	market price	4.82	280042.00	280.04	FFL
2013-04-01 / 2013-04-01	600711.XSHG 600711 盛屯矿业	buy	timable	29600	29600	market price	9.50	281200.00	281.2	FFL
2013-04-01 / 2013-04-01	000099.XSHE 000099 中信海直	buy	timable	36500	36500	market price	7.68	280320.00	280.32	FFL
2013-04-01 / 2013-04-01	000541.XSHE 000541 佛山照明	buy	timable	47800	47800	market price	5.90	282020.00	282.02	FFL
2013-04-01 / 2013-04-01	600326.XSHG 600326 西藏天路	buy	timable	35900	35900	market price	7.83	281097.00	281.1	FFL
2013-04-01 / 2013-04-01	600652.XSHG 600652 ST游久	buy	timable	65900	65900	market price	4.26	280734.00	280.73	FFL
2013-04-01 / 2013-04-01	601101.XSHG 601101 昊华能源	buy	timable	24900	24900	market price	11.28	280872.00	280.87	FFL
2013-04-01 / 2013-04-01	600051.XSHG 600051 宁波联合	buy	timable	32700	32700	market price	8.59	280893.00	280.89	FFL
2013-04-01 / 2013-04-01	600784.XSHG 600784 鲁银投资	buy	timable	45800	45800	market price	6.14	281212.00	281.21	FFL
2013-04-01 / 2013-04-01	600599.XSHG 600599 *ST熊猫	buy	timable	30900	30900	market price	9.12	281808.00	281.81	FFL
2013-04-01 / 2013-04-01	600106.XSHG 600106 重庆路桥	buy	timable	76500	76500	market price	3.68	281520.00	281.52	FFL
2013-04-01 / 2013-04-01	600614.XSHG 600614 *ST鹏起	buy	timable	24900	24900	market price	11.31	281619.00	281.62	FFL
2013-04-01 / 2013-04-01	600367.XSHG 600367 红星发展	buy	timable	28100	28100	market price	10.02	281562.00	281.56	FFL
2013-04-01 / 2013-04-01	000506.XSHE 000506 中润资源	buy	timable	39700	39700	market price	7.09	281473.00	281.47	FFL
2013-04-01 / 2013-04-01	600193.XSHG 600193 ST创兴	buy	timable	26700	26700	market price	10.54	281418.00	281.42	FFL
2013-04-01 / 2013-04-01	000519.XSHE 000519 中兵红箭	buy	timable	24800	24800	market price	11.31	280488.00	280.49	FFL
2013-04-01 / 2013-04-01	000791.XSHE 000791 甘肃电投	buy	timable	39600	39600	market price	7.10	281160.00	281.16	FFL
2013-04-01 / 2013-04-01	000587.XSHE 000587 *ST金洲	buy	timable	25600	25600	market price	10.88	278528.00	278.53	FFL
2013-04-01 / 2013-04-01	600456.XSHG 600456 宝钛股份	buy	timable	17600	17600	market price	15.97	281072.00	281.07	FFL
2013-04-01 / 2013-04-01	600644.XSHG 600644 乐山电力	buy	timable	35200	35200	market price	8.01	281952.00	281.95	FFL
2013-04-01 / 2013-04-01	000877.XSHE 000877 天山股份	buy	timable	34400	34400	market price	8.18	281392.00	281.39	FFL
2013-04-01 / 2013-04-01	600787.XSHG 600787 中储股份	buy	timable	42000	42000	market price	6.72	282240.00	282.24	FFL
2013-04-01 / 2013-04-01	600260.XSHG 600260 凯乐科技	buy	timable	35300	35300	market price	8.02	283106.00	283.11	FFL
2013-04-08 / 2013-04-08	000922.XSHE 000922 佳电股份	sell	close a position	34500	34500	market price	7.40	255300.00	510.6	FFL
2013-04-08 / 2013-04-08	600326.XSHG 600326 西藏天路	sell	close a position	35900	35900	market price	7.60	272840.00	545.68	FFL
2013-04-08 / 2013-04-08	000506.XSHE 000506 中润资源	sell	close a position	39700	39700	market price	7.44	295368.00	590.74	FFL
2013-04-08 / 2013-04-08	600787.XSHG 600787 中储股份	sell	close a position	42000	42000	market price	6.48	272160.00	544.32	FFL
2013-04-08 / 2013-04-08	600193.XSHG 600193 ST创兴	sell	close a position	26700	26700	market price	10.30	275010.00	550.02	FFL
2013-04-08 / 2013-04-08	000519.XSHE 000519 中兵红箭	sell	close a position	24800	24800	market price	11.71	290408.00	580.82	FFL
2013-04-08 / 2013-04-08	600435.XSHG 600435 北方导航	sell	close a position	26400	26400	market price	11.70	308880.00	617.76	FFL
2013-04-08 / 2013-04-08	000791.XSHE 000791 甘肃电投	sell	close a position	39600	39600	market price	7.10	281160.00	562.32	FFL
2013-04-08 / 2013-04-08	300052.XSHE 300052 中青宝	sell	close a position	25300	25300	market price	10.28	260084.00	520.17	FFL
2013-04-08 / 2013-04-08	600961.XSHG 600961 株冶集团	sell	close a position	47300	47300	market price	5.83	275759.00	551.52	FFL
2013-04-08 / 2013-04-08	600128.XSHG 600128 弘业股份	sell	close a position	32600	32600	market price	8.80	286880.00	573.76	FFL
2013-04-08 / 2013-04-08	601101.XSHG 601101 昊华能源	sell	close a position	24900	24900	market price	11.10	276390.00	552.78	FFL
2013-04-08 / 2013-04-08	600711.XSHG 600711 盛屯矿业	sell	close a position	29600	29600	market price	9.10	269360.00	538.72	FFL
2013-04-08 / 2013-04-08	000587.XSHE 000587 *ST金洲	sell	close a position	25600	25600	market price	10.18	260608.00	521.22	FFL
2013-04-08 / 2013-04-08	600456.XSHG 600456 宝钛股份	sell	close a position	17600	17600	market price	15.95	280720.00	561.44	FFL
2013-04-08 / 2013-04-08	600051.XSHG 600051 宁波联合	sell	close a position	32700	32700	market price	8.81	288087.00	576.17	FFL
2013-04-08 / 2013-04-08	000755.XSHE 000755 山西路桥	sell	close a position	53700	53700	market price	4.87	261519.00	523.04	FFL
2013-04-08 / 2013-04-08	600784.XSHG 600784 鲁银投资	sell	close a position	45800	45800	market price	5.90	270220.00	540.44	FFL
2013-04-08 / 2013-04-08	600400.XSHG 600400 红豆股份	sell	close a position	69800	69800	market price	3.96	276408.00	552.82	FFL
2013-04-08 / 2013-04-08	600107.XSHG 600107 美尔雅	sell	close a position	39600	39600	market price	7.15	283140.00	566.28	FFL
2013-04-08 / 2013-04-08	000623.XSHE 000623 吉林敖东	sell	close a position	15800	15800	market price	17.51	276658.00	553.32	FFL
2013-04-08 / 2013-04-08	000877.XSHE 000877 天山股份	sell	close a position	34400	34400	market price	8.23	283112.00	566.22	FFL
2013-04-08 / 2013-04-08	600652.XSHG 600652 ST游久	sell	close a position	65900	65900	market price	4.20	276780.00	553.56	FFL
2013-04-08 / 2013-04-08	600599.XSHG 600599 *ST熊猫	sell	close a position	30900	30900	market price	8.95	276555.00	553.11	FFL
2013-04-08 / 2013-04-08	600790.XSHG 600790 轻纺城	sell	close a position	50000	50000	market price	5.53	276500.00	553	FFL
2013-04-08 / 2013-04-08	600622.XSHG 600622 光大嘉宝	sell	close a position	46400	46400	market price	6.09	282576.00	565.15	FFL
2013-04-08 / 2013-04-08	600773.XSHG 600773 西藏城投	sell	close a position	28900	28900	market price	9.73	281197.00	562.39	FFL
2013-04-08 / 2013-04-08	600260.XSHG 600260 凯乐科技	sell	close a position	35300	35300	market price	7.75	273575.00	547.15	FFL
2013-04-08 / 2013-04-08	000816.XSHE 000816 ST慧业	sell	close a position	58400	58400	market price	4.85	283240.00	566.48	FFL
2013-04-08 / 2013-04-08	000011.XSHE 000011 深物业A	sell	close a position	45600	45600	market price	6.25	285000.00	570	FFL
2013-04-08 / 2013-04-08	600354.XSHG 600354 *ST敦种	sell	close a position	39200	39200	market price	6.88	269696.00	539.39	FFL
2013-04-08 / 2013-04-08	600259.XSHG 600259 广晟有色	sell	close a position	5700	5700	market price	47.70	271890.00	543.78	FFL
2013-04-08 / 2013-04-08	600355.XSHG 600355 精伦电子	sell	close a position	58100	58100	market price	4.75	275975.00	551.95	FFL
2013-04-08 / 2013-04-08	000099.XSHE 000099 中信海直	sell	close a position	36500	36500	market price	7.67	279955.00	559.91	FFL
2013-04-08 / 2013-04-08	600106.XSHG 600106 重庆路桥	sell	close a position	76500	76500	market price	3.62	276930.00	553.86	FFL
2013-04-08 / 2013-04-08	600644.XSHG 600644 乐山电力	sell	close a position	35200	35200	market price	7.96	280192.00	560.38	FFL
2013-04-08 / 2013-04-08	600614.XSHG 600614 *ST鹏起	sell	close a position	24900	24900	market price	11.06	275394.00	550.79	FFL
2013-04-08 / 2013-04-08	600367.XSHG 600367 红星发展	sell	close a position	28100	28100	market price	9.90	278190.00	556.38	FFL
2013-04-08 / 2013-04-08	000541.XSHE 000541 佛山照明	sell	close a position	47800	47800	market price	5.97	285366.00	570.73	FFL
2013-04-08 / 2013-04-08	600243.XSHG 600243 *ST海华	buy	timable	54000	54000	market price	5.18	279720.00	279.72	FFL
2013-04-08 / 2013-04-08	600112.XSHG 600112 ST天成	buy	timable	26300	26300	market price	10.49	275887.00	275.89	FFL
2013-04-08 / 2013-04-08	600882.XSHG 600882 妙可蓝多	buy	timable	26100	26100	market price	10.63	277443.00	277.44	FFL
2013-04-08 / 2013-04-08	000799.XSHE 000799 酒鬼酒	buy	timable	12400	12400	market price	21.00	260400.00	260.4	FFL
2013-04-08 / 2013-04-08	600651.XSHG 600651 *ST飞乐	buy	timable	54000	54000	market price	5.11	275940.00	275.94	FFL
2013-04-08 / 2013-04-08	000516.XSHE 000516 国际医学	buy	timable	68600	68600	market price	4.03	276458.00	276.46	FFL
2013-04-08 / --	000017.XSHE 000017 *ST中华A	buy	timable	67000	0	market price	0.00	0	0	void
2013-04-08 / 2013-04-08	600770.XSHG 600770 综艺股份	buy	timable	45800	45800	market price	6.03	276174.00	276.17	FFL
2013-04-08 / 2013-04-08	600961.XSHG 600961 株冶集团	buy	timable	48000	48000	market price	5.83	279840.00	279.84	FFL
2013-04-08 / --	000545.XSHE 000545 金浦钛业	buy	timable	45200	0	market price	0.00	0	0	void
2013-04-08 / 2013-04-08	600392.XSHG 600392 盛和资源	buy	timable	12700	12700	market price	21.59	274193.00	274.19	FFL
2013-04-08 / 2013-04-08	600366.XSHG 600366 宁波韵升	buy	timable	19900	19900	market price	13.90	276610.00	276.61	FFL
2013-04-08 / 2013-04-08	600100.XSHG 600100 同方股份	buy	timable	40400	40400	market price	6.87	277548.00	277.55	FFL
2013-04-08 / 2013-04-08	300052.XSHE 300052 中青宝	buy	timable	26800	26800	market price	10.28	275504.00	275.5	FFL
2013-04-08 / 2013-04-08	000682.XSHE 000682 东方电子	buy	timable	93600	93600	market price	2.99	279864.00	279.86	FFL
2013-04-08 / 2013-04-08	600779.XSHG 600779 水井坊	buy	timable	19400	19400	market price	14.20	275480.00	275.48	FFL
2013-04-08 / 2013-04-08	601002.XSHG 601002 晋亿实业	buy	timable	29500	29500	market price	9.33	275235.00	275.24	FFL
2013-04-08 / 2013-04-08	600326.XSHG 600326 西藏天路	buy	timable	36300	36300	market price	7.60	275880.00	275.88	FFL
2013-04-08 / 2013-04-08	600133.XSHG 600133 东湖高新	buy	timable	49800	49800	market price	5.53	275394.00	275.39	FFL
2013-04-08 / 2013-04-08	600111.XSHG 600111 北方稀土	buy	timable	9600	9600	market price	28.40	272640.00	272.64	FFL
2013-04-08 / 2013-04-08	000502.XSHE 000502 绿景控股	buy	timable	53300	53300	market price	5.18	276094.00	276.09	FFL
2013-04-08 / 2013-04-08	600784.XSHG 600784 鲁银投资	buy	timable	47100	47100	market price	5.90	277890.00	277.89	FFL
2013-04-08 / 2013-04-08	600239.XSHG 600239 云南城投	buy	timable	44400	44400	market price	6.22	276168.00	276.17	FFL
2013-04-08 / 2013-04-08	000509.XSHE 000509 *ST华塑	buy	timable	30400	30400	market price	9.07	275728.00	275.73	FFL
2013-04-08 / 2013-04-08	600311.XSHG 600311 *ST荣华	buy	timable	39000	39000	market price	7.23	281970.00	281.97	FFL
2013-04-08 / 2013-04-08	000707.XSHE 000707 ST双环	buy	timable	58700	58700	market price	4.75	278825.00	278.82	FFL
2013-04-08 / 2013-04-08	600614.XSHG 600614 *ST鹏起	buy	timable	25000	25000	market price	11.06	276500.00	276.5	FFL
2013-04-08 / 2013-04-08	600199.XSHG 600199 金种子酒	buy	timable	17200	17200	market price	16.01	275372.00	275.37	FFL
2013-04-08 / --	600807.XSHG 600807 济南高新	buy	timable	39900	0	market price	0.00	0	0	void
2013-04-08 / 2013-04-08	600193.XSHG 600193 ST创兴	buy	timable	26700	26700	market price	10.30	275010.00	275.01	FFL
2013-04-08 / 2013-04-08	300028.XSHE 300028 金亚退	buy	timable	53900	53900	market price	5.15	277585.00	277.58	FFL
2013-04-08 / 2013-04-08	600207.XSHG 600207 安彩高科	buy	timable	73300	73300	market price	3.80	278540.00	278.54	FFL
2013-04-08 / 2013-04-08	600483.XSHG 600483 福能股份	buy	timable	52300	52300	market price	5.30	277190.00	277.19	FFL
2013-04-08 / 2013-04-08	600218.XSHG 600218 全柴动力	buy	timable	31800	31800	market price	8.70	276660.00	276.66	FFL
2013-04-08 / 2013-04-08	600543.XSHG 600543 莫高股份	buy	timable	31000	31000	market price	8.85	274350.00	274.35	FFL
2013-04-08 / 2013-04-08	000838.XSHE 000838 财信发展	buy	timable	35700	35700	market price	7.80	278460.00	278.46	FFL
2013-04-08 / 2013-04-08	000697.XSHE 000697 炼石航空	buy	timable	24900	24900	market price	10.95	272655.00	272.65	FFL
2013-04-08 / 2013-04-08	000762.XSHE 000762 西藏矿业	buy	timable	27300	27300	market price	10.17	277641.00	277.64	FFL
2013-04-08 / 2013-04-08	000422.XSHE 000422 ST宜化	buy	timable	26500	26500	market price	10.44	276660.00	276.66	FFL
2013-04-08 / 2013-04-08	600260.XSHG 600260 凯乐科技	buy	timable	35900	35900	market price	7.75	278225.00	278.23	FFL
2013-04-15 / 2013-04-15	600199.XSHG 600199 金种子酒	sell	close a position	17200	17200	market price	16.56	284832.00	569.66	FFL
2013-04-15 / 2013-04-15	600326.XSHG 600326 西藏天路	sell	close a position	36300	36300	market price	7.71	279873.00	559.75	FFL
2013-04-15 / 2013-04-15	600112.XSHG 600112 ST天成	sell	close a position	26300	26300	market price	10.91	286933.00	573.87	FFL
2013-04-15 / 2013-04-15	600260.XSHG 600260 凯乐科技	sell	close a position	35900	35900	market price	8.00	287200.00	574.4	FFL
2013-04-15 / 2013-04-15	600193.XSHG 600193 ST创兴	sell	close a position	26700	26700	market price	10.30	275010.00	550.02	FFL
2013-04-15 / 2013-04-15	600111.XSHG 600111 北方稀土	sell	close a position	9600	9600	market price	27.86	267456.00	534.91	FFL
2013-04-15 / 2013-04-15	600100.XSHG 600100 同方股份	sell	close a position	40400	40400	market price	7.06	285224.00	570.45	FFL
2013-04-15 / 2013-04-15	600882.XSHG 600882 妙可蓝多	sell	close a position	26100	26100	market price	10.48	273528.00	547.06	FFL
2013-04-15 / 2013-04-15	300028.XSHE 300028 金亚退	sell	close a position	53900	53900	market price	5.23	281897.00	563.79	FFL
2013-04-15 / 2013-04-15	300052.XSHE 300052 中青宝	sell	close a position	26800	26800	market price	11.04	295872.00	591.74	FFL
2013-04-15 / 2013-04-15	600207.XSHG 600207 安彩高科	sell	close a position	73300	73300	market price	3.73	273409.00	546.82	FFL
2013-04-15 / 2013-04-15	000682.XSHE 000682 东方电子	sell	close a position	93600	93600	market price	2.99	279864.00	559.73	FFL
2013-04-15 / 2013-04-15	600651.XSHG 600651 *ST飞乐	sell	close a position	54000	54000	market price	5.36	289440.00	578.88	FFL
2013-04-15 / 2013-04-15	600133.XSHG 600133 东湖高新	sell	close a position	49800	49800	market price	5.45	271410.00	542.82	FFL
2013-04-15 / 2013-04-15	000516.XSHE 000516 国际医学	sell	close a position	68600	68600	market price	4.06	278516.00	557.03	FFL
2013-04-15 / 2013-04-15	600243.XSHG 600243 *ST海华	sell	close a position	54000	54000	market price	5.11	275940.00	551.88	FFL
2013-04-15 / 2013-04-15	000502.XSHE 000502 绿景控股	sell	close a position	53300	53300	market price	5.13	273429.00	546.86	FFL
2013-04-15 / 2013-04-15	600239.XSHG 600239 云南城投	sell	close a position	44400	44400	market price	6.22	276168.00	552.34	FFL
2013-04-15 / 2013-04-15	600784.XSHG 600784 鲁银投资	sell	close a position	47100	47100	market price	5.94	279774.00	559.55	FFL
2013-04-15 / 2013-04-15	600770.XSHG 600770 综艺股份	sell	close a position	45800	45800	market price	6.32	289456.00	578.91	FFL
2013-04-15 / 2013-04-15	600366.XSHG 600366 宁波韵升	sell	close a position	19900	19900	market price	14.23	283177.00	566.35	FFL
2013-04-15 / 2013-04-15	600961.XSHG 600961 株冶集团	sell	close a position	48000	48000	market price	5.89	282720.00	565.44	FFL
2013-04-15 / 2013-04-15	600218.XSHG 600218 全柴动力	sell	close a position	31800	31800	market price	9.00	286200.00	572.4	FFL
2013-04-15 / 2013-04-15	600543.XSHG 600543 莫高股份	sell	close a position	31000	31000	market price	8.93	276830.00	553.66	FFL
2013-04-15 / 2013-04-15	000838.XSHE 000838 财信发展	sell	close a position	35700	35700	market price	7.67	273819.00	547.64	FFL
2013-04-15 / 2013-04-15	601002.XSHG 601002 晋亿实业	sell	close a position	29500	29500	market price	9.41	277595.00	555.19	FFL
2013-04-15 / 2013-04-15	000509.XSHE 000509 *ST华塑	sell	close a position	30400	30400	market price	9.36	284544.00	569.09	FFL
2013-04-15 / 2013-04-15	600311.XSHG 600311 *ST荣华	sell	close a position	39000	39000	market price	6.94	270660.00	541.32	FFL
2013-04-15 / 2013-04-15	600779.XSHG 600779 水井坊	sell	close a position	19400	19400	market price	14.67	284598.00	569.2	FFL
2013-04-15 / 2013-04-15	000707.XSHE 000707 ST双环	sell	close a position	58700	58700	market price	4.55	267085.00	534.17	FFL
2013-04-15 / 2013-04-15	000799.XSHE 000799 酒鬼酒	sell	close a position	12400	12400	market price	24.18	299832.00	599.66	FFL
2013-04-15 / 2013-04-15	600614.XSHG 600614 *ST鹏起	sell	close a position	25000	25000	market price	11.10	277500.00	555	FFL
2013-04-15 / 2013-04-15	000422.XSHE 000422 ST宜化	sell	close a position	26500	26500	market price	10.07	266855.00	533.71	FFL
2013-04-15 / 2013-04-15	000697.XSHE 000697 炼石航空	sell	close a position	24900	24900	market price	10.88	270912.00	541.82	FFL
2013-04-15 / 2013-04-15	000762.XSHE 000762 西藏矿业	sell	close a position	27300	27300	market price	10.71	292383.00	584.77	FFL
2013-04-15 / 2013-04-15	600392.XSHG 600392 盛和资源	sell	close a position	12700	12700	market price	21.25	269875.00	539.75	FFL
2013-04-15 / 2013-04-15	600483.XSHG 600483 福能股份	sell	close a position	52300	52300	market price	5.40	282420.00	564.84	FFL
2013-04-15 / 2013-04-15	600125.XSHG 600125 铁龙物流	buy	timable	47600	47600	market price	5.91	281316.00	281.32	FFL
2013-04-15 / 2013-04-15	300036.XSHE 300036 超图软件	buy	timable	28100	28100	market price	10.03	281843.00	281.84	FFL
2013-04-15 / 2013-04-15	300061.XSHE 300061 旗天科技	buy	timable	35500	35500	market price	7.81	277255.00	277.25	FFL
2013-04-15 / 2013-04-15	000713.XSHE 000713 丰乐种业	buy	timable	28800	28800	market price	9.70	279360.00	279.36	FFL
2013-04-15 / 2013-04-15	600259.XSHG 600259 广晟有色	buy	timable	6100	6100	market price	45.45	277245.00	277.25	FFL
2013-04-15 / 2013-04-15	000159.XSHE 000159 国际实业	buy	timable	45900	45900	market price	6.14	281826.00	281.83	FFL
2013-04-15 / 2013-04-15	600971.XSHG 600971 恒源煤电	buy	timable	25900	25900	market price	10.80	279720.00	279.72	FFL
2013-04-15 / 2013-04-15	600139.XSHG 600139 西部资源	buy	timable	33700	33700	market price	8.28	279036.00	279.04	FFL
2013-04-15 / 2013-04-15	000623.XSHE 000623 吉林敖东	buy	timable	16400	16400	market price	17.09	280276.00	280.28	FFL
2013-04-15 / 2013-04-15	600363.XSHG 600363 联创光电	buy	timable	40900	40900	market price	6.85	280165.00	280.17	FFL
2013-04-15 / 2013-04-15	000563.XSHE 000563 陕国投A	buy	timable	21100	21100	market price	13.27	279997.00	280	FFL
2013-04-15 / 2013-04-15	000571.XSHE 000571 *ST大洲	buy	timable	59200	59200	market price	4.73	280016.00	280.02	FFL
2013-04-15 / 2013-04-15	600354.XSHG 600354 *ST敦种	buy	timable	43900	43900	market price	6.43	282277.00	282.28	FFL
2013-04-15 / 2013-04-15	600963.XSHG 600963 岳阳林纸	buy	timable	79300	79300	market price	3.54	280722.00	280.72	FFL
2013-04-15 / 2013-04-15	600667.XSHG 600667 太极实业	buy	timable	87800	87800	market price	3.17	278326.00	278.33	FFL
2013-04-15 / 2013-04-15	000559.XSHE 000559 万向钱潮	buy	timable	61800	61800	market price	4.58	283044.00	283.04	FFL
2013-04-15 / 2013-04-15	601099.XSHG 601099 太平洋	buy	timable	51000	51000	market price	5.52	281520.00	281.52	FFL
2013-04-15 / 2013-04-15	300050.XSHE 300050 世纪鼎利	buy	timable	30700	30700	market price	9.12	279984.00	279.98	FFL
2013-04-15 / 2013-04-15	601101.XSHG 601101 昊华能源	buy	timable	25800	25800	market price	10.76	277608.00	277.61	FFL
2013-04-15 / 2013-04-15	600111.XSHG 600111 北方稀土	buy	timable	10000	10000	market price	27.86	278600.00	278.6	FFL
2013-04-15 / 2013-04-15	600169.XSHG 600169 太原重工	buy	timable	90000	90000	market price	3.12	280800.00	280.8	FFL
2013-04-15 / 2013-04-15	000502.XSHE 000502 绿景控股	buy	timable	54800	54800	market price	5.13	281124.00	281.12	FFL
2013-04-15 / 2013-04-15	600365.XSHG 600365 通葡股份	buy	timable	26500	26500	market price	10.62	281430.00	281.43	FFL
2013-04-15 / 2013-04-15	000727.XSHE 000727 *ST东科	buy	timable	67400	67400	market price	4.18	281732.00	281.73	FFL
2013-04-15 / --	000698.XSHE 000698 沈阳化工	buy	timable	62700	0	market price	0.00	0	0	void
2013-04-15 / 2013-04-15	600381.XSHG 600381 青海春天	buy	timable	116400	116400	market price	2.30	267720.00	267.72	FFL
2013-04-15 / 2013-04-15	600193.XSHG 600193 ST创兴	buy	timable	27200	27200	market price	10.30	280160.00	280.16	FFL
2013-04-15 / 2013-04-15	600980.XSHG 600980 北矿科技	buy	timable	30600	30600	market price	9.15	279990.00	279.99	FFL
2013-04-15 / 2013-04-15	600643.XSHG 600643 爱建集团	buy	timable	38000	38000	market price	7.39	280820.00	280.82	FFL
2013-04-15 / 2013-04-15	300028.XSHE 300028 金亚退	buy	timable	53800	53800	market price	5.23	281374.00	281.37	FFL
2013-04-15 / 2013-04-15	600581.XSHG 600581 八一钢铁	buy	timable	54400	54400	market price	5.16	280704.00	280.7	FFL
2013-04-15 / 2013-04-15	600636.XSHG 600636 国新文化	buy	timable	21000	21000	market price	13.32	279720.00	279.72	FFL
2013-04-15 / 2013-04-15	600207.XSHG 600207 安彩高科	buy	timable	74900	74900	market price	3.73	279377.00	279.38	FFL
2013-04-15 / 2013-04-15	000587.XSHE 000587 *ST金洲	buy	timable	29300	29300	market price	9.30	272490.00	272.49	FFL
2013-04-15 / 2013-04-15	600456.XSHG 600456 宝钛股份	buy	timable	18100	18100	market price	15.27	276387.00	276.39	FFL
2013-04-15 / 2013-04-15	600101.XSHG 600101 明星电力	buy	timable	32200	32200	market price	8.75	281750.00	281.75	FFL
2013-04-15 / 2013-04-15	601008.XSHG 601008 连云港	buy	timable	86100	86100	market price	3.27	281547.00	281.55	FFL
2013-04-15 / 2013-04-15	000532.XSHE 000532 华金资本	buy	timable	31800	31800	market price	8.84	281112.00	281.11	FFL
2013-04-15 / 2013-04-15	000422.XSHE 000422 ST宜化	buy	timable	28000	28000	market price	10.07	281960.00	281.96	FFL
2013-04-15 / 2013-04-15	600528.XSHG 600528 中铁工业	buy	timable	45600	45600	market price	6.15	280440.00	280.44	FFL
2013-04-22 / 2013-04-22	600971.XSHG 600971 恒源煤电	sell	close a position	25900	25900	market price	10.52	272468.00	544.94	FFL
2013-04-22 / 2013-04-22	000559.XSHE 000559 万向钱潮	sell	close a position	61800	61800	market price	4.67	288606.00	577.21	FFL
2013-04-22 / 2013-04-22	600193.XSHG 600193 ST创兴	sell	close a position	27200	27200	market price	10.40	282880.00	565.76	FFL
2013-04-22 / 2013-04-22	600643.XSHG 600643 爱建集团	sell	close a position	38000	38000	market price	7.61	289180.00	578.36	FFL
2013-04-22 / 2013-04-22	600111.XSHG 600111 北方稀土	sell	close a position	10000	10000	market price	28.10	281000.00	562	FFL
2013-04-22 / 2013-04-22	601099.XSHG 601099 太平洋	sell	close a position	51000	51000	market price	5.72	291720.00	583.44	FFL
2013-04-22 / 2013-04-22	300028.XSHE 300028 金亚退	sell	close a position	53800	53800	market price	5.31	285678.00	571.36	FFL
2013-04-22 / 2013-04-22	600581.XSHG 600581 八一钢铁	sell	close a position	54400	54400	market price	5.14	279616.00	559.23	FFL
2013-04-22 / 2013-04-22	600207.XSHG 600207 安彩高科	sell	close a position	74900	74900	market price	3.80	284620.00	569.24	FFL
2013-04-22 / 2013-04-22	300050.XSHE 300050 世纪鼎利	sell	close a position	30700	30700	market price	9.03	277221.00	554.44	FFL
2013-04-22 / 2013-04-22	000571.XSHE 000571 *ST大洲	sell	close a position	59200	59200	market price	4.73	280016.00	560.03	FFL
2013-04-22 / 2013-04-22	000563.XSHE 000563 陕国投A	sell	close a position	21100	21100	market price	14.45	304895.00	609.79	FFL
2013-04-22 / 2013-04-22	601101.XSHG 601101 昊华能源	sell	close a position	25800	25800	market price	10.55	272190.00	544.38	FFL
2013-04-22 / 2013-04-22	600636.XSHG 600636 国新文化	sell	close a position	21000	21000	market price	13.86	291060.00	582.12	FFL
2013-04-22 / 2013-04-22	000587.XSHE 000587 *ST金洲	sell	close a position	29300	29300	market price	9.27	271611.00	543.22	FFL
2013-04-22 / 2013-04-22	600456.XSHG 600456 宝钛股份	sell	close a position	18100	18100	market price	15.18	274758.00	549.52	FFL
2013-04-22 / 2013-04-22	600125.XSHG 600125 铁龙物流	sell	close a position	47600	47600	market price	5.97	284172.00	568.34	FFL
2013-04-22 / 2013-04-22	000502.XSHE 000502 绿景控股	sell	close a position	54800	54800	market price	5.25	287700.00	575.4	FFL
2013-04-22 / 2013-04-22	600365.XSHG 600365 通葡股份	sell	close a position	26500	26500	market price	10.69	283285.00	566.57	FFL
2013-04-22 / 2013-04-22	300036.XSHE 300036 超图软件	sell	close a position	28100	28100	market price	9.97	280157.00	560.31	FFL
2013-04-22 / 2013-04-22	600354.XSHG 600354 *ST敦种	sell	close a position	43900	43900	market price	6.60	289740.00	579.48	FFL
2013-04-22 / 2013-04-22	000727.XSHE 000727 *ST东科	sell	close a position	67400	67400	market price	4.15	279710.00	559.42	FFL
2013-04-22 / 2013-04-22	600169.XSHG 600169 太原重工	sell	close a position	90000	90000	market price	3.14	282600.00	565.2	FFL
2013-04-22 / 2013-04-22	000623.XSHE 000623 吉林敖东	sell	close a position	16400	16400	market price	17.93	294052.00	588.1	FFL
2013-04-22 / 2013-04-22	600101.XSHG 600101 明星电力	sell	close a position	32200	32200	market price	9.00	289800.00	579.6	FFL
2013-04-22 / 2013-04-22	300061.XSHE 300061 旗天科技	sell	close a position	35500	35500	market price	8.05	285775.00	571.55	FFL
2013-04-22 / 2013-04-22	600667.XSHG 600667 太极实业	sell	close a position	87800	87800	market price	3.39	297642.00	595.28	FFL
2013-04-22 / 2013-04-22	600381.XSHG 600381 青海春天	sell	close a position	116400	116400	market price	2.25	261900.00	523.8	FFL
2013-04-22 / 2013-04-22	600963.XSHG 600963 岳阳林纸	sell	close a position	79300	79300	market price	3.55	281515.00	563.03	FFL
2013-04-22 / 2013-04-22	601008.XSHG 601008 连云港	sell	close a position	86100	86100	market price	3.30	284130.00	568.26	FFL
2013-04-22 / 2013-04-22	000713.XSHE 000713 丰乐种业	sell	close a position	28800	28800	market price	9.50	273600.00	547.2	FFL
2013-04-22 / 2013-04-22	000532.XSHE 000532 华金资本	sell	close a position	31800	31800	market price	8.91	283338.00	566.68	FFL
2013-04-22 / 2013-04-22	600259.XSHG 600259 广晟有色	sell	close a position	6100	6100	market price	46.38	282918.00	565.84	FFL
2013-04-22 / 2013-04-22	600139.XSHG 600139 西部资源	sell	close a position	33700	33700	market price	8.10	272970.00	545.94	FFL
2013-04-22 / 2013-04-22	600363.XSHG 600363 联创光电	sell	close a position	40900	40900	market price	7.02	287118.00	574.24	FFL
2013-04-22 / 2013-04-22	000422.XSHE 000422 ST宜化	sell	close a position	28000	28000	market price	9.96	278880.00	557.76	FFL
2013-04-22 / 2013-04-22	600980.XSHG 600980 北矿科技	sell	close a position	30600	30600	market price	9.46	289476.00	578.95	FFL
2013-04-22 / 2013-04-22	000159.XSHE 000159 国际实业	sell	close a position	45900	45900	market price	6.20	284580.00	569.16	FFL
2013-04-22 / 2013-04-22	600528.XSHG 600528 中铁工业	sell	close a position	45600	45600	market price	6.79	309624.00	619.25	FFL
2013-04-22 / 2013-04-22	000922.XSHE 000922 佳电股份	buy	timable	37200	37200	market price	7.57	281604.00	281.6	FFL
2013-04-22 / 2013-04-22	000701.XSHE 000701 厦门信达	buy	timable	36700	36700	market price	7.66	281122.00	281.12	FFL
2013-04-22 / 2013-04-22	600651.XSHG 600651 *ST飞乐	buy	timable	51800	51800	market price	5.45	282310.00	282.31	FFL
2013-04-22 / 2013-04-22	300036.XSHE 300036 超图软件	buy	timable	28500	28500	market price	9.97	284145.00	284.15	FFL
2013-04-22 / 2013-04-22	600107.XSHG 600107 美尔雅	buy	timable	39700	39700	market price	7.10	281870.00	281.87	FFL
2013-04-22 / 2013-04-22	300061.XSHE 300061 旗天科技	buy	timable	34900	34900	market price	8.05	280945.00	280.95	FFL
2013-04-22 / 2013-04-22	600545.XSHG 600545 卓郎智能	buy	timable	49500	49500	market price	5.69	281655.00	281.66	FFL
2013-04-22 / 2013-04-22	600601.XSHG 600601 方正科技	buy	timable	123600	123600	market price	2.29	283044.00	283.04	FFL
2013-04-22 / 2013-04-22	000713.XSHE 000713 丰乐种业	buy	timable	29500	29500	market price	9.50	280250.00	280.25	FFL
2013-04-22 / 2013-04-22	600139.XSHG 600139 西部资源	buy	timable	34500	34500	market price	8.10	279450.00	279.45	FFL
2013-04-22 / 2013-04-22	000868.XSHE 000868 ST安凯	buy	timable	66400	66400	market price	4.24	281536.00	281.54	FFL
2013-04-22 / 2013-04-22	300052.XSHE 300052 中青宝	buy	timable	23500	23500	market price	12.00	282000.00	282	FFL
2013-04-22 / 2013-04-22	600325.XSHG 600325 华发股份	buy	timable	38800	38800	market price	7.27	282076.00	282.08	FFL
2013-04-22 / 2013-04-22	000682.XSHE 000682 东方电子	buy	timable	94800	94800	market price	2.97	281556.00	281.56	FFL
2013-04-22 / --	600678.XSHG 600678 四川金顶	buy	timable	34100	0	market price	0.00	0	0	wait for the trade
2013-04-22 / 2013-04-22	000603.XSHE 000603 盛达资源	buy	timable	17300	17300	market price	16.20	280260.00	280.26	FFL
2013-04-22 / 2013-04-22	600603.XSHG 600603 广汇物流	buy	timable	50400	50400	market price	5.62	283248.00	283.25	FFL
2013-04-22 / 2013-04-22	600501.XSHG 600501 航天晨光	buy	timable	34200	34200	market price	8.23	281466.00	281.47	FFL
2013-04-22 / 2013-04-22	600747.XSHG 600747 退市大控	buy	timable	69500	69500	market price	4.13	287035.00	287.04	FFL
2013-04-22 / 2013-04-22	000517.XSHE 000517 荣安地产	buy	timable	48400	48400	market price	5.83	282172.00	282.17	FFL
2013-04-22 / 2013-04-22	600540.XSHG 600540 新赛股份	buy	timable	51900	51900	market price	5.45	282855.00	282.86	FFL
2013-04-22 / 2013-04-22	000016.XSHE 000016 深康佳A	buy	timable	86400	86400	market price	3.27	282528.00	282.53	FFL
2013-04-22 / 2013-04-22	300029.XSHE 300029 天龙光电	buy	timable	49000	49000	market price	5.74	281260.00	281.26	FFL
2013-04-22 / 2013-04-22	600616.XSHG 600616 金枫酒业	buy	timable	35700	35700	market price	7.90	282030.00	282.03	FFL
2013-04-22 / 2013-04-22	600082.XSHG 600082 海泰发展	buy	timable	68500	68500	market price	4.13	282905.00	282.9	FFL
2013-04-22 / 2013-04-22	600290.XSHG 600290 *ST华仪	buy	timable	56400	56400	market price	5.00	282000.00	282	FFL
2013-04-22 / 2013-04-22	600311.XSHG 600311 *ST荣华	buy	timable	42200	42200	market price	6.68	281896.00	281.9	FFL
2013-04-22 / 2013-04-22	600090.XSHG 600090 *ST济堂	buy	timable	43100	43100	market price	6.50	280150.00	280.15	FFL
2013-04-22 / --	600576.XSHG 600576 祥源文化	buy	timable	35200	0	market price	0.00	0	0	void
2013-04-22 / 2013-04-22	600482.XSHG 600482 中国动力	buy	timable	34100	34100	market price	8.24	280984.00	280.98	FFL
2013-04-22 / 2013-04-22	000791.XSHE 000791 甘肃电投	buy	timable	40300	40300	market price	7.02	282906.00	282.91	FFL
2013-04-22 / 2013-04-22	600643.XSHG 600643 爱建集团	buy	timable	37000	37000	market price	7.61	281570.00	281.57	FFL
2013-04-22 / 2013-04-22	300028.XSHE 300028 金亚退	buy	timable	53100	53100	market price	5.31	281961.00	281.96	FFL
2013-04-22 / 2013-04-22	600581.XSHG 600581 八一钢铁	buy	timable	55500	55500	market price	5.14	285270.00	285.27	FFL
2013-04-22 / 2013-04-22	600207.XSHG 600207 安彩高科	buy	timable	74000	74000	market price	3.80	281200.00	281.2	FFL
2013-04-22 / --	600275.XSHG 600275 ST昌鱼	buy	timable	46300	0	market price	0.00	0	0	void
2013-04-22 / 2013-04-22	000881.XSHE 000881 中广核技	buy	timable	37300	37300	market price	7.62	284226.00	284.23	FFL
2013-04-22 / 2013-04-22	600399.XSHG 600399 ST抚钢	buy	timable	50200	50200	market price	5.65	283630.00	283.63	FFL
2013-04-22 / 2013-04-22	600410.XSHG 600410 华胜天成	buy	timable	45700	45700	market price	6.20	283340.00	283.34	FFL
2013-04-22 / 2013-04-22	000422.XSHE 000422 ST宜化	buy	timable	28200	28200	market price	9.96	280872.00	280.87	FFL
2013-05-02 / 2013-05-02	000922.XSHE 000922 佳电股份	sell	close a position	37200	37200	market price	7.00	260400.00	520.8	FFL
2013-05-02 / 2013-05-02	600651.XSHG 600651 *ST飞乐	sell	close a position	51800	51800	market price	5.76	298368.00	596.74	FFL
2013-05-02 / 2013-05-02	600139.XSHG 600139 西部资源	sell	close a position	34500	34500	market price	7.70	265650.00	531.3	FFL
2013-05-02 / 2013-05-02	600747.XSHG 600747 退市大控	sell	close a position	69500	69500	market price	4.08	283560.00	567.12	FFL
2013-05-02 / 2013-05-02	600482.XSHG 600482 中国动力	sell	close a position	34100	34100	market price	7.90	269390.00	538.78	FFL
2013-05-02 / 2013-05-02	000881.XSHE 000881 中广核技	sell	close a position	37300	37300	market price	6.84	255132.00	510.26	FFL
2013-05-02 / 2013-05-02	600501.XSHG 600501 航天晨光	sell	close a position	34200	34200	market price	7.57	258894.00	517.79	FFL
2013-05-02 / 2013-05-02	000791.XSHE 000791 甘肃电投	sell	close a position	40300	40300	market price	6.28	253084.00	506.17	FFL
2013-05-02 / 2013-05-02	600643.XSHG 600643 爱建集团	sell	close a position	37000	37000	market price	7.46	276020.00	552.04	FFL
2013-05-02 / 2013-05-02	300028.XSHE 300028 金亚退	sell	close a position	53100	53100	market price	5.06	268686.00	537.37	FFL
2013-05-02 / 2013-05-02	600581.XSHG 600581 八一钢铁	sell	close a position	55500	55500	market price	5.00	277500.00	555	FFL
2013-05-02 / 2013-05-02	600207.XSHG 600207 安彩高科	sell	close a position	74000	74000	market price	3.53	261220.00	522.44	FFL
2013-05-02 / 2013-05-02	600540.XSHG 600540 新赛股份	sell	close a position	51900	51900	market price	5.18	268842.00	537.68	FFL
2013-05-02 / 2013-05-02	300052.XSHE 300052 中青宝	sell	close a position	23500	23500	market price	12.68	297980.00	595.96	FFL
2013-05-02 / 2013-05-02	000517.XSHE 000517 荣安地产	sell	close a position	48400	48400	market price	5.87	284108.00	568.22	FFL
2013-05-02 / 2013-05-02	600325.XSHG 600325 华发股份	sell	close a position	38800	38800	market price	6.99	271212.00	542.42	FFL
2013-05-02 / 2013-05-02	000682.XSHE 000682 东方电子	sell	close a position	94800	94800	market price	2.95	279660.00	559.32	FFL
2013-05-02 / 2013-05-02	000701.XSHE 000701 厦门信达	sell	close a position	36700	36700	market price	7.78	285526.00	571.05	FFL
2013-05-02 / 2013-05-02	300036.XSHE 300036 超图软件	sell	close a position	28500	28500	market price	9.45	269325.00	538.65	FFL
2013-05-02 / 2013-05-02	600545.XSHG 600545 卓郎智能	sell	close a position	49500	49500	market price	5.36	265320.00	530.64	FFL
2013-05-02 / 2013-05-02	600107.XSHG 600107 美尔雅	sell	close a position	39700	39700	market price	6.87	272739.00	545.48	FFL
2013-05-02 / 2013-05-02	300029.XSHE 300029 天龙光电	sell	close a position	49000	49000	market price	6.06	296940.00	593.88	FFL
2013-05-02 / 2013-05-02	600616.XSHG 600616 金枫酒业	sell	close a position	35700	35700	market price	7.83	279531.00	559.06	FFL
2013-05-02 / 2013-05-02	000868.XSHE 000868 ST安凯	sell	close a position	66400	66400	market price	4.37	290168.00	580.34	FFL
2013-05-02 / 2013-05-02	300061.XSHE 300061 旗天科技	sell	close a position	34900	34900	market price	7.51	262099.00	524.2	FFL
2013-05-02 / 2013-05-02	600410.XSHG 600410 华胜天成	sell	close a position	45700	45700	market price	6.20	283340.00	566.68	FFL
2013-05-02 / 2013-05-02	600290.XSHG 600290 *ST华仪	sell	close a position	56400	56400	market price	4.67	263388.00	526.78	FFL
2013-05-02 / 2013-05-02	600311.XSHG 600311 *ST荣华	sell	close a position	42200	42200	market price	6.44	271768.00	543.54	FFL
2013-05-02 / 2013-05-02	000016.XSHE 000016 深康佳A	sell	close a position	86400	86400	market price	3.38	292032.00	584.06	FFL
2013-05-02 / 2013-05-02	600601.XSHG 600601 方正科技	sell	close a position	123600	123600	market price	2.26	279336.00	558.67	FFL
2013-05-02 / 2013-05-02	000713.XSHE 000713 丰乐种业	sell	close a position	29500	29500	market price	9.62	283790.00	567.58	FFL
2013-05-02 / 2013-05-02	600082.XSHG 600082 海泰发展	sell	close a position	68500	68500	market price	3.85	263725.00	527.45	FFL
2013-05-02 / 2013-05-02	600399.XSHG 600399 ST抚钢	sell	close a position	50200	50200	market price	5.29	265558.00	531.12	FFL
2013-05-02 / 2013-05-02	000422.XSHE 000422 ST宜化	sell	close a position	28200	28200	market price	8.69	245058.00	490.12	FFL
2013-05-02 / 2013-05-02	000603.XSHE 000603 盛达资源	sell	close a position	17300	17300	market price	15.75	272475.00	544.95	FFL
2013-05-02 / 2013-05-02	600603.XSHG 600603 广汇物流	sell	close a position	50400	50400	market price	5.07	255528.00	511.06	FFL
2013-05-02 / 2013-05-02	600090.XSHG 600090 *ST济堂	sell	close a position	43100	43100	market price	6.30	271530.00	543.06	FFL
2013-05-02 / 2013-05-02	000922.XSHE 000922 佳电股份	buy	timable	38500	38500	market price	7.00	269500.00	269.5	FFL
2013-05-02 / 2013-05-02	600130.XSHG 600130 波导股份	buy	timable	87500	87500	market price	3.13	273875.00	273.88	FFL
2013-05-02 / 2013-05-02	000799.XSHE 000799 酒鬼酒	buy	timable	13300	13300	market price	20.40	271320.00	271.32	FFL
2013-05-02 / 2013-05-02	300036.XSHE 300036 超图软件	buy	timable	29000	29000	market price	9.45	274050.00	274.05	FFL
2013-05-02 / 2013-05-02	600961.XSHG 600961 株冶集团	buy	timable	47200	47200	market price	5.77	272344.00	272.34	FFL
2013-05-02 / --	000545.XSHE 000545 金浦钛业	buy	timable	44300	0	market price	0.00	0	0	void
2013-05-02 / 2013-05-02	600241.XSHG 600241 *ST时万	buy	timable	48400	48400	market price	5.62	272008.00	272.01	FFL
2013-05-02 / 2013-05-02	000713.XSHE 000713 丰乐种业	buy	timable	28600	28600	market price	9.62	275132.00	275.13	FFL
2013-05-02 / 2013-05-02	000537.XSHE 000537 广宇发展	buy	timable	49500	49500	market price	5.55	274725.00	274.73	FFL
2013-05-02 / 2013-05-02	600971.XSHG 600971 恒源煤电	buy	timable	29200	29200	market price	9.35	273020.00	273.02	FFL
2013-05-02 / 2013-05-02	600128.XSHG 600128 弘业股份	buy	timable	31600	31600	market price	8.65	273340.00	273.34	FFL
2013-05-02 / 2013-05-02	600354.XSHG 600354 *ST敦种	buy	timable	42900	42900	market price	6.39	274131.00	274.13	FFL
2013-05-02 / 2013-05-02	000043.XSHE 000043 招商积余	buy	timable	46100	46100	market price	5.94	273834.00	273.83	FFL
2013-05-02 / 2013-05-02	600773.XSHG 600773 西藏城投	buy	timable	29100	29100	market price	9.41	273831.00	273.83	FFL
2013-05-02 / 2013-05-02	000099.XSHE 000099 中信海直	buy	timable	36800	36800	market price	7.42	273056.00	273.06	FFL
2013-05-02 / 2013-05-02	600568.XSHG 600568 *ST中珠	buy	timable	34900	34900	market price	7.95	277455.00	277.46	FFL
2013-05-02 / 2013-05-02	600584.XSHG 600584 长电科技	buy	timable	59000	59000	market price	4.60	271400.00	271.4	FFL
2013-05-02 / 2013-05-02	600339.XSHG 600339 中油工程	buy	timable	65700	65700	market price	4.18	274626.00	274.63	FFL
2013-05-02 / 2013-05-02	600326.XSHG 600326 西藏天路	buy	timable	38200	38200	market price	7.10	271220.00	271.22	FFL
2013-05-02 / 2013-05-02	600466.XSHG 600466 蓝光发展	buy	timable	52200	52200	market price	5.26	274572.00	274.57	FFL
2013-05-02 / 2013-05-02	600747.XSHG 600747 退市大控	buy	timable	67300	67300	market price	4.08	274584.00	274.58	FFL
2013-05-02 / 2013-05-02	600716.XSHG 600716 凤凰股份	buy	timable	59900	59900	market price	4.52	270748.00	270.75	FFL
2013-05-02 / 2013-05-02	000517.XSHE 000517 荣安地产	buy	timable	46700	46700	market price	5.87	274129.00	274.13	FFL
2013-05-02 / 2013-05-02	600784.XSHG 600784 鲁银投资	buy	timable	49300	49300	market price	5.64	278052.00	278.05	FFL
2013-05-02 / 2013-05-02	600232.XSHG 600232 金鹰股份	buy	timable	64300	64300	market price	4.25	273275.00	273.28	FFL
2013-05-02 / 2013-05-02	600311.XSHG 600311 *ST荣华	buy	timable	42000	42000	market price	6.44	270480.00	270.48	FFL
2013-05-02 / 2013-05-02	000707.XSHE 000707 ST双环	buy	timable	63400	63400	market price	4.33	274522.00	274.52	FFL
2013-05-02 / 2013-05-02	600106.XSHG 600106 重庆路桥	buy	timable	76100	76100	market price	3.59	273199.00	273.2	FFL
2013-05-02 / 2013-05-02	600071.XSHG 600071 凤凰光学	buy	timable	43100	43100	market price	6.37	274547.00	274.55	FFL
2013-05-02 / 2013-05-02	600482.XSHG 600482 中国动力	buy	timable	34700	34700	market price	7.90	274130.00	274.13	FFL
2013-05-02 / 2013-05-02	600760.XSHG 600760 中航沈飞	buy	timable	51300	51300	market price	5.22	267786.00	267.79	FFL
2013-05-02 / 2013-05-02	600581.XSHG 600581 八一钢铁	buy	timable	54900	54900	market price	5.00	274500.00	274.5	FFL
2013-05-02 / 2013-05-02	000609.XSHE 000609 中迪投资	buy	timable	49400	49400	market price	5.55	274170.00	274.17	FFL
2013-05-02 / 2013-05-02	000587.XSHE 000587 *ST金洲	buy	timable	31000	31000	market price	8.76	271560.00	271.56	FFL
2013-05-02 / 2013-05-02	300022.XSHE 300022 吉峰科技	buy	timable	44300	44300	market price	6.17	273331.00	273.33	FFL
2013-05-02 / 2013-05-02	600483.XSHG 600483 福能股份	buy	timable	54400	54400	market price	5.04	274176.00	274.18	FFL
2013-05-02 / 2013-05-02	600644.XSHG 600644 乐山电力	buy	timable	35100	35100	market price	7.83	274833.00	274.83	FFL
2013-05-02 / 2013-05-02	600677.XSHG 600677 *ST航通	buy	timable	35100	35100	market price	7.83	274833.00	274.83	FFL
2013-05-02 / 2013-05-02	600179.XSHG 600179 *ST安通	buy	timable	48500	48500	market price	5.64	273540.00	273.54	FFL
2013-05-02 / 2013-05-02	600260.XSHG 600260 凯乐科技	buy	timable	37400	37400	market price	7.34	274516.00	274.52	FFL
2013-05-06 / 2013-05-06	000922.XSHE 000922 佳电股份	sell	close a position	38500	38500	market price	7.12	274120.00	548.24	FFL
2013-05-06 / 2013-05-06	600971.XSHG 600971 恒源煤电	sell	close a position	29200	29200	market price	9.48	276816.00	553.63	FFL
2013-05-06 / 2013-05-06	600339.XSHG 600339 中油工程	sell	close a position	65700	65700	market price	4.23	277911.00	555.82	FFL
2013-05-06 / 2013-05-06	600326.XSHG 600326 西藏天路	sell	close a position	38200	38200	market price	7.14	272748.00	545.5	FFL
2013-05-06 / 2013-05-06	600466.XSHG 600466 蓝光发展	sell	close a position	52200	52200	market price	5.39	281358.00	562.72	FFL
2013-05-06 / 2013-05-06	600747.XSHG 600747 退市大控	sell	close a position	67300	67300	market price	4.11	276603.00	553.21	FFL
2013-05-06 / 2013-05-06	600716.XSHG 600716 凤凰股份	sell	close a position	59900	59900	market price	4.63	277337.00	554.67	FFL
2013-05-06 / 2013-05-06	600260.XSHG 600260 凯乐科技	sell	close a position	37400	37400	market price	7.45	278630.00	557.26	FFL
2013-05-06 / 2013-05-06	000537.XSHE 000537 广宇发展	sell	close a position	49500	49500	market price	5.66	280170.00	560.34	FFL
2013-05-06 / 2013-05-06	600130.XSHG 600130 波导股份	sell	close a position	87500	87500	market price	3.17	277375.00	554.75	FFL
2013-05-06 / 2013-05-06	600760.XSHG 600760 中航沈飞	sell	close a position	51300	51300	market price	5.47	280611.00	561.22	FFL
2013-05-06 / 2013-05-06	600581.XSHG 600581 八一钢铁	sell	close a position	54900	54900	market price	5.12	281088.00	562.18	FFL
2013-05-06 / 2013-05-06	000517.XSHE 000517 荣安地产	sell	close a position	46700	46700	market price	5.89	275063.00	550.13	FFL
2013-05-06 / 2013-05-06	600128.XSHG 600128 弘业股份	sell	close a position	31600	31600	market price	9.10	287560.00	575.12	FFL
2013-05-06 / 2013-05-06	000609.XSHE 000609 中迪投资	sell	close a position	49400	49400	market price	5.70	281580.00	563.16	FFL
2013-05-06 / 2013-05-06	000587.XSHE 000587 *ST金洲	sell	close a position	31000	31000	market price	8.72	270320.00	540.64	FFL
2013-05-06 / 2013-05-06	300022.XSHE 300022 吉峰科技	sell	close a position	44300	44300	market price	6.49	287507.00	575.01	FFL
2013-05-06 / 2013-05-06	300036.XSHE 300036 超图软件	sell	close a position	29000	29000	market price	9.79	283910.00	567.82	FFL
2013-05-06 / 2013-05-06	600784.XSHG 600784 鲁银投资	sell	close a position	49300	49300	market price	5.66	279038.00	558.08	FFL
2013-05-06 / 2013-05-06	600354.XSHG 600354 *ST敦种	sell	close a position	42900	42900	market price	6.67	286143.00	572.29	FFL
2013-05-06 / 2013-05-06	600644.XSHG 600644 乐山电力	sell	close a position	35100	35100	market price	7.98	280098.00	560.2	FFL
2013-05-06 / 2013-05-06	600071.XSHG 600071 凤凰光学	sell	close a position	43100	43100	market price	6.55	282305.00	564.61	FFL
2013-05-06 / 2013-05-06	600961.XSHG 600961 株冶集团	sell	close a position	47200	47200	market price	5.93	279896.00	559.79	FFL
2013-05-06 / 2013-05-06	600232.XSHG 600232 金鹰股份	sell	close a position	64300	64300	market price	4.35	279705.00	559.41	FFL
2013-05-06 / 2013-05-06	600677.XSHG 600677 *ST航通	sell	close a position	35100	35100	market price	7.91	277641.00	555.28	FFL
2013-05-06 / 2013-05-06	600584.XSHG 600584 长电科技	sell	close a position	59000	59000	market price	4.77	281430.00	562.86	FFL
2013-05-06 / 2013-05-06	600482.XSHG 600482 中国动力	sell	close a position	34700	34700	market price	8.39	291133.00	582.27	FFL
2013-05-06 / 2013-05-06	000043.XSHE 000043 招商积余	sell	close a position	46100	46100	market price	6.01	277061.00	554.12	FFL
2013-05-06 / 2013-05-06	600773.XSHG 600773 西藏城投	sell	close a position	29100	29100	market price	10.50	305550.00	611.1	FFL
2013-05-06 / 2013-05-06	600311.XSHG 600311 *ST荣华	sell	close a position	42000	42000	market price	6.40	268800.00	537.6	FFL
2013-05-06 / 2013-05-06	600241.XSHG 600241 *ST时万	sell	close a position	48400	48400	market price	5.79	280236.00	560.47	FFL
2013-05-06 / 2013-05-06	000707.XSHE 000707 ST双环	sell	close a position	63400	63400	market price	4.47	283398.00	566.8	FFL
2013-05-06 / 2013-05-06	000713.XSHE 000713 丰乐种业	sell	close a position	28600	28600	market price	10.05	287430.00	574.86	FFL
2013-05-06 / 2013-05-06	000799.XSHE 000799 酒鬼酒	sell	close a position	13300	13300	market price	19.58	260414.00	520.83	FFL
2013-05-06 / 2013-05-06	000099.XSHE 000099 中信海直	sell	close a position	36800	36800	market price	7.51	276368.00	552.74	FFL
2013-05-06 / 2013-05-06	600106.XSHG 600106 重庆路桥	sell	close a position	76100	76100	market price	3.60	273960.00	547.92	FFL
2013-05-06 / 2013-05-06	600179.XSHG 600179 *ST安通	sell	close a position	48500	48500	market price	5.78	280330.00	560.66	FFL
2013-05-06 / 2013-05-06	600568.XSHG 600568 *ST中珠	sell	close a position	34900	34900	market price	8.46	295254.00	590.51	FFL
2013-05-06 / 2013-05-06	600483.XSHG 600483 福能股份	sell	close a position	54400	54400	market price	5.11	277984.00	555.97	FFL
2013-05-06 / 2013-05-06	600130.XSHG 600130 波导股份	buy	timable	87800	87800	market price	3.17	278326.00	278.33	FFL
2013-05-06 / 2013-05-06	600882.XSHG 600882 妙可蓝多	buy	timable	28500	28500	market price	9.87	281295.00	281.29	FFL
2013-05-06 / 2013-05-06	600107.XSHG 600107 美尔雅	buy	timable	39400	39400	market price	7.05	277770.00	277.77	FFL
2013-05-06 / 2013-05-06	600241.XSHG 600241 *ST时万	buy	timable	48500	48500	market price	5.79	280815.00	280.81	FFL
2013-05-06 / 2013-05-06	000713.XSHE 000713 丰乐种业	buy	timable	28100	28100	market price	10.05	282405.00	282.41	FFL
2013-05-06 / 2013-05-06	600401.XSHG 600401 退市海润	buy	timable	43200	43200	market price	6.41	276912.00	276.91	FFL
2013-05-06 / 2013-05-06	000159.XSHE 000159 国际实业	buy	timable	46200	46200	market price	6.05	279510.00	279.51	FFL
2013-05-06 / 2013-05-06	000426.XSHE 000426 兴业矿业	buy	timable	27700	27700	market price	10.18	281986.00	281.99	FFL
2013-05-06 / 2013-05-06	600971.XSHG 600971 恒源煤电	buy	timable	29600	29600	market price	9.48	280608.00	280.61	FFL
2013-05-06 / 2013-05-06	600366.XSHG 600366 宁波韵升	buy	timable	18900	18900	market price	14.88	281232.00	281.23	FFL
2013-05-06 / 2013-05-06	600879.XSHG 600879 航天电子	buy	timable	34100	34100	market price	8.17	278597.00	278.6	FFL
2013-05-06 / 2013-05-06	601002.XSHG 601002 晋亿实业	buy	timable	31300	31300	market price	8.90	278570.00	278.57	FFL
2013-05-06 / 2013-05-06	600339.XSHG 600339 中油工程	buy	timable	65600	65600	market price	4.23	277488.00	277.49	FFL
2013-05-06 / 2013-05-06	600501.XSHG 600501 航天晨光	buy	timable	35600	35600	market price	7.89	280884.00	280.88	FFL
2013-05-06 / 2013-05-06	600326.XSHG 600326 西藏天路	buy	timable	39000	39000	market price	7.14	278460.00	278.46	FFL
2013-05-06 / 2013-05-06	600747.XSHG 600747 退市大控	buy	timable	68500	68500	market price	4.11	281535.00	281.54	FFL
2013-05-06 / 2013-05-06	600716.XSHG 600716 凤凰股份	buy	timable	60100	60100	market price	4.63	278263.00	278.26	FFL
2013-05-06 / 2013-05-06	600702.XSHG 600702 舍得酒业	buy	timable	17300	17300	market price	16.11	278703.00	278.7	FFL
2013-05-06 / 2013-05-06	600133.XSHG 600133 东湖高新	buy	timable	52300	52300	market price	5.33	278759.00	278.76	FFL
2013-05-06 / 2013-05-06	601101.XSHG 601101 昊华能源	buy	timable	27900	27900	market price	10.10	281790.00	281.79	FFL
2013-05-06 / 2013-05-06	600616.XSHG 600616 金枫酒业	buy	timable	34500	34500	market price	8.06	278070.00	278.07	FFL
2013-05-06 / 2013-05-06	600599.XSHG 600599 *ST熊猫	buy	timable	32500	32500	market price	8.56	278200.00	278.2	FFL
2013-05-06 / 2013-05-06	600381.XSHG 600381 青海春天	buy	timable	129500	129500	market price	2.14	277130.00	277.13	FFL
2013-05-06 / 2013-05-06	600311.XSHG 600311 *ST荣华	buy	timable	43500	43500	market price	6.40	278400.00	278.4	FFL
2013-05-06 / 2013-05-06	600158.XSHG 600158 中体产业	buy	timable	52700	52700	market price	5.34	281418.00	281.42	FFL
2013-05-06 / 2013-05-06	600744.XSHG 600744 华银电力	buy	timable	79300	79300	market price	3.53	279929.00	279.93	FFL
2013-05-06 / 2013-05-06	600106.XSHG 600106 重庆路桥	buy	timable	78200	78200	market price	3.60	281520.00	281.52	FFL
2013-05-06 / 2013-05-06	600789.XSHG 600789 鲁抗医药	buy	timable	55000	55000	market price	5.03	276650.00	276.65	FFL
2013-05-06 / 2013-05-06	600614.XSHG 600614 *ST鹏起	buy	timable	24700	24700	market price	11.20	276640.00	276.64	FFL
2013-05-06 / 2013-05-06	000667.XSHE 000667 美好置业	buy	timable	137800	137800	market price	2.03	279734.00	279.73	FFL
2013-05-06 / 2013-05-06	000519.XSHE 000519 中兵红箭	buy	timable	25900	25900	market price	10.86	281274.00	281.27	FFL
2013-05-06 / 2013-05-06	600868.XSHG 600868 梅雁吉祥	buy	timable	112200	112200	market price	2.48	278256.00	278.26	FFL
2013-05-06 / 2013-05-06	600495.XSHG 600495 晋西车轴	buy	timable	22800	22800	market price	12.23	278844.00	278.84	FFL
2013-05-06 / 2013-05-06	600581.XSHG 600581 八一钢铁	buy	timable	54600	54600	market price	5.12	279552.00	279.55	FFL
2013-05-06 / 2013-05-06	600456.XSHG 600456 宝钛股份	buy	timable	19100	19100	market price	14.68	280388.00	280.39	FFL
2013-05-06 / 2013-05-06	600054.XSHG 600054 黄山旅游	buy	timable	22900	22900	market price	12.08	276632.00	276.63	FFL
2013-05-06 / 2013-05-06	300022.XSHE 300022 吉峰科技	buy	timable	43500	43500	market price	6.49	282315.00	282.31	FFL
2013-05-06 / 2013-05-06	000877.XSHE 000877 天山股份	buy	timable	35300	35300	market price	7.83	276399.00	276.4	FFL
2013-05-06 / 2013-05-06	600543.XSHG 600543 莫高股份	buy	timable	32700	32700	market price	8.55	279585.00	279.59	FFL
2013-05-06 / 2013-05-06	600179.XSHG 600179 *ST安通	buy	timable	48500	44900	market price	5.78	259522.00	259.52	PFL
2013-05-13 / 2013-05-13	600971.XSHG 600971 恒源煤电	sell	close a position	29600	29600	market price	9.50	281200.00	562.4	FFL
2013-05-13 / 2013-05-13	600339.XSHG 600339 中油工程	sell	close a position	65600	65600	market price	4.32	283392.00	566.78	FFL
2013-05-13 / 2013-05-13	600326.XSHG 600326 西藏天路	sell	close a position	39000	39000	market price	7.80	304200.00	608.4	FFL
2013-05-13 / 2013-05-13	600747.XSHG 600747 退市大控	sell	close a position	68500	68500	market price	4.19	287015.00	574.03	FFL
2013-05-13 / 2013-05-13	600716.XSHG 600716 凤凰股份	sell	close a position	60100	60100	market price	4.78	287278.00	574.56	FFL
2013-05-13 / 2013-05-13	000519.XSHE 000519 中兵红箭	sell	close a position	25900	25900	market price	11.20	290080.00	580.16	FFL
2013-05-13 / 2013-05-13	600130.XSHG 600130 波导股份	sell	close a position	87800	87800	market price	3.29	288862.00	577.72	FFL
2013-05-13 / 2013-05-13	600702.XSHG 600702 舍得酒业	sell	close a position	17300	17300	market price	16.82	290986.00	581.97	FFL
2013-05-13 / 2013-05-13	600868.XSHG 600868 梅雁吉祥	sell	close a position	112200	112200	market price	2.53	283866.00	567.73	FFL
2013-05-13 / 2013-05-13	600882.XSHG 600882 妙可蓝多	sell	close a position	28500	28500	market price	10.13	288705.00	577.41	FFL
2013-05-13 / 2013-05-13	600581.XSHG 600581 八一钢铁	sell	close a position	54600	54600	market price	5.16	281736.00	563.47	FFL
2013-05-13 / 2013-05-13	600054.XSHG 600054 黄山旅游	sell	close a position	22900	22900	market price	12.22	279838.00	559.68	FFL
2013-05-13 / 2013-05-13	600495.XSHG 600495 晋西车轴	sell	close a position	22800	22800	market price	12.50	285000.00	570	FFL
2013-05-13 / 2013-05-13	600614.XSHG 600614 *ST鹏起	sell	close a position	24700	24700	market price	12.30	303810.00	607.62	FFL
2013-05-13 / 2013-05-13	601101.XSHG 601101 昊华能源	sell	close a position	27900	27900	market price	10.30	287370.00	574.74	FFL
2013-05-13 / 2013-05-13	600133.XSHG 600133 东湖高新	sell	close a position	52300	52300	market price	5.61	293403.00	586.81	FFL
2013-05-13 / 2013-05-13	600456.XSHG 600456 宝钛股份	sell	close a position	19100	19100	market price	15.18	289938.00	579.88	FFL
2013-05-13 / 2013-05-13	300022.XSHE 300022 吉峰科技	sell	close a position	43500	43500	market price	6.81	296235.00	592.47	FFL
2013-05-13 / 2013-05-13	600107.XSHG 600107 美尔雅	sell	close a position	39400	39400	market price	7.11	280134.00	560.27	FFL
2013-05-13 / 2013-05-13	600366.XSHG 600366 宁波韵升	sell	close a position	18900	18900	market price	15.90	300510.00	601.02	FFL
2013-05-13 / 2013-05-13	000877.XSHE 000877 天山股份	sell	close a position	35300	35300	market price	7.90	278870.00	557.74	FFL
2013-05-13 / 2013-05-13	600543.XSHG 600543 莫高股份	sell	close a position	32700	32700	market price	8.69	284163.00	568.33	FFL
2013-05-13 / 2013-05-13	600616.XSHG 600616 金枫酒业	sell	close a position	34500	34500	market price	8.20	282900.00	565.8	FFL
2013-05-13 / 2013-05-13	600599.XSHG 600599 *ST熊猫	sell	close a position	32500	32500	market price	8.69	282425.00	564.85	FFL
2013-05-13 / 2013-05-13	600158.XSHG 600158 中体产业	sell	close a position	52700	52700	market price	5.72	301444.00	602.89	FFL
2013-05-13 / 2013-05-13	601002.XSHG 601002 晋亿实业	sell	close a position	31300	31300	market price	8.97	280761.00	561.52	FFL
2013-05-13 / 2013-05-13	600381.XSHG 600381 青海春天	sell	close a position	129500	129500	market price	2.16	279720.00	559.44	FFL
2013-05-13 / 2013-05-13	600311.XSHG 600311 *ST荣华	sell	close a position	43500	43500	market price	6.48	281880.00	563.76	FFL
2013-05-13 / 2013-05-13	000159.XSHE 000159 国际实业	sell	close a position	46200	46200	market price	6.35	293370.00	586.74	FFL
2013-05-13 / 2013-05-13	600241.XSHG 600241 *ST时万	sell	close a position	48500	48500	market price	5.89	285665.00	571.33	FFL
2013-05-13 / 2013-05-13	600879.XSHG 600879 航天电子	sell	close a position	34100	34100	market price	8.79	299739.00	599.48	FFL
2013-05-13 / 2013-05-13	000713.XSHE 000713 丰乐种业	sell	close a position	28100	28100	market price	9.95	279595.00	559.19	FFL
2013-05-13 / 2013-05-13	600744.XSHG 600744 华银电力	sell	close a position	79300	79300	market price	3.65	289445.00	578.89	FFL
2013-05-13 / 2013-05-13	600401.XSHG 600401 退市海润	sell	close a position	43200	43200	market price	6.48	279936.00	559.87	FFL
2013-05-13 / 2013-05-13	600106.XSHG 600106 重庆路桥	sell	close a position	78200	78200	market price	3.56	278392.00	556.78	FFL
2013-05-13 / 2013-05-13	600789.XSHG 600789 鲁抗医药	sell	close a position	55000	55000	market price	5.17	284350.00	568.7	FFL
2013-05-13 / 2013-05-13	600179.XSHG 600179 *ST安通	sell	close a position	44900	44900	market price	5.86	263114.00	526.23	FFL
2013-05-13 / 2013-05-13	600501.XSHG 600501 航天晨光	sell	close a position	35600	35600	market price	8.17	290852.00	581.7	FFL
2013-05-13 / 2013-05-13	000667.XSHE 000667 美好置业	sell	close a position	137800	137800	market price	2.03	279734.00	559.47	FFL
2013-05-13 / 2013-05-13	000426.XSHE 000426 兴业矿业	sell	close a position	27700	27700	market price	10.60	293620.00	587.24	FFL
2013-05-13 / 2013-05-13	600130.XSHG 600130 波导股份	buy	timable	87200	87200	market price	3.29	286888.00	286.89	FFL
2013-05-13 / 2013-05-13	600107.XSHG 600107 美尔雅	buy	timable	40300	40300	market price	7.11	286533.00	286.53	FFL
2013-05-13 / 2013-05-13	600961.XSHG 600961 株冶集团	buy	timable	47800	47800	market price	6.00	286800.00	286.8	FFL
2013-05-13 / 2013-05-13	600241.XSHG 600241 *ST时万	buy	timable	48700	48700	market price	5.89	286843.00	286.84	FFL
2013-05-13 / 2013-05-13	000537.XSHE 000537 广宇发展	buy	timable	48500	48500	market price	5.92	287120.00	287.12	FFL
2013-05-13 / 2013-05-13	000426.XSHE 000426 兴业矿业	buy	timable	27200	27200	market price	10.60	288320.00	288.32	FFL
2013-05-13 / 2013-05-13	600971.XSHG 600971 恒源煤电	buy	timable	30200	30200	market price	9.50	286900.00	286.9	FFL
2013-05-13 / 2013-05-13	000680.XSHE 000680 山推股份	buy	timable	68300	68300	market price	4.23	288909.00	288.91	FFL
2013-05-13 / 2013-05-13	000737.XSHE 000737 ST南风	buy	timable	48300	48300	market price	5.91	285453.00	285.45	FFL
2013-05-13 / 2013-05-13	000868.XSHE 000868 ST安凯	buy	timable	50200	50200	market price	5.82	292164.00	292.16	FFL
2013-05-13 / 2013-05-13	600128.XSHG 600128 弘业股份	buy	timable	32000	32000	market price	8.95	286400.00	286.4	FFL
2013-05-13 / 2013-05-13	000571.XSHE 000571 *ST大洲	buy	timable	64200	64200	market price	4.47	286974.00	286.97	FFL
2013-05-13 / 2013-05-13	000006.XSHE 000006 深振业A	buy	timable	63800	63800	market price	4.51	287738.00	287.74	FFL
2013-05-13 / 2013-05-13	000043.XSHE 000043 招商积余	buy	timable	47700	47700	market price	6.00	286200.00	286.2	FFL
2013-05-13 / 2013-05-13	600963.XSHG 600963 岳阳林纸	buy	timable	83400	83400	market price	3.44	286896.00	286.9	FFL
2013-05-13 / 2013-05-13	600667.XSHG 600667 太极实业	buy	timable	87200	87200	market price	3.27	285144.00	285.14	FFL
2013-05-13 / --	600711.XSHG 600711 盛屯矿业	buy	timable	30000	0	market price	0.00	0	0	void
2013-05-13 / 2013-05-13	601002.XSHG 601002 晋亿实业	buy	timable	32000	32000	market price	8.97	287040.00	287.04	FFL
2013-05-13 / 2013-05-13	600568.XSHG 600568 *ST中珠	buy	timable	30100	30100	market price	9.66	290766.00	290.77	FFL
2013-05-13 / 2013-05-13	600326.XSHG 600326 西藏天路	buy	timable	36300	36300	market price	7.80	283140.00	283.14	FFL
2013-05-13 / 2013-05-13	600247.XSHG 600247 *ST成城	buy	timable	54100	54100	market price	5.32	287812.00	287.81	FFL
2013-05-13 / 2013-05-13	600095.XSHG 600095 哈高科	buy	timable	56600	56600	market price	5.07	286962.00	286.96	FFL
2013-05-13 / 2013-05-13	600169.XSHG 600169 太原重工	buy	timable	96300	96300	market price	2.98	286974.00	286.97	FFL
2013-05-13 / 2013-05-13	600784.XSHG 600784 鲁银投资	buy	timable	48700	48700	market price	5.83	283921.00	283.92	FFL
2013-05-13 / 2013-05-13	600069.XSHG 600069 退市银鸽	buy	timable	55700	55700	market price	5.14	286298.00	286.3	FFL
2013-05-13 / 2013-05-13	600242.XSHG 600242 *ST中昌	buy	timable	57200	57200	market price	5.02	287144.00	287.14	FFL
2013-05-13 / 2013-05-13	600599.XSHG 600599 *ST熊猫	buy	timable	33000	33000	market price	8.69	286770.00	286.77	FFL
2013-05-13 / 2013-05-13	600290.XSHG 600290 *ST华仪	buy	timable	57200	57200	market price	4.98	284856.00	284.86	FFL
2013-05-13 / 2013-05-13	600311.XSHG 600311 *ST荣华	buy	timable	43700	43700	market price	6.48	283176.00	283.18	FFL
2013-05-13 / 2013-05-13	000707.XSHE 000707 ST双环	buy	timable	63300	63300	market price	4.53	286749.00	286.75	FFL
2013-05-13 / 2013-05-13	600106.XSHG 600106 重庆路桥	buy	timable	80900	80900	market price	3.56	288004.00	288	FFL
2013-05-13 / --	600807.XSHG 600807 济南高新	buy	timable	40800	0	market price	0.00	0	0	void
2013-05-13 / 2013-05-13	000609.XSHE 000609 中迪投资	buy	timable	49600	49600	market price	5.78	286688.00	286.69	FFL
2013-05-13 / 2013-05-13	600456.XSHG 600456 宝钛股份	buy	timable	18800	18800	market price	15.18	285384.00	285.38	FFL
2013-05-13 / 2013-05-13	600218.XSHG 600218 全柴动力	buy	timable	30900	30900	market price	9.28	286752.00	286.75	FFL
2013-05-13 / 2013-05-13	600543.XSHG 600543 莫高股份	buy	timable	33000	33000	market price	8.69	286770.00	286.77	FFL
2013-05-13 / 2013-05-13	000758.XSHE 000758 中色股份	buy	timable	19700	19700	market price	14.55	286635.00	286.63	FFL
2013-05-13 / 2013-05-13	600179.XSHG 600179 *ST安通	buy	timable	48700	48700	market price	5.86	285382.00	285.38	FFL
2013-05-13 / 2013-05-13	600774.XSHG 600774 汉商集团	buy	timable	24000	24000	market price	11.91	285840.00	285.84	FFL
2013-05-13 / 2013-05-13	600202.XSHG 600202 哈空调	buy	timable	50700	50700	market price	5.69	288483.00	288.48	FFL
2013-05-20 / 2013-05-20	600971.XSHG 600971 恒源煤电	sell	close a position	30200	30200	market price	10.45	315590.00	631.18	FFL
2013-05-20 / 2013-05-20	000680.XSHE 000680 山推股份	sell	close a position	68300	68300	market price	4.38	299154.00	598.31	FFL
2013-05-20 / 2013-05-20	000737.XSHE 000737 ST南风	sell	close a position	48300	48300	market price	5.81	280623.00	561.25	FFL
2013-05-20 / 2013-05-20	600326.XSHG 600326 西藏天路	sell	close a position	36300	36300	market price	7.70	279510.00	559.02	FFL
2013-05-20 / --	600247.XSHG 600247 *ST成城	sell	close a position	54100	0	market price	0.00	0	0	void
2013-05-20 / 2013-05-20	600095.XSHG 600095 哈高科	sell	close a position	56600	56600	market price	5.21	294886.00	589.77	FFL
2013-05-20 / 2013-05-20	000537.XSHE 000537 广宇发展	sell	close a position	48500	48500	market price	6.38	309430.00	618.86	FFL
2013-05-20 / 2013-05-20	600130.XSHG 600130 波导股份	sell	close a position	87200	87200	market price	3.32	289504.00	579.01	FFL
2013-05-20 / 2013-05-20	600456.XSHG 600456 宝钛股份	sell	close a position	18800	18800	market price	15.37	288956.00	577.91	FFL
2013-05-20 / 2013-05-20	600128.XSHG 600128 弘业股份	sell	close a position	32000	32000	market price	9.31	297920.00	595.84	FFL
2013-05-20 / 2013-05-20	000758.XSHE 000758 中色股份	sell	close a position	19700	19700	market price	14.77	290969.00	581.94	FFL
2013-05-20 / 2013-05-20	000609.XSHE 000609 中迪投资	sell	close a position	49600	49600	market price	5.97	296112.00	592.22	FFL
2013-05-20 / 2013-05-20	000571.XSHE 000571 *ST大洲	sell	close a position	64200	64200	market price	4.54	291468.00	582.94	FFL
2013-05-20 / 2013-05-20	600169.XSHG 600169 太原重工	sell	close a position	96300	96300	market price	3.14	302382.00	604.76	FFL
2013-05-20 / 2013-05-20	000006.XSHE 000006 深振业A	sell	close a position	63800	63800	market price	4.70	299860.00	599.72	FFL
2013-05-20 / 2013-05-20	600784.XSHG 600784 鲁银投资	sell	close a position	48700	48700	market price	5.99	291713.00	583.43	FFL
2013-05-20 / 2013-05-20	600107.XSHG 600107 美尔雅	sell	close a position	40300	40300	market price	7.30	294190.00	588.38	FFL
2013-05-20 / 2013-05-20	600069.XSHG 600069 退市银鸽	sell	close a position	55700	55700	market price	5.13	285741.00	571.48	FFL
2013-05-20 / 2013-05-20	600242.XSHG 600242 *ST中昌	sell	close a position	57200	57200	market price	5.38	307736.00	615.47	FFL
2013-05-20 / 2013-05-20	600961.XSHG 600961 株冶集团	sell	close a position	47800	47800	market price	6.53	312134.00	624.27	FFL
2013-05-20 / 2013-05-20	600218.XSHG 600218 全柴动力	sell	close a position	30900	30900	market price	11.10	342990.00	685.98	FFL
2013-05-20 / 2013-05-20	600543.XSHG 600543 莫高股份	sell	close a position	33000	33000	market price	9.02	297660.00	595.32	FFL
2013-05-20 / 2013-05-20	000868.XSHE 000868 ST安凯	sell	close a position	50200	50200	market price	5.46	274092.00	548.18	FFL
2013-05-20 / 2013-05-20	600599.XSHG 600599 *ST熊猫	sell	close a position	33000	33000	market price	8.91	294030.00	588.06	FFL
2013-05-20 / 2013-05-20	600667.XSHG 600667 太极实业	sell	close a position	87200	87200	market price	3.33	290376.00	580.75	FFL
2013-05-20 / 2013-05-20	601002.XSHG 601002 晋亿实业	sell	close a position	32000	32000	market price	9.29	297280.00	594.56	FFL
2013-05-20 / 2013-05-20	000043.XSHE 000043 招商积余	sell	close a position	47700	47700	market price	6.17	294309.00	588.62	FFL
2013-05-20 / 2013-05-20	600290.XSHG 600290 *ST华仪	sell	close a position	57200	57200	market price	5.12	292864.00	585.73	FFL
2013-05-20 / 2013-05-20	600963.XSHG 600963 岳阳林纸	sell	close a position	83400	83400	market price	3.56	296904.00	593.81	FFL
2013-05-20 / 2013-05-20	600311.XSHG 600311 *ST荣华	sell	close a position	43700	43700	market price	6.44	281428.00	562.86	FFL
2013-05-20 / 2013-05-20	600241.XSHG 600241 *ST时万	sell	close a position	48700	48700	market price	6.45	314115.00	628.23	FFL
2013-05-20 / 2013-05-20	000707.XSHE 000707 ST双环	sell	close a position	63300	63300	market price	4.65	294345.00	588.69	FFL
2013-05-20 / 2013-05-20	600106.XSHG 600106 重庆路桥	sell	close a position	80900	80900	market price	3.60	291240.00	582.48	FFL
2013-05-20 / 2013-05-20	000426.XSHE 000426 兴业矿业	sell	close a position	27200	27200	market price	10.78	293216.00	586.43	FFL
2013-05-20 / 2013-05-20	600179.XSHG 600179 *ST安通	sell	close a position	48700	48700	market price	6.00	292200.00	584.4	FFL
2013-05-20 / 2013-05-20	600568.XSHG 600568 *ST中珠	sell	close a position	30100	30100	market price	10.03	301903.00	603.81	FFL
2013-05-20 / 2013-05-20	600774.XSHG 600774 汉商集团	sell	close a position	24000	24000	market price	12.34	296160.00	592.32	FFL
2013-05-20 / 2013-05-20	600202.XSHG 600202 哈空调	sell	close a position	50700	50700	market price	5.75	291525.00	583.05	FFL
2013-05-20 / 2013-05-20	000799.XSHE 000799 酒鬼酒	buy	timable	14500	14500	market price	20.45	296525.00	296.52	FFL
2013-05-20 / --	000017.XSHE 000017 *ST中华A	buy	timable	70200	0	market price	0.00	0	0	void
2013-05-20 / 2013-05-20	000507.XSHE 000507 珠海港	buy	timable	74400	74400	market price	3.98	296112.00	296.11	FFL
2013-05-20 / 2013-05-20	600086.XSHG 600086 *ST金钰	buy	timable	15700	15700	market price	18.57	291549.00	291.55	FFL
2013-05-20 / 2013-05-20	600343.XSHG 600343 航天动力	buy	timable	23100	23100	market price	12.73	294063.00	294.06	FFL
2013-05-20 / --	000545.XSHE 000545 金浦钛业	buy	timable	47400	0	market price	0.00	0	0	void
2013-05-20 / 2013-05-20	600259.XSHG 600259 广晟有色	buy	timable	5900	5900	market price	49.58	292522.00	292.52	FFL
2013-05-20 / 2013-05-20	600392.XSHG 600392 盛和资源	buy	timable	15100	15100	market price	19.44	293544.00	293.54	FFL
2013-05-20 / 2013-05-20	600971.XSHG 600971 恒源煤电	buy	timable	28100	28100	market price	10.45	293645.00	293.64	FFL
2013-05-20 / 2013-05-20	600139.XSHG 600139 西部资源	buy	timable	35400	35400	market price	8.31	294174.00	294.17	FFL
2013-05-20 / 2013-05-20	600740.XSHG 600740 山西焦化	buy	timable	38000	38000	market price	7.69	292220.00	292.22	FFL
2013-05-20 / 2013-05-20	000682.XSHE 000682 东方电子	buy	timable	95800	95800	market price	3.07	294106.00	294.11	FFL
2013-05-20 / 2013-05-20	000571.XSHE 000571 *ST大洲	buy	timable	64600	64600	market price	4.54	293284.00	293.28	FFL
2013-05-20 / 2013-05-20	000755.XSHE 000755 山西路桥	buy	timable	62800	62800	market price	4.70	295160.00	295.16	FFL
2013-05-20 / 2013-05-20	000856.XSHE 000856 冀东装备	buy	timable	48500	48500	market price	6.01	291485.00	291.49	FFL
2013-05-20 / 2013-05-20	600135.XSHG 600135 乐凯胶片	buy	timable	29900	29900	market price	9.83	293917.00	293.92	FFL
2013-05-20 / 2013-05-20	600711.XSHG 600711 盛屯矿业	buy	timable	30700	30700	market price	10.53	323271.00	323.27	FFL
2013-05-20 / 2013-05-20	000505.XSHE 000505 京粮控股	buy	timable	88300	88300	market price	3.34	294922.00	294.92	FFL
2013-05-20 / 2013-05-20	000603.XSHE 000603 盛达资源	buy	timable	18300	18300	market price	16.08	294264.00	294.26	FFL
2013-05-20 / 2013-05-20	600123.XSHG 600123 兰花科创	buy	timable	16600	16600	market price	17.55	291330.00	291.33	FFL
2013-05-20 / 2013-05-20	600652.XSHG 600652 ST游久	buy	timable	69500	69500	market price	4.22	293290.00	293.29	FFL
2013-05-20 / 2013-05-20	600702.XSHG 600702 舍得酒业	buy	timable	17500	17500	market price	16.89	295575.00	295.58	FFL
2013-05-20 / --	600198.XSHG 600198 大唐电信	buy	timable	26300	0	market price	0.00	0	0	void
2013-05-20 / 2013-05-20	600169.XSHG 600169 太原重工	buy	timable	96400	96400	market price	3.14	302696.00	302.7	FFL
2013-05-20 / 2013-05-20	600599.XSHG 600599 *ST熊猫	buy	timable	33200	33200	market price	8.91	295812.00	295.81	FFL
2013-05-20 / 2013-05-20	600311.XSHG 600311 *ST荣华	buy	timable	45200	45200	market price	6.44	291088.00	291.09	FFL
2013-05-20 / 2013-05-20	600106.XSHG 600106 重庆路桥	buy	timable	81700	81700	market price	3.60	294120.00	294.12	FFL
2013-05-20 / 2013-05-20	600199.XSHG 600199 金种子酒	buy	timable	18400	18400	market price	16.09	296056.00	296.06	FFL
2013-05-20 / --	600807.XSHG 600807 济南高新	buy	timable	41800	0	market price	0.00	0	0	void
2013-05-20 / 2013-05-20	600109.XSHG 600109 国金证券	buy	timable	18500	18500	market price	15.84	293040.00	293.04	FFL
2013-05-20 / 2013-05-20	600193.XSHG 600193 ST创兴	buy	timable	26700	26700	market price	11.07	295569.00	295.57	FFL
2013-05-20 / 2013-05-20	600636.XSHG 600636 国新文化	buy	timable	22600	22600	market price	13.06	295156.00	295.16	FFL
2013-05-20 / 2013-05-20	600054.XSHG 600054 黄山旅游	buy	timable	23300	23300	market price	12.56	292648.00	292.65	FFL
2013-05-20 / --	600275.XSHG 600275 ST昌鱼	buy	timable	47900	0	market price	0.00	0	0	void
2013-05-20 / 2013-05-20	000534.XSHE 000534 万泽股份	buy	timable	56900	56900	market price	5.16	293604.00	293.6	FFL
2013-05-20 / 2013-05-20	000877.XSHE 000877 天山股份	buy	timable	36700	36700	market price	8.01	293967.00	293.97	FFL
2013-05-20 / 2013-05-20	000697.XSHE 000697 炼石航空	buy	timable	26900	26900	market price	10.89	292941.00	292.94	FFL
2013-05-20 / 2013-05-20	600537.XSHG 600537 亿晶光电	buy	timable	32800	32800	market price	8.98	294544.00	294.54	FFL
2013-05-20 / 2013-05-20	000422.XSHE 000422 ST宜化	buy	timable	32500	32500	market price	9.05	294125.00	294.13	FFL
2013-05-20 / 2013-05-20	600260.XSHG 600260 凯乐科技	buy	timable	37700	37700	market price	7.79	293683.00	293.68	FFL
2013-05-27 / 2013-05-27	600971.XSHG 600971 恒源煤电	sell	close a position	28100	28100	market price	10.31	289711.00	579.42	FFL
2013-05-27 / 2013-05-27	600199.XSHG 600199 金种子酒	sell	close a position	18400	18400	market price	16.40	301760.00	603.52	FFL
2013-05-27 / --	600247.XSHG 600247 *ST成城	sell	close a position	54100	0	market price	0.00	0	0	void
2013-05-27 / 2013-05-27	000799.XSHE 000799 酒鬼酒	sell	close a position	14500	14500	market price	20.80	301600.00	603.2	FFL
2013-05-27 / 2013-05-27	600740.XSHG 600740 山西焦化	sell	close a position	38000	38000	market price	7.67	291460.00	582.92	FFL
2013-05-27 / 2013-05-27	600109.XSHG 600109 国金证券	sell	close a position	18500	18500	market price	15.59	288415.00	576.83	FFL
2013-05-27 / 2013-05-27	600193.XSHG 600193 ST创兴	sell	close a position	26700	26700	market price	11.24	300108.00	600.22	FFL
2013-05-27 / 2013-05-27	600652.XSHG 600652 ST游久	sell	close a position	69500	69500	market price	4.23	293985.00	587.97	FFL
2013-05-27 / 2013-05-27	600702.XSHG 600702 舍得酒业	sell	close a position	17500	17500	market price	17.55	307125.00	614.25	FFL
2013-05-27 / 2013-05-27	600054.XSHG 600054 黄山旅游	sell	close a position	23300	23300	market price	12.41	289153.00	578.31	FFL
2013-05-27 / 2013-05-27	600711.XSHG 600711 盛屯矿业	sell	close a position	30700	30700	market price	10.35	317745.00	635.49	FFL
2013-05-27 / 2013-05-27	000682.XSHE 000682 东方电子	sell	close a position	95800	95800	market price	3.26	312308.00	624.62	FFL
2013-05-27 / 2013-05-27	000571.XSHE 000571 *ST大洲	sell	close a position	64600	64600	market price	4.42	285532.00	571.06	FFL
2013-05-27 / 2013-05-27	000505.XSHE 000505 京粮控股	sell	close a position	88300	88300	market price	3.31	292273.00	584.55	FFL
2013-05-27 / 2013-05-27	000755.XSHE 000755 山西路桥	sell	close a position	62800	62800	market price	4.71	295788.00	591.58	FFL
2013-05-27 / 2013-05-27	000507.XSHE 000507 珠海港	sell	close a position	74400	74400	market price	3.99	296856.00	593.71	FFL
2013-05-27 / 2013-05-27	000856.XSHE 000856 冀东装备	sell	close a position	48500	48500	market price	5.99	290515.00	581.03	FFL
2013-05-27 / 2013-05-27	000534.XSHE 000534 万泽股份	sell	close a position	56900	56900	market price	5.20	295880.00	591.76	FFL
2013-05-27 / 2013-05-27	600169.XSHG 600169 太原重工	sell	close a position	96400	96400	market price	3.11	299804.00	599.61	FFL
2013-05-27 / 2013-05-27	000877.XSHE 000877 天山股份	sell	close a position	36700	36700	market price	7.90	289930.00	579.86	FFL
2013-05-27 / 2013-05-27	600086.XSHG 600086 *ST金钰	sell	close a position	15700	15700	market price	19.13	300341.00	600.68	FFL
2013-05-27 / 2013-05-27	600599.XSHG 600599 *ST熊猫	sell	close a position	33200	33200	market price	9.05	300460.00	600.92	FFL
2013-05-27 / 2013-05-27	600135.XSHG 600135 乐凯胶片	sell	close a position	29900	29900	market price	9.94	297206.00	594.41	FFL
2013-05-27 / 2013-05-27	600260.XSHG 600260 凯乐科技	sell	close a position	37700	37700	market price	8.21	309517.00	619.03	FFL
2013-05-27 / 2013-05-27	600311.XSHG 600311 *ST荣华	sell	close a position	45200	45200	market price	6.60	298320.00	596.64	FFL
2013-05-27 / 2013-05-27	600123.XSHG 600123 兰花科创	sell	close a position	16600	16600	market price	16.87	280042.00	560.08	FFL
2013-05-27 / 2013-05-27	600537.XSHG 600537 亿晶光电	sell	close a position	32800	32800	market price	9.86	323408.00	646.82	FFL
2013-05-27 / 2013-05-27	600259.XSHG 600259 广晟有色	sell	close a position	5900	5900	market price	48.50	286150.00	572.3	FFL
2013-05-27 / 2013-05-27	600139.XSHG 600139 西部资源	sell	close a position	35400	35400	market price	7.98	282492.00	564.98	FFL
2013-05-27 / 2013-05-27	600106.XSHG 600106 重庆路桥	sell	close a position	81700	81700	market price	3.60	294120.00	588.24	FFL
2013-05-27 / 2013-05-27	600636.XSHG 600636 国新文化	sell	close a position	22600	22600	market price	13.48	304648.00	609.3	FFL
2013-05-27 / 2013-05-27	000422.XSHE 000422 ST宜化	sell	close a position	32500	32500	market price	9.05	294125.00	588.25	FFL
2013-05-27 / 2013-05-27	000603.XSHE 000603 盛达资源	sell	close a position	18300	18300	market price	16.29	298107.00	596.21	FFL
2013-05-27 / 2013-05-27	000697.XSHE 000697 炼石航空	sell	close a position	26900	26900	market price	11.13	299397.00	598.79	FFL
2013-05-27 / 2013-05-27	600343.XSHG 600343 航天动力	sell	close a position	23100	23100	market price	14.02	323862.00	647.72	FFL
2013-05-27 / 2013-05-27	600392.XSHG 600392 盛和资源	sell	close a position	15100	15100	market price	18.65	281615.00	563.23	FFL
2013-05-27 / 2013-05-27	000922.XSHE 000922 佳电股份	buy	timable	39100	39100	market price	7.58	296378.00	296.38	FFL
2013-05-27 / 2013-05-27	000752.XSHE 000752 *ST西发	buy	timable	22700	22700	market price	13.05	296235.00	296.24	FFL
2013-05-27 / 2013-05-27	600257.XSHG 600257 大湖股份	buy	timable	39000	39000	market price	7.60	296400.00	296.4	FFL
2013-05-27 / --	000017.XSHE 000017 *ST中华A	buy	timable	70900	0	market price	0.00	0	0	void
2013-05-27 / 2013-05-27	600086.XSHG 600086 *ST金钰	buy	timable	15400	15400	market price	19.13	294602.00	294.6	FFL
2013-05-27 / --	000545.XSHE 000545 金浦钛业	buy	timable	47900	0	market price	0.00	0	0	void
2013-05-27 / 2013-05-27	000816.XSHE 000816 ST慧业	buy	timable	62600	62600	market price	4.74	296724.00	296.72	FFL
2013-05-27 / 2013-05-27	600259.XSHG 600259 广晟有色	buy	timable	6100	6100	market price	48.50	295850.00	295.85	FFL
2013-05-27 / 2013-05-27	600392.XSHG 600392 盛和资源	buy	timable	15800	15800	market price	18.65	294670.00	294.67	FFL
2013-05-27 / 2013-05-27	300042.XSHE 300042 朗科科技	buy	timable	25400	25400	market price	11.73	297942.00	297.94	FFL
2013-05-27 / 2013-05-27	600116.XSHG 600116 三峡水利	buy	timable	27000	27000	market price	10.98	296460.00	296.46	FFL
2013-05-27 / 2013-05-27	600478.XSHG 600478 科力远	buy	timable	11600	11600	market price	25.73	298468.00	298.47	FFL
2013-05-27 / 2013-05-27	000571.XSHE 000571 *ST大洲	buy	timable	67200	67200	market price	4.42	297024.00	297.02	FFL
2013-05-27 / 2013-05-27	600338.XSHG 600338 西藏珠峰	buy	timable	26900	26900	market price	11.03	296707.00	296.71	FFL
2013-05-27 / 2013-05-27	000755.XSHE 000755 山西路桥	buy	timable	63200	63200	market price	4.71	297672.00	297.67	FFL
2013-05-27 / 2013-05-27	000856.XSHE 000856 冀东装备	buy	timable	49500	49500	market price	5.99	296505.00	296.51	FFL
2013-05-27 / 2013-05-27	600678.XSHG 600678 四川金顶	buy	timable	38200	38200	market price	7.72	294904.00	294.9	FFL
2013-05-27 / 2013-05-27	600773.XSHG 600773 西藏城投	buy	timable	27600	27600	market price	10.69	295044.00	295.04	FFL
2013-05-27 / 2013-05-27	600503.XSHG 600503 华丽家族	buy	timable	49100	49100	market price	6.05	297055.00	297.06	FFL
2013-05-27 / 2013-05-27	000505.XSHE 000505 京粮控股	buy	timable	90000	90000	market price	3.31	297900.00	297.9	FFL
2013-05-27 / 2013-05-27	600877.XSHG 600877 ST电能	buy	timable	73700	73700	market price	4.06	299222.00	299.22	FFL
2013-05-27 / 2013-05-27	600326.XSHG 600326 西藏天路	buy	timable	38600	38600	market price	7.66	295676.00	295.68	FFL
2013-05-27 / 2013-05-27	600123.XSHG 600123 兰花科创	buy	timable	17500	17500	market price	16.87	295225.00	295.23	FFL
2013-05-27 / 2013-05-27	600652.XSHG 600652 ST游久	buy	timable	70000	70000	market price	4.23	296100.00	296.1	FFL
2013-05-27 / --	600198.XSHG 600198 大唐电信	buy	timable	26500	0	market price	0.00	0	0	void
2013-05-27 / 2013-05-27	600599.XSHG 600599 *ST熊猫	buy	timable	32100	32100	market price	9.05	290505.00	290.51	FFL
2013-05-27 / 2013-05-27	000698.XSHE 000698 沈阳化工	buy	timable	67000	67000	market price	4.43	296810.00	296.81	FFL
2013-05-27 / 2013-05-27	600789.XSHG 600789 鲁抗医药	buy	timable	59300	59300	market price	5.00	296500.00	296.5	FFL
2013-05-27 / 2013-05-27	300009.XSHE 300009 安科生物	buy	timable	14700	14700	market price	20.13	295911.00	295.91	FFL
2013-05-27 / --	600807.XSHG 600807 济南高新	buy	timable	42200	0	market price	0.00	0	0	void
2013-05-27 / 2013-05-27	600596.XSHG 600596 新安股份	buy	timable	24700	24700	market price	12.20	301340.00	301.34	FFL
2013-05-27 / 2013-05-27	000420.XSHE 000420 吉林化纤	buy	timable	86800	86800	market price	3.42	296856.00	296.86	FFL
2013-05-27 / --	600275.XSHG 600275 ST昌鱼	buy	timable	48300	0	market price	0.00	0	0	void
2013-05-27 / 2013-05-27	000534.XSHE 000534 万泽股份	buy	timable	57100	57100	market price	5.20	296920.00	296.92	FFL
2013-05-27 / 2013-05-27	000877.XSHE 000877 天山股份	buy	timable	37300	37300	market price	7.90	294670.00	294.67	FFL
2013-05-27 / 2013-05-27	000838.XSHE 000838 财信发展	buy	timable	39600	39600	market price	7.51	297396.00	297.4	FFL
2013-05-27 / 2013-05-27	000881.XSHE 000881 中广核技	buy	timable	41800	41800	market price	7.10	296780.00	296.78	FFL
2013-05-27 / 2013-05-27	600539.XSHG 600539 ST狮头	buy	timable	52200	52200	market price	5.69	297018.00	297.02	FFL
2013-05-27 / 2013-05-27	600075.XSHG 600075 新疆天业	buy	timable	39300	39300	market price	7.58	297894.00	297.89	FFL
2013-05-27 / 2013-05-27	600720.XSHG 600720 祁连山	buy	timable	27100	27100	market price	10.80	292680.00	292.68	FFL
2013-06-03 / 2013-06-03	000922.XSHE 000922 佳电股份	sell	close a position	39100	39100	market price	7.82	305762.00	611.52	FFL
2013-06-03 / 2013-06-03	600259.XSHG 600259 广晟有色	sell	close a position	6100	6100	market price	46.89	286029.00	572.06	FFL
2013-06-03 / 2013-06-03	600326.XSHG 600326 西藏天路	sell	close a position	38600	38600	market price	7.70	297220.00	594.44	FFL
2013-06-03 / --	600247.XSHG 600247 *ST成城	sell	close a position	54100	0	market price	0.00	0	0	void
2013-06-03 / 2013-06-03	300009.XSHE 300009 安科生物	sell	close a position	14700	14700	market price	20.53	301791.00	603.58	FFL
2013-06-03 / 2013-06-03	600652.XSHG 600652 ST游久	sell	close a position	70000	70000	market price	4.27	298900.00	597.8	FFL
2013-06-03 / 2013-06-03	600116.XSHG 600116 三峡水利	sell	close a position	27000	27000	market price	10.94	295380.00	590.76	FFL
2013-06-03 / 2013-06-03	000881.XSHE 000881 中广核技	sell	close a position	41800	41800	market price	7.17	299706.00	599.41	FFL
2013-06-03 / 2013-06-03	600338.XSHG 600338 西藏珠峰	sell	close a position	26900	26900	market price	10.86	292134.00	584.27	FFL
2013-06-03 / 2013-06-03	600478.XSHG 600478 科力远	sell	close a position	11600	11600	market price	26.39	306124.00	612.25	FFL
2013-06-03 / 2013-06-03	000752.XSHE 000752 *ST西发	sell	close a position	22700	22700	market price	13.00	295100.00	590.2	FFL
2013-06-03 / 2013-06-03	000571.XSHE 000571 *ST大洲	sell	close a position	67200	67200	market price	4.49	301728.00	603.46	FFL
2013-06-03 / 2013-06-03	600257.XSHG 600257 大湖股份	sell	close a position	39000	39000	market price	7.27	283530.00	567.06	FFL
2013-06-03 / 2013-06-03	000755.XSHE 000755 山西路桥	sell	close a position	63200	63200	market price	4.79	302728.00	605.46	FFL
2013-06-03 / 2013-06-03	000420.XSHE 000420 吉林化纤	sell	close a position	86800	86800	market price	3.55	308140.00	616.28	FFL
2013-06-03 / 2013-06-03	000856.XSHE 000856 冀东装备	sell	close a position	49500	49500	market price	6.24	308880.00	617.76	FFL
2013-06-03 / 2013-06-03	000534.XSHE 000534 万泽股份	sell	close a position	57100	57100	market price	5.65	322615.00	645.23	FFL
2013-06-03 / 2013-06-03	600789.XSHG 600789 鲁抗医药	sell	close a position	59300	59300	market price	5.14	304802.00	609.6	FFL
2013-06-03 / 2013-06-03	600392.XSHG 600392 盛和资源	sell	close a position	15800	15800	market price	18.02	284716.00	569.43	FFL
2013-06-03 / 2013-06-03	000877.XSHE 000877 天山股份	sell	close a position	37300	37300	market price	7.96	296908.00	593.82	FFL
2013-06-03 / 2013-06-03	600086.XSHG 600086 *ST金钰	sell	close a position	15400	15400	market price	21.88	336952.00	673.9	FFL
2013-06-03 / 2013-06-03	600599.XSHG 600599 *ST熊猫	sell	close a position	32100	32100	market price	9.22	295962.00	591.92	FFL
2013-06-03 / 2013-06-03	600877.XSHG 600877 ST电能	sell	close a position	73700	73700	market price	4.50	331650.00	663.3	FFL
2013-06-03 / 2013-06-03	000698.XSHE 000698 沈阳化工	sell	close a position	67000	67000	market price	4.48	300160.00	600.32	FFL
2013-06-03 / 2013-06-03	600773.XSHG 600773 西藏城投	sell	close a position	27600	27600	market price	10.83	298908.00	597.82	FFL
2013-06-03 / 2013-06-03	000816.XSHE 000816 ST慧业	sell	close a position	62600	62600	market price	4.86	304236.00	608.47	FFL
2013-06-03 / 2013-06-03	600123.XSHG 600123 兰花科创	sell	close a position	17500	17500	market price	16.62	290850.00	581.7	FFL
2013-06-03 / 2013-06-03	000838.XSHE 000838 财信发展	sell	close a position	39600	39600	market price	7.86	311256.00	622.51	FFL
2013-06-03 / 2013-06-03	600678.XSHG 600678 四川金顶	sell	close a position	38200	38200	market price	7.35	280770.00	561.54	FFL
2013-06-03 / 2013-06-03	600539.XSHG 600539 ST狮头	sell	close a position	52200	52200	market price	5.81	303282.00	606.56	FFL
2013-06-03 / 2013-06-03	600075.XSHG 600075 新疆天业	sell	close a position	39300	39300	market price	8.06	316758.00	633.52	FFL
2013-06-03 / 2013-06-03	600596.XSHG 600596 新安股份	sell	close a position	24700	24700	market price	13.91	343577.00	687.15	FFL
2013-06-03 / 2013-06-03	000505.XSHE 000505 京粮控股	sell	close a position	90000	90000	market price	3.46	311400.00	622.8	FFL
2013-06-03 / 2013-06-03	600720.XSHG 600720 祁连山	sell	close a position	27100	27100	market price	11.12	301352.00	602.7	FFL
2013-06-03 / 2013-06-03	600503.XSHG 600503 华丽家族	sell	close a position	49100	49100	market price	6.40	314240.00	628.48	FFL
2013-06-03 / 2013-06-03	300042.XSHE 300042 朗科科技	sell	close a position	25400	25400	market price	11.36	288544.00	577.09	FFL
2013-06-03 / 2013-06-03	600112.XSHG 600112 ST天成	buy	timable	27300	27300	market price	11.13	303849.00	303.85	FFL
2013-06-03 / 2013-06-03	600448.XSHG 600448 华纺股份	buy	timable	77400	77400	market price	3.93	304182.00	304.18	FFL
2013-06-03 / 2013-06-03	600882.XSHG 600882 妙可蓝多	buy	timable	28600	28600	market price	10.52	300872.00	300.87	FFL
2013-06-03 / --	000017.XSHE 000017 *ST中华A	buy	timable	72200	0	market price	0.00	0	0	void
2013-06-03 / --	000545.XSHE 000545 金浦钛业	buy	timable	48800	0	market price	0.00	0	0	void
2013-06-03 / --	600088.XSHG 600088 中视传媒	buy	timable	21100	0	market price	0.00	0	0	void
2013-06-03 / 2013-06-03	600392.XSHG 600392 盛和资源	buy	timable	16600	16600	market price	18.02	299132.00	299.13	FFL
2013-06-03 / 2013-06-03	600234.XSHG 600234 ST山水	buy	timable	63000	63000	market price	4.82	303660.00	303.66	FFL
2013-06-03 / 2013-06-03	000836.XSHE 000836 富通鑫茂	buy	timable	44300	44300	market price	6.78	300354.00	300.35	FFL
2013-06-03 / 2013-06-03	000571.XSHE 000571 *ST大洲	buy	timable	67400	67400	market price	4.49	302626.00	302.63	FFL
2013-06-03 / 2013-06-03	600330.XSHG 600330 天通股份	buy	timable	52500	52500	market price	5.73	300825.00	300.83	FFL
2013-06-03 / 2013-06-03	600249.XSHG 600249 两面针	buy	timable	57000	57000	market price	5.34	304380.00	304.38	FFL
2013-06-03 / 2013-06-03	000078.XSHE 000078 海王生物	buy	timable	37700	37700	market price	8.01	301977.00	301.98	FFL
2013-06-03 / --	600074.XSHG 600074 退市保千	buy	timable	73100	0	market price	0.00	0	0	void
2013-06-03 / 2013-06-03	600678.XSHG 600678 四川金顶	buy	timable	41100	41100	market price	7.35	302085.00	302.08	FFL
2013-06-03 / 2013-06-03	600667.XSHG 600667 太极实业	buy	timable	86000	86000	market price	3.49	300140.00	300.14	FFL
2013-06-03 / 2013-06-03	600466.XSHG 600466 蓝光发展	buy	timable	52200	52200	market price	5.82	303804.00	303.8	FFL
2013-06-03 / --	600247.XSHG 600247 *ST成城	buy	timable	58800	0	market price	0.00	0	0	void
2013-06-03 / 2013-06-03	000831.XSHE 000831 五矿稀土	buy	timable	15300	15300	market price	19.70	301410.00	301.41	FFL
2013-06-03 / 2013-06-03	600365.XSHG 600365 通葡股份	buy	timable	28900	28900	market price	10.48	302872.00	302.87	FFL
2013-06-03 / 2013-06-03	600784.XSHG 600784 鲁银投资	buy	timable	49800	49800	market price	6.05	301290.00	301.29	FFL
2013-06-03 / 2013-06-03	600891.XSHG 600891 *ST秋林	buy	timable	42600	42600	market price	7.08	301608.00	301.61	FFL
2013-06-03 / 2013-06-03	600599.XSHG 600599 *ST熊猫	buy	timable	33000	33000	market price	9.22	304260.00	304.26	FFL
2013-06-03 / 2013-06-03	000509.XSHE 000509 *ST华塑	buy	timable	20300	20300	market price	14.68	298004.00	298	FFL
2013-06-03 / 2013-06-03	600381.XSHG 600381 青海春天	buy	timable	120600	120600	market price	2.50	301500.00	301.5	FFL
2013-06-03 / 2013-06-03	600311.XSHG 600311 *ST荣华	buy	timable	44300	44300	market price	6.80	301240.00	301.24	FFL
2013-06-03 / 2013-06-03	300027.XSHE 300027 华谊兄弟	buy	timable	9900	9900	market price	30.47	301653.00	301.65	FFL
2013-06-03 / 2013-06-03	600199.XSHG 600199 金种子酒	buy	timable	18700	18700	market price	16.12	301444.00	301.44	FFL
2013-06-03 / 2013-06-03	300009.XSHE 300009 安科生物	buy	timable	14700	14700	market price	20.53	301791.00	301.79	FFL
2013-06-03 / 2013-06-03	600293.XSHG 600293 三峡新材	buy	timable	41200	41200	market price	7.34	302408.00	302.41	FFL
2013-06-03 / --	600275.XSHG 600275 ST昌鱼	buy	timable	44800	0	market price	0.00	0	0	wait for the trade
2013-06-03 / 2013-06-03	600483.XSHG 600483 福能股份	buy	timable	55600	55600	market price	5.42	301352.00	301.35	FFL
2013-06-03 / 2013-06-03	600228.XSHG 600228 ST昌九	buy	timable	8700	8700	market price	33.88	294756.00	294.76	FFL
2013-06-03 / 2013-06-03	600543.XSHG 600543 莫高股份	buy	timable	32300	32300	market price	9.33	301359.00	301.36	FFL
2013-06-03 / 2013-06-03	000838.XSHE 000838 财信发展	buy	timable	38500	38500	market price	7.86	302610.00	302.61	FFL
2013-06-03 / 2013-06-03	000859.XSHE 000859 国风塑业	buy	timable	66600	66600	market price	4.56	303696.00	303.7	FFL
2013-06-03 / 2013-06-03	000777.XSHE 000777 中核科技	buy	timable	16400	16400	market price	18.40	301760.00	301.76	FFL
2013-06-03 / 2013-06-03	000762.XSHE 000762 西藏矿业	buy	timable	22400	22400	market price	13.60	304640.00	304.64	FFL
2013-06-03 / 2013-06-03	000790.XSHE 000790 华神科技	buy	timable	25700	25700	market price	11.60	298120.00	298.12	FFL
2013-06-03 / 2013-06-03	600774.XSHG 600774 汉商集团	buy	timable	26900	26900	market price	11.25	302625.00	302.63	FFL
2013-06-13 / 2013-06-13	600199.XSHG 600199 金种子酒	sell	close a position	18700	18700	market price	14.60	273020.00	546.04	FFL
2013-06-13 / 2013-06-13	600249.XSHG 600249 两面针	sell	close a position	57000	57000	market price	5.63	320910.00	641.82	FFL
2013-06-13 / 2013-06-13	600466.XSHG 600466 蓝光发展	sell	close a position	52200	52200	market price	5.37	280314.00	560.63	FFL
2013-06-13 / --	600247.XSHG 600247 *ST成城	sell	close a position	54100	0	market price	0.00	0	0	void
2013-06-13 / 2013-06-13	000831.XSHE 000831 五矿稀土	sell	close a position	15300	15300	market price	19.45	297585.00	595.17	FFL
2013-06-13 / 2013-06-13	600882.XSHG 600882 妙可蓝多	sell	close a position	28600	28600	market price	9.43	269698.00	539.4	FFL
2013-06-13 / 2013-06-13	600234.XSHG 600234 ST山水	sell	close a position	63000	63000	market price	4.60	289800.00	579.6	FFL
2013-06-13 / 2013-06-13	600112.XSHG 600112 ST天成	sell	close a position	27300	27300	market price	10.40	283920.00	567.84	FFL
2013-06-13 / 2013-06-13	000836.XSHE 000836 富通鑫茂	sell	close a position	44300	44300	market price	6.10	270230.00	540.46	FFL
2013-06-13 / 2013-06-13	000571.XSHE 000571 *ST大洲	sell	close a position	67400	67400	market price	4.49	302626.00	605.25	FFL
2013-06-13 / 2013-06-13	600891.XSHG 600891 *ST秋林	sell	close a position	42600	42600	market price	6.70	285420.00	570.84	FFL
2013-06-13 / 2013-06-13	600365.XSHG 600365 通葡股份	sell	close a position	28900	28900	market price	10.38	299982.00	599.96	FFL
2013-06-13 / 2013-06-13	600330.XSHG 600330 天通股份	sell	close a position	52500	52500	market price	5.45	286125.00	572.25	FFL
2013-06-13 / 2013-06-13	600784.XSHG 600784 鲁银投资	sell	close a position	49800	49800	market price	5.67	282366.00	564.73	FFL
2013-06-13 / 2013-06-13	600293.XSHG 600293 三峡新材	sell	close a position	41200	41200	market price	7.08	291696.00	583.39	FFL
2013-06-13 / 2013-06-13	600228.XSHG 600228 ST昌九	sell	close a position	8700	8700	market price	37.95	330165.00	660.33	FFL
2013-06-13 / 2013-06-13	600543.XSHG 600543 莫高股份	sell	close a position	32300	32300	market price	8.96	289408.00	578.82	FFL
2013-06-13 / 2013-06-13	000078.XSHE 000078 海王生物	sell	close a position	37700	37700	market price	7.32	275964.00	551.93	FFL
2013-06-13 / 2013-06-13	600599.XSHG 600599 *ST熊猫	sell	close a position	33000	33000	market price	8.59	283470.00	566.94	FFL
2013-06-13 / 2013-06-13	000838.XSHE 000838 财信发展	sell	close a position	38500	38500	market price	7.42	285670.00	571.34	FFL
2013-06-13 / 2013-06-13	000859.XSHE 000859 国风塑业	sell	close a position	66600	66600	market price	4.18	278388.00	556.78	FFL
2013-06-13 / 2013-06-13	600667.XSHG 600667 太极实业	sell	close a position	86000	86000	market price	3.21	276060.00	552.12	FFL
2013-06-13 / 2013-06-13	600448.XSHG 600448 华纺股份	sell	close a position	77400	77400	market price	3.65	282510.00	565.02	FFL
2013-06-13 / 2013-06-13	000777.XSHE 000777 中核科技	sell	close a position	16400	16400	market price	17.35	284540.00	569.08	FFL
2013-06-13 / 2013-06-13	600381.XSHG 600381 青海春天	sell	close a position	120600	120600	market price	2.49	300294.00	600.59	FFL
2013-06-13 / 2013-06-13	600311.XSHG 600311 *ST荣华	sell	close a position	44300	44300	market price	6.34	280862.00	561.72	FFL
2013-06-13 / 2013-06-13	600678.XSHG 600678 四川金顶	sell	close a position	41100	41100	market price	6.60	271260.00	542.52	FFL
2013-06-13 / --	300027.XSHE 300027 华谊兄弟	sell	close a position	9900	0	market price	0.00	0	0	void
2013-06-13 / 2013-06-13	000790.XSHE 000790 华神科技	sell	close a position	25700	25700	market price	10.65	273705.00	547.41	FFL
2013-06-13 / --	300009.XSHE 300009 安科生物	sell	close a position	18282	0	market price	0.00	0	0	void
2013-06-13 / 2013-06-13	600392.XSHG 600392 盛和资源	sell	close a position	16600	16600	market price	19.00	315400.00	630.8	FFL
2013-06-13 / 2013-06-13	000509.XSHE 000509 *ST华塑	sell	close a position	20300	20300	market price	14.28	289884.00	579.77	FFL
2013-06-13 / 2013-06-13	000762.XSHE 000762 西藏矿业	sell	close a position	22400	22400	market price	14.70	329280.00	658.56	FFL
2013-06-13 / 2013-06-13	600774.XSHG 600774 汉商集团	sell	close a position	26900	26900	market price	11.25	302625.00	605.25	FFL
2013-06-13 / 2013-06-13	600483.XSHG 600483 福能股份	sell	close a position	55600	55600	market price	5.24	291344.00	582.69	FFL
2013-06-13 / 2013-06-13	600146.XSHG 600146 *ST环球	buy	timable	25900	25900	market price	11.25	291375.00	291.38	FFL
2013-06-13 / 2013-06-13	600448.XSHG 600448 华纺股份	buy	timable	80100	80100	market price	3.65	292365.00	292.37	FFL
2013-06-13 / 2013-06-13	000823.XSHE 000823 超声电子	buy	timable	30400	30400	market price	9.52	289408.00	289.41	FFL
2013-06-13 / 2013-06-13	300059.XSHE 300059 东方财富	buy	timable	29900	29900	market price	9.58	286442.00	286.44	FFL
2013-06-13 / 2013-06-13	600382.XSHG 600382 广东明珠	buy	timable	43000	43000	market price	6.77	291110.00	291.11	FFL
2013-06-13 / 2013-06-13	600770.XSHG 600770 综艺股份	buy	timable	39300	39300	market price	7.36	289248.00	289.25	FFL
2013-06-13 / 2013-06-13	000702.XSHE 000702 正虹科技	buy	timable	69100	69100	market price	4.23	292293.00	292.29	FFL
2013-06-13 / 2013-06-13	600063.XSHG 600063 皖维高新	buy	timable	123300	123300	market price	2.36	290988.00	290.99	FFL
2013-06-13 / 2013-06-13	600241.XSHG 600241 *ST时万	buy	timable	50500	50500	market price	5.68	286840.00	286.84	FFL
2013-06-13 / 2013-06-13	600545.XSHG 600545 卓郎智能	buy	timable	51000	51000	market price	5.71	291210.00	291.21	FFL
2013-06-13 / 2013-06-13	000537.XSHE 000537 广宇发展	buy	timable	49200	49200	market price	5.88	289296.00	289.3	FFL
2013-06-13 / 2013-06-13	300042.XSHE 300042 朗科科技	buy	timable	28000	28000	market price	10.26	287280.00	287.28	FFL
2013-06-13 / 2013-06-13	000755.XSHE 000755 山西路桥	buy	timable	65400	65400	market price	4.44	290376.00	290.38	FFL
2013-06-13 / 2013-06-13	600289.XSHG 600289 *ST信通	buy	timable	40700	40700	market price	7.08	288156.00	288.16	FFL
2013-06-13 / 2013-06-13	600678.XSHG 600678 四川金顶	buy	timable	43600	43600	market price	6.60	287760.00	287.76	FFL
2013-06-13 / 2013-06-13	600652.XSHG 600652 ST游久	buy	timable	72700	72700	market price	4.01	291527.00	291.53	FFL
2013-06-13 / 2013-06-13	600133.XSHG 600133 东湖高新	buy	timable	46400	46400	market price	6.20	287680.00	287.68	FFL
2013-06-13 / 2013-06-13	300050.XSHE 300050 世纪鼎利	buy	timable	28300	28300	market price	10.18	288094.00	288.09	FFL
2013-06-13 / 2013-06-13	600891.XSHG 600891 *ST秋林	buy	timable	43700	43700	market price	6.70	292790.00	292.79	FFL
2013-06-13 / 2013-06-13	600616.XSHG 600616 金枫酒业	buy	timable	35500	35500	market price	8.11	287905.00	287.9	FFL
2013-06-13 / 2013-06-13	000698.XSHE 000698 沈阳化工	buy	timable	68400	68400	market price	4.21	287964.00	287.96	FFL
2013-06-13 / 2013-06-13	600071.XSHG 600071 凤凰光学	buy	timable	43500	43500	market price	6.62	287970.00	287.97	FFL
2013-06-13 / 2013-06-13	600109.XSHG 600109 国金证券	buy	timable	20500	20500	market price	14.01	287205.00	287.2	FFL
2013-06-13 / 2013-06-13	600193.XSHG 600193 ST创兴	buy	timable	28900	28900	market price	10.02	289578.00	289.58	FFL
2013-06-13 / 2013-06-13	600760.XSHG 600760 中航沈飞	buy	timable	51400	51400	market price	5.60	287840.00	287.84	FFL
2013-06-13 / 2013-06-13	000791.XSHE 000791 甘肃电投	buy	timable	47700	47700	market price	6.10	290970.00	290.97	FFL
2013-06-13 / 2013-06-13	600980.XSHG 600980 北矿科技	buy	timable	28600	28600	market price	10.18	291148.00	291.15	FFL
2013-06-13 / 2013-06-13	600643.XSHG 600643 爱建集团	buy	timable	37800	37800	market price	7.61	287658.00	287.66	FFL
2013-06-13 / 2013-06-13	600495.XSHG 600495 晋西车轴	buy	timable	24600	24600	market price	11.74	288804.00	288.8	FFL
2013-06-13 / 2013-06-13	600636.XSHG 600636 国新文化	buy	timable	24100	24100	market price	12.04	290164.00	290.16	FFL
2013-06-13 / 2013-06-13	600207.XSHG 600207 安彩高科	buy	timable	75700	75700	market price	3.81	288417.00	288.42	FFL
2013-06-13 / 2013-06-13	600502.XSHG 600502 安徽建工	buy	timable	38400	38400	market price	7.54	289536.00	289.54	FFL
2013-06-13 / 2013-06-13	600644.XSHG 600644 乐山电力	buy	timable	37300	37300	market price	7.82	291686.00	291.69	FFL
2013-06-13 / 2013-06-13	000877.XSHE 000877 天山股份	buy	timable	38900	38900	market price	7.44	289416.00	289.42	FFL
2013-06-13 / 2013-06-13	000758.XSHE 000758 中色股份	buy	timable	21700	21700	market price	13.19	286223.00	286.22	FFL
2013-06-13 / 2013-06-13	600397.XSHG 600397 安源煤业	buy	timable	56300	56300	market price	5.14	289382.00	289.38	FFL
2013-06-13 / 2013-06-13	600537.XSHG 600537 亿晶光电	buy	timable	34900	34900	market price	8.37	292113.00	292.11	FFL
2013-06-13 / 2013-06-13	600539.XSHG 600539 ST狮头	buy	timable	53000	12000	market price	5.45	65400.00	65.4	PFL
2013-06-13 / --	600410.XSHG 600410 华胜天成	buy	timable	42000	0	market price	0.00	0	0	wait for the trade
2013-06-13 / --	600179.XSHG 600179 *ST安通	buy	timable	52200	0	market price	0.00	0	0	wait for the trade
2013-06-17 / --	600247.XSHG 600247 *ST成城	sell	close a position	54100	0	market price	0.00	0	0	void
2013-06-17 / 2013-06-17	600146.XSHG 600146 *ST环球	sell	close a position	25900	25900	market price	10.88	281792.00	563.58	FFL
2013-06-17 / 2013-06-17	300009.XSHE 300009 安科生物	sell	close a position	18282	18282	market price	14.90	272401.80	544.8	FFL
2013-06-17 / 2013-06-17	600109.XSHG 600109 国金证券	sell	close a position	20500	20500	market price	13.61	279005.00	558.01	FFL
2013-06-17 / 2013-06-17	600193.XSHG 600193 ST创兴	sell	close a position	28900	28900	market price	9.86	284954.00	569.91	FFL
2013-06-17 / 2013-06-17	600643.XSHG 600643 爱建集团	sell	close a position	37800	37800	market price	7.64	288792.00	577.58	FFL
2013-06-17 / 2013-06-17	000537.XSHE 000537 广宇发展	sell	close a position	49200	49200	market price	5.89	289788.00	579.58	FFL
2013-06-17 / 2013-06-17	000791.XSHE 000791 甘肃电投	sell	close a position	47700	47700	market price	5.97	284769.00	569.54	FFL
2013-06-17 / 2013-06-17	600133.XSHG 600133 东湖高新	sell	close a position	46400	46400	market price	6.08	282112.00	564.22	FFL
2013-06-17 / 2013-06-17	600760.XSHG 600760 中航沈飞	sell	close a position	51400	51400	market price	5.45	280130.00	560.26	FFL
2013-06-17 / 2013-06-17	600207.XSHG 600207 安彩高科	sell	close a position	75700	75700	market price	3.90	295230.00	590.46	FFL
2013-06-17 / 2013-06-17	300050.XSHE 300050 世纪鼎利	sell	close a position	28300	28300	market price	10.45	295735.00	591.47	FFL
2013-06-17 / 2013-06-17	600495.XSHG 600495 晋西车轴	sell	close a position	24600	24600	market price	11.27	277242.00	554.48	FFL
2013-06-17 / 2013-06-17	000758.XSHE 000758 中色股份	sell	close a position	21700	21700	market price	12.64	274288.00	548.58	FFL
2013-06-17 / 2013-06-17	600636.XSHG 600636 国新文化	sell	close a position	24100	24100	market price	12.01	289441.00	578.88	FFL
2013-06-17 / 2013-06-17	000823.XSHE 000823 超声电子	sell	close a position	30400	30400	market price	9.61	292144.00	584.29	FFL
2013-06-17 / 2013-06-17	300059.XSHE 300059 东方财富	sell	close a position	29900	29900	market price	10.18	304382.00	608.76	FFL
2013-06-17 / 2013-06-17	600502.XSHG 600502 安徽建工	sell	close a position	38400	38400	market price	7.43	285312.00	570.62	FFL
2013-06-17 / 2013-06-17	600382.XSHG 600382 广东明珠	sell	close a position	43000	43000	market price	6.70	288100.00	576.2	FFL
2013-06-17 / 2013-06-17	000755.XSHE 000755 山西路桥	sell	close a position	65400	65400	market price	4.33	283182.00	566.36	FFL
2013-06-17 / 2013-06-17	600891.XSHG 600891 *ST秋林	sell	close a position	43700	43700	market price	6.53	285361.00	570.72	FFL
2013-06-17 / 2013-06-17	600289.XSHG 600289 *ST信通	sell	close a position	40700	40700	market price	6.99	284493.00	568.99	FFL
2013-06-17 / 2013-06-17	600545.XSHG 600545 卓郎智能	sell	close a position	51000	51000	market price	5.54	282540.00	565.08	FFL
2013-06-17 / 2013-06-17	600644.XSHG 600644 乐山电力	sell	close a position	37300	37300	market price	7.77	289821.00	579.64	FFL
2013-06-17 / 2013-06-17	600071.XSHG 600071 凤凰光学	sell	close a position	43500	43500	market price	6.52	283620.00	567.24	FFL
2013-06-17 / 2013-06-17	600770.XSHG 600770 综艺股份	sell	close a position	39300	39300	market price	7.32	287676.00	575.35	FFL
2013-06-17 / 2013-06-17	000877.XSHE 000877 天山股份	sell	close a position	38900	38900	market price	7.06	274634.00	549.27	FFL
2013-06-17 / 2013-06-17	600616.XSHG 600616 金枫酒业	sell	close a position	35500	35500	market price	7.96	282580.00	565.16	FFL
2013-06-17 / 2013-06-17	600652.XSHG 600652 ST游久	sell	close a position	72700	72700	market price	3.98	289346.00	578.69	FFL
2013-06-17 / 2013-06-17	000702.XSHE 000702 正虹科技	sell	close a position	69100	69100	market price	4.20	290220.00	580.44	FFL
2013-06-17 / 2013-06-17	600063.XSHG 600063 皖维高新	sell	close a position	123300	123300	market price	2.32	286056.00	572.11	FFL
2013-06-17 / 2013-06-17	600448.XSHG 600448 华纺股份	sell	close a position	80100	80100	market price	3.56	285156.00	570.31	FFL
2013-06-17 / 2013-06-17	600241.XSHG 600241 *ST时万	sell	close a position	50500	50500	market price	5.67	286335.00	572.67	FFL
2013-06-17 / 2013-06-17	000698.XSHE 000698 沈阳化工	sell	close a position	68400	68400	market price	4.11	281124.00	562.25	FFL
2013-06-17 / 2013-06-17	600678.XSHG 600678 四川金顶	sell	close a position	43600	43600	market price	6.48	282528.00	565.06	FFL
2013-06-17 / 2013-06-17	600537.XSHG 600537 亿晶光电	sell	close a position	34900	34900	market price	9.09	317241.00	634.48	FFL
2013-06-17 / --	300027.XSHE 300027 华谊兄弟	sell	close a position	9900	0	market price	0.00	0	0	void
2013-06-17 / 2013-06-17	600539.XSHG 600539 ST狮头	sell	close a position	12000	12000	market price	5.27	63240.00	126.48	FFL
2013-06-17 / 2013-06-17	600397.XSHG 600397 安源煤业	sell	close a position	56300	56300	market price	5.00	281500.00	563	FFL
2013-06-17 / 2013-06-17	600980.XSHG 600980 北矿科技	sell	close a position	28600	28600	market price	10.10	288860.00	577.72	FFL
2013-06-17 / 2013-06-17	300042.XSHE 300042 朗科科技	sell	close a position	28000	28000	market price	10.51	294280.00	588.56	FFL
2013-06-17 / 2013-06-17	600146.XSHG 600146 *ST环球	buy	timable	26500	26500	market price	10.88	288320.00	288.32	FFL
2013-06-17 / 2013-06-17	600448.XSHG 600448 华纺股份	buy	timable	80500	80500	market price	3.56	286580.00	286.58	FFL
2013-06-17 / 2013-06-17	600359.XSHG 600359 新农开发	buy	timable	50200	50200	market price	5.70	286140.00	286.14	FFL
2013-06-17 / 2013-06-17	600130.XSHG 600130 波导股份	buy	timable	90900	90900	market price	3.14	285426.00	285.43	FFL
2013-06-17 / 2013-06-17	600382.XSHG 600382 广东明珠	buy	timable	42900	42900	market price	6.70	287430.00	287.43	FFL
2013-06-17 / 2013-06-17	600125.XSHG 600125 铁龙物流	buy	timable	46400	46400	market price	6.32	293248.00	293.25	FFL
2013-06-17 / 2013-06-17	600078.XSHG 600078 澄星股份	buy	timable	41000	41000	market price	6.98	286180.00	286.18	FFL
2013-06-17 / 2013-06-17	600152.XSHG 600152 维科技术	buy	timable	60000	60000	market price	4.77	286200.00	286.2	FFL
2013-06-17 / 2013-06-17	000702.XSHE 000702 正虹科技	buy	timable	68200	68200	market price	4.20	286440.00	286.44	FFL
2013-06-17 / 2013-06-17	300045.XSHE 300045 华力创通	buy	timable	17700	17700	market price	16.10	284970.00	284.97	FFL
2013-06-17 / 2013-06-17	000503.XSHE 000503 国新健康	buy	timable	17800	17800	market price	16.19	288182.00	288.18	FFL
2013-06-17 / 2013-06-17	000868.XSHE 000868 ST安凯	buy	timable	59300	59300	market price	4.86	288198.00	288.2	FFL
2013-06-17 / 2013-06-17	600116.XSHG 600116 三峡水利	buy	timable	27900	27900	market price	10.19	284301.00	284.3	FFL
2013-06-17 / --	600074.XSHG 600074 退市保千	buy	timable	69200	0	market price	0.00	0	0	void
2013-06-17 / 2013-06-17	600667.XSHG 600667 太极实业	buy	timable	89800	89800	market price	3.21	288258.00	288.26	FFL
2013-06-17 / 2013-06-17	601002.XSHG 601002 晋亿实业	buy	timable	32500	32500	market price	8.86	287950.00	287.95	FFL
2013-06-17 / 2013-06-17	600339.XSHG 600339 中油工程	buy	timable	68800	68800	market price	4.17	286896.00	286.9	FFL
2013-06-17 / 2013-06-17	600326.XSHG 600326 西藏天路	buy	timable	40100	40100	market price	7.17	287517.00	287.52	FFL
2013-06-17 / --	600247.XSHG 600247 *ST成城	buy	timable	55700	0	market price	0.00	0	0	void
2013-06-17 / 2013-06-17	600095.XSHG 600095 哈高科	buy	timable	57900	57900	market price	4.95	286605.00	286.61	FFL
2013-06-17 / 2013-06-17	600567.XSHG 600567 山鹰纸业	buy	timable	117400	117400	market price	2.68	314632.00	314.63	FFL
2013-06-17 / 2013-06-17	600702.XSHG 600702 舍得酒业	buy	timable	17400	17400	market price	16.40	285360.00	285.36	FFL
2013-06-17 / 2013-06-17	600080.XSHG 600080 ST金花	buy	timable	43000	43000	market price	6.68	287240.00	287.24	FFL
2013-06-17 / 2013-06-17	600742.XSHG 600742 一汽富维	buy	timable	17400	17400	market price	16.54	287796.00	287.8	FFL
2013-06-17 / 2013-06-17	600273.XSHG 600273 嘉化能源	buy	timable	52700	52700	market price	5.48	288796.00	288.8	FFL
2013-06-17 / 2013-06-17	600891.XSHG 600891 *ST秋林	buy	timable	43800	43800	market price	6.53	286014.00	286.01	FFL
2013-06-17 / 2013-06-17	600290.XSHG 600290 *ST华仪	buy	timable	61300	61300	market price	4.69	287497.00	287.5	FFL
2013-06-17 / 2013-06-17	600831.XSHG 600831 广电网络	buy	timable	37300	37300	market price	7.73	288329.00	288.33	FFL
2013-06-17 / 2013-06-17	600606.XSHG 600606 绿地控股	buy	timable	51800	51800	market price	5.55	287490.00	287.49	FFL
2013-06-17 / 2013-06-17	600744.XSHG 600744 华银电力	buy	timable	75600	75600	market price	3.83	289548.00	289.55	FFL
2013-06-17 / 2013-06-17	600090.XSHG 600090 *ST济堂	buy	timable	43100	43100	market price	6.64	286184.00	286.18	FFL
2013-06-17 / 2013-06-17	600199.XSHG 600199 金种子酒	buy	timable	19200	19200	market price	14.91	286272.00	286.27	FFL
2013-06-17 / --	600807.XSHG 600807 济南高新	buy	timable	40700	0	market price	0.00	0	0	void
2013-06-17 / 2013-06-17	000791.XSHE 000791 甘肃电投	buy	timable	48000	48000	market price	5.97	286560.00	286.56	FFL
2013-06-17 / 2013-06-17	000609.XSHE 000609 中迪投资	buy	timable	47500	47500	market price	6.06	287850.00	287.85	FFL
2013-06-17 / 2013-06-17	600502.XSHG 600502 安徽建工	buy	timable	38200	38200	market price	7.43	283826.00	283.83	FFL
2013-06-17 / 2013-06-17	600543.XSHG 600543 莫高股份	buy	timable	32900	32900	market price	8.70	286230.00	286.23	FFL
2013-06-17 / 2013-06-17	000859.XSHE 000859 国风塑业	buy	timable	71200	71200	market price	4.05	288360.00	288.36	FFL
2013-06-17 / 2013-06-17	600493.XSHG 600493 凤竹纺织	buy	timable	69700	69700	market price	4.12	287164.00	287.16	FFL
2013-06-17 / 2013-06-17	600202.XSHG 600202 哈空调	buy	timable	51400	51400	market price	5.58	286812.00	286.81	FFL
2013-06-24 / 2013-06-24	600199.XSHG 600199 金种子酒	sell	close a position	19200	19200	market price	15.21	292032.00	584.06	FFL
2013-06-24 / 2013-06-24	600116.XSHG 600116 三峡水利	sell	close a position	27900	27900	market price	9.80	273420.00	546.84	FFL
2013-06-24 / 2013-06-24	600326.XSHG 600326 西藏天路	sell	close a position	40100	40100	market price	6.99	280299.00	560.6	FFL
2013-06-24 / --	600247.XSHG 600247 *ST成城	sell	close a position	54100	0	market price	0.00	0	0	void
2013-06-24 / 2013-06-24	600146.XSHG 600146 *ST环球	sell	close a position	26500	26500	market price	9.90	262350.00	524.7	FFL
2013-06-24 / 2013-06-24	600339.XSHG 600339 中油工程	sell	close a position	68800	68800	market price	3.83	263504.00	527.01	FFL
2013-06-24 / 2013-06-24	600095.XSHG 600095 哈高科	sell	close a position	57900	57900	market price	4.85	280815.00	561.63	FFL
2013-06-24 / 2013-06-24	600130.XSHG 600130 波导股份	sell	close a position	90900	90900	market price	3.06	278154.00	556.31	FFL
2013-06-24 / 2013-06-24	600702.XSHG 600702 舍得酒业	sell	close a position	17400	17400	market price	16.60	288840.00	577.68	FFL
2013-06-24 / 2013-06-24	600080.XSHG 600080 ST金花	sell	close a position	43000	43000	market price	6.49	279070.00	558.14	FFL
2013-06-24 / 2013-06-24	600382.XSHG 600382 广东明珠	sell	close a position	42900	42900	market price	6.27	268983.00	537.97	FFL
2013-06-24 / 2013-06-24	600359.XSHG 600359 新农开发	sell	close a position	50200	50200	market price	5.51	276602.00	553.2	FFL
2013-06-24 / 2013-06-24	000609.XSHE 000609 中迪投资	sell	close a position	47500	47500	market price	5.77	274075.00	548.15	FFL
2013-06-24 / 2013-06-24	300045.XSHE 300045 华力创通	sell	close a position	17700	17700	market price	14.65	259305.00	518.61	FFL
2013-06-24 / 2013-06-24	600502.XSHG 600502 安徽建工	sell	close a position	38200	38200	market price	7.19	274658.00	549.32	FFL
2013-06-24 / 2013-06-24	600742.XSHG 600742 一汽富维	sell	close a position	17400	17400	market price	15.34	266916.00	533.83	FFL
2013-06-24 / 2013-06-24	600891.XSHG 600891 *ST秋林	sell	close a position	43800	43800	market price	6.24	273312.00	546.62	FFL
2013-06-24 / 2013-06-24	600273.XSHG 600273 嘉化能源	sell	close a position	52700	52700	market price	5.22	275094.00	550.19	FFL
2013-06-24 / 2013-06-24	600125.XSHG 600125 铁龙物流	sell	close a position	46400	46400	market price	5.92	274688.00	549.38	FFL
2013-06-24 / 2013-06-24	000503.XSHE 000503 国新健康	sell	close a position	17800	17800	market price	15.44	274832.00	549.66	FFL
2013-06-24 / 2013-06-24	600078.XSHG 600078 澄星股份	sell	close a position	41000	41000	market price	6.70	274700.00	549.4	FFL
2013-06-24 / 2013-06-24	600543.XSHG 600543 莫高股份	sell	close a position	32900	32900	market price	8.20	269780.00	539.56	FFL
2013-06-24 / 2013-06-24	600152.XSHG 600152 维科技术	sell	close a position	60000	60000	market price	4.48	268800.00	537.6	FFL
2013-06-24 / 2013-06-24	000702.XSHE 000702 正虹科技	sell	close a position	68200	68200	market price	4.05	276210.00	552.42	FFL
2013-06-24 / 2013-06-24	000868.XSHE 000868 ST安凯	sell	close a position	59300	59300	market price	4.75	281675.00	563.35	FFL
2013-06-24 / 2013-06-24	000859.XSHE 000859 国风塑业	sell	close a position	71200	71200	market price	3.80	270560.00	541.12	FFL
2013-06-24 / 2013-06-24	600667.XSHG 600667 太极实业	sell	close a position	89800	89800	market price	3.04	272992.00	545.98	FFL
2013-06-24 / 2013-06-24	601002.XSHG 601002 晋亿实业	sell	close a position	32500	32500	market price	8.80	286000.00	572	FFL
2013-06-24 / 2013-06-24	600448.XSHG 600448 华纺股份	sell	close a position	80500	80500	market price	3.47	279335.00	558.67	FFL
2013-06-24 / 2013-06-24	600290.XSHG 600290 *ST华仪	sell	close a position	61300	61300	market price	4.42	270946.00	541.89	FFL
2013-06-24 / 2013-06-24	600831.XSHG 600831 广电网络	sell	close a position	37300	37300	market price	7.21	268933.00	537.87	FFL
2013-06-24 / 2013-06-24	600606.XSHG 600606 绿地控股	sell	close a position	51800	51800	market price	5.27	272986.00	545.97	FFL
2013-06-24 / 2013-06-24	600744.XSHG 600744 华银电力	sell	close a position	75600	75600	market price	3.56	269136.00	538.27	FFL
2013-06-24 / --	300027.XSHE 300027 华谊兄弟	sell	close a position	9900	0	market price	0.00	0	0	void
2013-06-24 / 2013-06-24	600493.XSHG 600493 凤竹纺织	sell	close a position	69700	69700	market price	4.34	302498.00	605	FFL
2013-06-24 / 2013-06-24	600567.XSHG 600567 山鹰纸业	sell	close a position	117400	117400	market price	2.30	270020.00	540.04	FFL
2013-06-24 / 2013-06-24	000791.XSHE 000791 甘肃电投	sell	close a position	48000	48000	market price	5.72	274560.00	549.12	FFL
2013-06-24 / 2013-06-24	600090.XSHG 600090 *ST济堂	sell	close a position	43100	43100	market price	6.41	276271.00	552.54	FFL
2013-06-24 / 2013-06-24	600202.XSHG 600202 哈空调	sell	close a position	51400	51400	market price	5.25	269850.00	539.7	FFL
2013-06-24 / 2013-06-24	000922.XSHE 000922 佳电股份	buy	timable	36900	36900	market price	7.43	274167.00	274.17	FFL
2013-06-24 / --	000928.XSHE 000928 中钢国际	buy	timable	28500	0	market price	0.00	0	0	void
2013-06-24 / --	600698.XSHG 600698 ST天雁	buy	timable	56600	0	market price	0.00	0	0	void
2013-06-24 / 2013-06-24	600651.XSHG 600651 *ST飞乐	buy	timable	50500	50500	market price	5.46	275730.00	275.73	FFL
2013-06-24 / 2013-06-24	300036.XSHE 300036 超图软件	buy	timable	23500	23500	market price	11.63	273305.00	273.31	FFL
2013-06-24 / 2013-06-24	000507.XSHE 000507 珠海港	buy	timable	78000	78000	market price	3.52	274560.00	274.56	FFL
2013-06-24 / 2013-06-24	600961.XSHG 600961 株冶集团	buy	timable	41100	41100	market price	6.65	273315.00	273.31	FFL
2013-06-24 / 2013-06-24	600241.XSHG 600241 *ST时万	buy	timable	49100	49100	market price	5.60	274960.00	274.96	FFL
2013-06-24 / 2013-06-24	600965.XSHG 600965 福成股份	buy	timable	51300	51300	market price	5.33	273429.00	273.43	FFL
2013-06-24 / 2013-06-24	000607.XSHE 000607 华媒控股	buy	timable	66500	66500	market price	4.14	275310.00	275.31	FFL
2013-06-24 / --	600234.XSHG 600234 ST山水	buy	timable	58400	0	market price	0.00	0	0	void
2013-06-24 / 2013-06-24	600067.XSHG 600067 冠城大通	buy	timable	33500	33500	market price	8.19	274365.00	274.36	FFL
2013-06-24 / 2013-06-24	600330.XSHG 600330 天通股份	buy	timable	52700	52700	market price	5.21	274567.00	274.57	FFL
2013-06-24 / --	600074.XSHG 600074 退市保千	buy	timable	66500	0	market price	0.00	0	0	void
2013-06-24 / 2013-06-24	600093.XSHG 600093 易见股份	buy	timable	43100	43100	market price	6.33	272823.00	272.82	FFL
2013-06-24 / 2013-06-24	600568.XSHG 600568 *ST中珠	buy	timable	31100	31100	market price	8.75	272125.00	272.13	FFL
2013-06-24 / 2013-06-24	600603.XSHG 600603 广汇物流	buy	timable	51100	51100	market price	5.39	275429.00	275.43	FFL
2013-06-24 / 2013-06-24	600333.XSHG 600333 长春燃气	buy	timable	32000	32000	market price	8.61	275520.00	275.52	FFL
2013-06-24 / 2013-06-24	300024.XSHE 300024 机器人	buy	timable	6900	6900	market price	39.60	273240.00	273.24	FFL
2013-06-24 / 2013-06-24	000502.XSHE 000502 绿景控股	buy	timable	49500	49500	market price	5.52	273240.00	273.24	FFL
2013-06-24 / 2013-06-24	300008.XSHE 300008 天海防务	buy	timable	37800	37800	market price	7.33	277074.00	277.07	FFL
2013-06-24 / --	300029.XSHE 300029 天龙光电	buy	timable	39500	0	market price	0.00	0	0	void
2013-06-24 / --	300027.XSHE 300027 华谊兄弟	buy	timable	9600	0	market price	0.00	0	0	void
2013-06-24 / 2013-06-24	600614.XSHG 600614 *ST鹏起	buy	timable	21700	21700	market price	12.65	274505.00	274.5	FFL
2013-06-24 / 2013-06-24	600090.XSHG 600090 *ST济堂	buy	timable	42600	42600	market price	6.41	273066.00	273.07	FFL
2013-06-24 / 2013-06-24	600199.XSHG 600199 金种子酒	buy	timable	18000	18000	market price	15.21	273780.00	273.78	FFL
2013-06-24 / --	600576.XSHG 600576 祥源文化	buy	timable	34000	0	market price	0.00	0	0	void
2013-06-24 / 2013-06-24	600760.XSHG 600760 中航沈飞	buy	timable	48400	48400	market price	5.69	275396.00	275.4	FFL
2013-06-24 / 2013-06-24	600980.XSHG 600980 北矿科技	buy	timable	26500	26500	market price	10.28	272420.00	272.42	FFL
2013-06-24 / --	300028.XSHE 300028 金亚退	buy	timable	40800	0	market price	0.00	0	0	void
2013-06-24 / 2013-06-24	000049.XSHE 000049 德赛电池	buy	timable	4700	4700	market price	57.42	269874.00	269.87	FFL
2013-06-24 / --	000851.XSHE 000851 高鸿股份	buy	timable	35300	0	market price	0.00	0	0	void
2013-06-24 / 2013-06-24	000420.XSHE 000420 吉林化纤	buy	timable	80700	80700	market price	3.48	280836.00	280.84	FFL
2013-06-24 / 2013-06-24	300022.XSHE 300022 吉峰科技	buy	timable	41100	41100	market price	6.60	271260.00	271.26	FFL
2013-06-24 / 2013-06-24	600483.XSHG 600483 福能股份	buy	timable	51000	51000	market price	5.40	275400.00	275.4	FFL
2013-06-24 / 2013-06-24	000838.XSHE 000838 财信发展	buy	timable	38100	38100	market price	7.23	275463.00	275.46	FFL
2013-06-24 / 2013-06-24	600592.XSHG 600592 龙溪股份	buy	timable	35300	35300	market price	7.72	272516.00	272.52	FFL
2013-06-24 / 2013-06-24	600399.XSHG 600399 ST抚钢	buy	timable	56400	56400	market price	4.84	272976.00	272.98	FFL
2013-06-24 / 2013-06-24	600493.XSHG 600493 凤竹纺织	buy	timable	63300	63300	market price	4.34	274722.00	274.72	FFL
2013-06-24 / 2013-06-24	600774.XSHG 600774 汉商集团	buy	timable	26700	26700	market price	10.15	271005.00	271.01	FFL
2013-07-01 / 2013-07-01	000922.XSHE 000922 佳电股份	sell	close a position	36900	36900	market price	7.00	258300.00	516.6	FFL
2013-07-01 / 2013-07-01	600199.XSHG 600199 金种子酒	sell	close a position	18000	18000	market price	13.45	242100.00	484.2	FFL
2013-07-01 / 2013-07-01	600651.XSHG 600651 *ST飞乐	sell	close a position	50500	50500	market price	5.15	260075.00	520.15	FFL
2013-07-01 / 2013-07-01	600247.XSHG 600247 *ST成城	sell	close a position	54100	54100	market price	4.23	228843.00	457.69	FFL
2013-07-01 / 2013-07-01	600333.XSHG 600333 长春燃气	sell	close a position	32000	32000	market price	8.25	264000.00	528	FFL
2013-07-01 / 2013-07-01	600760.XSHG 600760 中航沈飞	sell	close a position	48400	48400	market price	4.87	235708.00	471.42	FFL
2013-07-01 / 2013-07-01	000607.XSHE 000607 华媒控股	sell	close a position	66500	66500	market price	3.72	247380.00	494.76	FFL
2013-07-01 / 2013-07-01	600067.XSHG 600067 冠城大通	sell	close a position	33500	33500	market price	7.87	263645.00	527.29	FFL
2013-07-01 / 2013-07-01	000049.XSHE 000049 德赛电池	sell	close a position	4700	4700	market price	59.60	280120.00	560.24	FFL
2013-07-01 / 2013-07-01	300024.XSHE 300024 机器人	sell	close a position	6900	6900	market price	37.10	255990.00	511.98	FFL
2013-07-01 / 2013-07-01	000507.XSHE 000507 珠海港	sell	close a position	78000	78000	market price	3.21	250380.00	500.76	FFL
2013-07-01 / 2013-07-01	000502.XSHE 000502 绿景控股	sell	close a position	49500	49500	market price	4.85	240075.00	480.15	FFL
2013-07-01 / 2013-07-01	300022.XSHE 300022 吉峰科技	sell	close a position	41100	41100	market price	5.94	244134.00	488.27	FFL
2013-07-01 / 2013-07-01	600330.XSHG 600330 天通股份	sell	close a position	52700	52700	market price	4.72	248744.00	497.49	FFL
2013-07-01 / 2013-07-01	000420.XSHE 000420 吉林化纤	sell	close a position	80700	80700	market price	2.95	238065.00	476.13	FFL
2013-07-01 / 2013-07-01	600961.XSHG 600961 株冶集团	sell	close a position	41100	41100	market price	5.85	240435.00	480.87	FFL
2013-07-01 / 2013-07-01	000838.XSHE 000838 财信发展	sell	close a position	38100	38100	market price	6.18	235458.00	470.92	FFL
2013-07-01 / 2013-07-01	300008.XSHE 300008 天海防务	sell	close a position	37800	37800	market price	6.52	246456.00	492.91	FFL
2013-07-01 / 2013-07-01	300036.XSHE 300036 超图软件	sell	close a position	23500	23500	market price	10.36	243460.00	486.92	FFL
2013-07-01 / 2013-07-01	600592.XSHG 600592 龙溪股份	sell	close a position	35300	35300	market price	7.11	250983.00	501.97	FFL
2013-07-01 / 2013-07-01	600241.XSHG 600241 *ST时万	sell	close a position	49100	49100	market price	5.61	275451.00	550.9	FFL
2013-07-01 / 2013-07-01	600093.XSHG 600093 易见股份	sell	close a position	43100	43100	market price	5.90	254290.00	508.58	FFL
2013-07-01 / --	300027.XSHE 300027 华谊兄弟	sell	close a position	9900	0	market price	0.00	0	0	void
2013-07-01 / 2013-07-01	600965.XSHG 600965 福成股份	sell	close a position	51300	51300	market price	4.92	252396.00	504.79	FFL
2013-07-01 / 2013-07-01	600399.XSHG 600399 ST抚钢	sell	close a position	56400	56400	market price	4.40	248160.00	496.32	FFL
2013-07-01 / 2013-07-01	600493.XSHG 600493 凤竹纺织	sell	close a position	63300	63300	market price	3.73	236109.00	472.22	FFL
2013-07-01 / 2013-07-01	600614.XSHG 600614 *ST鹏起	sell	close a position	21700	21700	market price	14.32	310744.00	621.49	FFL
2013-07-01 / 2013-07-01	600090.XSHG 600090 *ST济堂	sell	close a position	42600	42600	market price	5.80	247080.00	494.16	FFL
2013-07-01 / 2013-07-01	600980.XSHG 600980 北矿科技	sell	close a position	26500	26500	market price	8.66	229490.00	458.98	FFL
2013-07-01 / 2013-07-01	600568.XSHG 600568 *ST中珠	sell	close a position	31100	31100	market price	8.05	250355.00	500.71	FFL
2013-07-01 / 2013-07-01	600603.XSHG 600603 广汇物流	sell	close a position	51100	51100	market price	4.65	237615.00	475.23	FFL
2013-07-01 / 2013-07-01	600774.XSHG 600774 汉商集团	sell	close a position	26700	26700	market price	10.26	273942.00	547.88	FFL
2013-07-01 / 2013-07-01	600483.XSHG 600483 福能股份	sell	close a position	51000	51000	market price	5.24	267240.00	534.48	FFL
2013-07-01 / 2013-07-01	600146.XSHG 600146 *ST环球	buy	timable	29500	29500	market price	8.75	258125.00	258.13	FFL
2013-07-01 / 2013-07-01	000799.XSHE 000799 酒鬼酒	buy	timable	15900	15900	market price	16.01	254559.00	254.56	FFL
2013-07-01 / 2013-07-01	000752.XSHE 000752 *ST西发	buy	timable	24300	24300	market price	10.40	252720.00	252.72	FFL
2013-07-01 / 2013-07-01	300036.XSHE 300036 超图软件	buy	timable	25000	25000	market price	10.36	259000.00	259	FFL
2013-07-01 / 2013-07-01	000789.XSHE 000789 万年青	buy	timable	30700	30700	market price	8.38	257266.00	257.27	FFL
2013-07-01 / 2013-07-01	000702.XSHE 000702 正虹科技	buy	timable	68700	68700	market price	3.74	256938.00	256.94	FFL
2013-07-01 / 2013-07-01	600532.XSHG 600532 宏达矿业	buy	timable	35200	35200	market price	7.30	256960.00	256.96	FFL
2013-07-01 / 2013-07-01	300045.XSHE 300045 华力创通	buy	timable	19200	19200	market price	13.40	257280.00	257.28	FFL
2013-07-01 / 2013-07-01	600259.XSHG 600259 广晟有色	buy	timable	7000	7000	market price	36.28	253960.00	253.96	FFL
2013-07-01 / 2013-07-01	300042.XSHE 300042 朗科科技	buy	timable	29200	29200	market price	8.82	257544.00	257.54	FFL
2013-07-01 / 2013-07-01	600971.XSHG 600971 恒源煤电	buy	timable	33400	33400	market price	7.52	251168.00	251.17	FFL
2013-07-01 / 2013-07-01	600366.XSHG 600366 宁波韵升	buy	timable	16300	16300	market price	15.80	257540.00	257.54	FFL
2013-07-01 / 2013-07-01	000050.XSHE 000050 深天马A	buy	timable	21900	21900	market price	11.53	252507.00	252.51	FFL
2013-07-01 / 2013-07-01	000755.XSHE 000755 山西路桥	buy	timable	74300	74300	market price	3.49	259307.00	259.31	FFL
2013-07-01 / 2013-07-01	600745.XSHG 600745 闻泰科技	buy	timable	28700	28700	market price	9.07	260309.00	260.31	FFL
2013-07-01 / 2013-07-01	600135.XSHG 600135 乐凯胶片	buy	timable	35400	35400	market price	7.33	259482.00	259.48	FFL
2013-07-01 / 2013-07-01	600645.XSHG 600645 中源协和	buy	timable	10200	10200	market price	25.55	260610.00	260.61	FFL
2013-07-01 / 2013-07-01	600711.XSHG 600711 盛屯矿业	buy	timable	36200	36200	market price	7.12	257744.00	257.74	FFL
2013-07-01 / 2013-07-01	600326.XSHG 600326 西藏天路	buy	timable	42400	42400	market price	6.05	256520.00	256.52	FFL
2013-07-01 / 2013-07-01	600288.XSHG 600288 大恒科技	buy	timable	42400	42400	market price	6.09	258216.00	258.22	FFL
2013-07-01 / 2013-07-01	300050.XSHE 300050 世纪鼎利	buy	timable	27200	27200	market price	9.49	258128.00	258.13	FFL
2013-07-01 / 2013-07-01	000659.XSHE 000659 珠海中富	buy	timable	133600	133600	market price	1.92	256512.00	256.51	FFL
2013-07-01 / 2013-07-01	600242.XSHG 600242 *ST中昌	buy	timable	54900	54900	market price	4.69	257481.00	257.48	FFL
2013-07-01 / 2013-07-01	600311.XSHG 600311 *ST荣华	buy	timable	51700	51700	market price	5.09	263153.00	263.15	FFL
2013-07-01 / 2013-07-01	000707.XSHE 000707 ST双环	buy	timable	70400	70400	market price	3.64	256256.00	256.26	FFL
2013-07-01 / 2013-07-01	600367.XSHG 600367 红星发展	buy	timable	30400	30400	market price	8.49	258096.00	258.1	FFL
2013-07-01 / 2013-07-01	600071.XSHG 600071 凤凰光学	buy	timable	49000	49000	market price	5.25	257250.00	257.25	FFL
2013-07-01 / 2013-07-01	600193.XSHG 600193 ST创兴	buy	timable	31800	31800	market price	8.05	255990.00	255.99	FFL
2013-07-01 / 2013-07-01	000519.XSHE 000519 中兵红箭	buy	timable	24100	24100	market price	10.45	251845.00	251.84	FFL
2013-07-01 / 2013-07-01	000791.XSHE 000791 甘肃电投	buy	timable	50400	50400	market price	5.09	256536.00	256.54	FFL
2013-07-01 / 2013-07-01	600643.XSHG 600643 爱建集团	buy	timable	40700	40700	market price	6.50	264550.00	264.55	FFL
2013-07-01 / 2013-07-01	600636.XSHG 600636 国新文化	buy	timable	25800	25800	market price	10.03	258774.00	258.77	FFL
2013-07-01 / 2013-07-01	600456.XSHG 600456 宝钛股份	buy	timable	21900	21900	market price	11.79	258201.00	258.2	FFL
2013-07-01 / 2013-07-01	600228.XSHG 600228 ST昌九	buy	timable	8000	8000	market price	33.05	264400.00	264.4	FFL
2013-07-01 / 2013-07-01	600218.XSHG 600218 全柴动力	buy	timable	31300	31300	market price	8.20	256660.00	256.66	FFL
2013-07-01 / 2013-07-01	000758.XSHE 000758 中色股份	buy	timable	25400	25400	market price	10.15	257810.00	257.81	FFL
2013-07-01 / 2013-07-01	000762.XSHE 000762 西藏矿业	buy	timable	22400	22400	market price	11.45	256480.00	256.48	FFL
2013-07-01 / 2013-07-01	600539.XSHG 600539 ST狮头	buy	timable	56900	56900	market price	4.51	256619.00	256.62	FFL
2013-07-01 / 2013-07-01	600399.XSHG 600399 ST抚钢	buy	timable	58600	39600	market price	4.40	174240.00	174.24	PFL
2013-07-01 / --	600179.XSHG 600179 *ST安通	buy	timable	57600	0	market price	0.00	0	0	wait for the trade
2013-07-08 / 2013-07-08	600971.XSHG 600971 恒源煤电	sell	close a position	33400	33400	market price	7.72	257848.00	515.7	FFL
2013-07-08 / 2013-07-08	600326.XSHG 600326 西藏天路	sell	close a position	42400	42400	market price	6.01	254824.00	509.65	FFL
2013-07-08 / 2013-07-08	600288.XSHG 600288 大恒科技	sell	close a position	42400	42400	market price	6.49	275176.00	550.35	FFL
2013-07-08 / 2013-07-08	600146.XSHG 600146 *ST环球	sell	close a position	29500	29500	market price	8.79	259305.00	518.61	FFL
2013-07-08 / 2013-07-08	600193.XSHG 600193 ST创兴	sell	close a position	31800	31800	market price	8.76	278568.00	557.14	FFL
2013-07-08 / 2013-07-08	000789.XSHE 000789 万年青	sell	close a position	30700	30700	market price	8.12	249284.00	498.57	FFL
2013-07-08 / --	000519.XSHE 000519 中兵红箭	sell	close a position	24100	0	market price	0.00	0	0	void
2013-07-08 / 2013-07-08	600242.XSHG 600242 *ST中昌	sell	close a position	54900	54900	market price	4.63	254187.00	508.37	FFL
2013-07-08 / 2013-07-08	000791.XSHE 000791 甘肃电投	sell	close a position	50400	50400	market price	5.22	263088.00	526.18	FFL
2013-07-08 / 2013-07-08	000050.XSHE 000050 深天马A	sell	close a position	21900	21900	market price	13.60	297840.00	595.68	FFL
2013-07-08 / 2013-07-08	600643.XSHG 600643 爱建集团	sell	close a position	40700	40700	market price	6.42	261294.00	522.59	FFL
2013-07-08 / 2013-07-08	300050.XSHE 300050 世纪鼎利	sell	close a position	27200	27200	market price	9.88	268736.00	537.47	FFL
2013-07-08 / 2013-07-08	000758.XSHE 000758 中色股份	sell	close a position	25400	25400	market price	11.43	290322.00	580.64	FFL
2013-07-08 / 2013-07-08	600367.XSHG 600367 红星发展	sell	close a position	30400	30400	market price	8.79	267216.00	534.43	FFL
2013-07-08 / 2013-07-08	600636.XSHG 600636 国新文化	sell	close a position	25800	25800	market price	10.35	267030.00	534.06	FFL
2013-07-08 / 2013-07-08	000752.XSHE 000752 *ST西发	sell	close a position	24300	24300	market price	10.99	267057.00	534.11	FFL
2013-07-08 / 2013-07-08	600456.XSHG 600456 宝钛股份	sell	close a position	21900	21900	market price	12.12	265428.00	530.86	FFL
2013-07-08 / 2013-07-08	000755.XSHE 000755 山西路桥	sell	close a position	74300	74300	market price	3.55	263765.00	527.53	FFL
2013-07-08 / 2013-07-08	600745.XSHG 600745 闻泰科技	sell	close a position	28700	28700	market price	9.41	270067.00	540.13	FFL
2013-07-08 / 2013-07-08	300036.XSHE 300036 超图软件	sell	close a position	25000	25000	market price	11.48	287000.00	574	FFL
2013-07-08 / 2013-07-08	600071.XSHG 600071 凤凰光学	sell	close a position	49000	49000	market price	5.72	280280.00	560.56	FFL
2013-07-08 / 2013-07-08	600366.XSHG 600366 宁波韵升	sell	close a position	16300	16300	market price	16.00	260800.00	521.6	FFL
2013-07-08 / 2013-07-08	600228.XSHG 600228 ST昌九	sell	close a position	8000	8000	market price	31.80	254400.00	508.8	FFL
2013-07-08 / 2013-07-08	600218.XSHG 600218 全柴动力	sell	close a position	31300	31300	market price	8.42	263546.00	527.09	FFL
2013-07-08 / 2013-07-08	000702.XSHE 000702 正虹科技	sell	close a position	68700	68700	market price	3.84	263808.00	527.62	FFL
2013-07-08 / 2013-07-08	600135.XSHG 600135 乐凯胶片	sell	close a position	35400	35400	market price	7.44	263376.00	526.75	FFL
2013-07-08 / 2013-07-08	600532.XSHG 600532 宏达矿业	sell	close a position	35200	35200	market price	7.65	269280.00	538.56	FFL
2013-07-08 / 2013-07-08	300045.XSHE 300045 华力创通	sell	close a position	19200	19200	market price	13.75	264000.00	528	FFL
2013-07-08 / 2013-07-08	600311.XSHG 600311 *ST荣华	sell	close a position	51700	51700	market price	5.19	268323.00	536.65	FFL
2013-07-08 / 2013-07-08	000707.XSHE 000707 ST双环	sell	close a position	70400	70400	market price	3.71	261184.00	522.37	FFL
2013-07-08 / --	300027.XSHE 300027 华谊兄弟	sell	close a position	9900	0	market price	0.00	0	0	void
2013-07-08 / 2013-07-08	600539.XSHG 600539 ST狮头	sell	close a position	56900	56900	market price	4.57	260033.00	520.07	FFL
2013-07-08 / 2013-07-08	600259.XSHG 600259 广晟有色	sell	close a position	7000	7000	market price	43.09	301630.00	603.26	FFL
2013-07-08 / 2013-07-08	000799.XSHE 000799 酒鬼酒	sell	close a position	15900	15900	market price	16.64	264576.00	529.15	FFL
2013-07-08 / 2013-07-08	600645.XSHG 600645 中源协和	sell	close a position	10200	10200	market price	28.54	291108.00	582.22	FFL
2013-07-08 / 2013-07-08	000659.XSHE 000659 珠海中富	sell	close a position	133600	133600	market price	1.96	261856.00	523.71	FFL
2013-07-08 / 2013-07-08	600711.XSHG 600711 盛屯矿业	sell	close a position	36200	36200	market price	7.50	271500.00	543	FFL
2013-07-08 / 2013-07-08	600399.XSHG 600399 ST抚钢	sell	close a position	39600	39600	market price	4.45	176220.00	352.44	FFL
2013-07-08 / 2013-07-08	000762.XSHE 000762 西藏矿业	sell	close a position	22400	22400	market price	12.55	281120.00	562.24	FFL
2013-07-08 / 2013-07-08	300042.XSHE 300042 朗科科技	sell	close a position	29200	29200	market price	9.12	266304.00	532.61	FFL
2013-07-08 / 2013-07-08	000507.XSHE 000507 珠海港	buy	timable	83400	83400	market price	3.23	269382.00	269.38	FFL
2013-07-08 / 2013-07-08	600961.XSHG 600961 株冶集团	buy	timable	47800	47800	market price	5.60	267680.00	267.68	FFL
2013-07-08 / --	000545.XSHE 000545 金浦钛业	buy	timable	43700	0	market price	0.00	0	0	void
2013-07-08 / 2013-07-08	600259.XSHG 600259 广晟有色	buy	timable	6100	6100	market price	43.09	262849.00	262.85	FFL
2013-07-08 / 2013-07-08	600200.XSHG 600200 江苏吴中	buy	timable	19500	19500	market price	13.32	259740.00	259.74	FFL
2013-07-08 / 2013-07-08	000680.XSHE 000680 山推股份	buy	timable	81100	81100	market price	3.30	267630.00	267.63	FFL
2013-07-08 / 2013-07-08	600139.XSHG 600139 西部资源	buy	timable	43300	43300	market price	6.11	264563.00	264.56	FFL
2013-07-08 / 2013-07-08	000623.XSHE 000623 吉林敖东	buy	timable	18300	18300	market price	14.30	261690.00	261.69	FFL
2013-07-08 / 2013-07-08	000607.XSHE 000607 华媒控股	buy	timable	68600	68600	market price	3.96	271656.00	271.66	FFL
2013-07-08 / 2013-07-08	300052.XSHE 300052 中青宝	buy	timable	7700	7700	market price	33.50	257950.00	257.95	FFL
2013-07-08 / 2013-07-08	600449.XSHG 600449 宁夏建材	buy	timable	41600	41600	market price	6.40	266240.00	266.24	FFL
2013-07-08 / 2013-07-08	600325.XSHG 600325 华发股份	buy	timable	45700	45700	market price	5.87	268259.00	268.26	FFL
2013-07-08 / 2013-07-08	000682.XSHE 000682 东方电子	buy	timable	106700	106700	market price	2.50	266750.00	266.75	FFL
2013-07-08 / 2013-07-08	000571.XSHE 000571 *ST大洲	buy	timable	73000	73000	market price	3.66	267180.00	267.18	FFL
2013-07-08 / 2013-07-08	000755.XSHE 000755 山西路桥	buy	timable	75100	75100	market price	3.55	266605.00	266.6	FFL
2013-07-08 / 2013-07-08	600711.XSHG 600711 盛屯矿业	buy	timable	36100	36100	market price	7.50	270750.00	270.75	FFL
2013-07-08 / 2013-07-08	000820.XSHE 000820 *ST节能	buy	timable	31000	31000	market price	8.42	261020.00	261.02	FFL
2013-07-08 / 2013-07-08	600466.XSHG 600466 蓝光发展	buy	timable	61000	61000	market price	4.42	269620.00	269.62	FFL
2013-07-08 / 2013-07-08	600567.XSHG 600567 山鹰纸业	buy	timable	127200	127200	market price	2.09	265848.00	265.85	FFL
2013-07-08 / 2013-07-08	600051.XSHG 600051 宁波联合	buy	timable	46100	46100	market price	5.79	266919.00	266.92	FFL
2013-07-08 / 2013-07-08	600365.XSHG 600365 通葡股份	buy	timable	31400	31400	market price	8.47	265958.00	265.96	FFL
2013-07-08 / 2013-07-08	600891.XSHG 600891 *ST秋林	buy	timable	48100	48100	market price	5.50	264550.00	264.55	FFL
2013-07-08 / 2013-07-08	600069.XSHG 600069 退市银鸽	buy	timable	62300	62300	market price	4.30	267890.00	267.89	FFL
2013-07-08 / 2013-07-08	600242.XSHG 600242 *ST中昌	buy	timable	57900	57900	market price	4.63	268077.00	268.08	FFL
2013-07-08 / 2013-07-08	600232.XSHG 600232 金鹰股份	buy	timable	67100	67100	market price	3.97	266387.00	266.39	FFL
2013-07-08 / 2013-07-08	600106.XSHG 600106 重庆路桥	buy	timable	81600	81600	market price	3.28	267648.00	267.65	FFL
2013-07-08 / --	000519.XSHE 000519 中兵红箭	buy	timable	24400	0	market price	0.00	0	0	void
2013-07-08 / 2013-07-08	600581.XSHG 600581 八一钢铁	buy	timable	62700	62700	market price	4.25	266475.00	266.48	FFL
2013-07-08 / 2013-07-08	600839.XSHG 600839 四川长虹	buy	timable	142600	142600	market price	1.88	268088.00	268.09	FFL
2013-07-08 / 2013-07-08	000420.XSHE 000420 吉林化纤	buy	timable	89400	89400	market price	3.02	269988.00	269.99	FFL
2013-07-08 / 2013-07-08	000534.XSHE 000534 万泽股份	buy	timable	58300	58300	market price	4.57	266431.00	266.43	FFL
2013-07-08 / 2013-07-08	600543.XSHG 600543 莫高股份	buy	timable	36400	36400	market price	7.30	265720.00	265.72	FFL
2013-07-08 / 2013-07-08	000838.XSHE 000838 财信发展	buy	timable	42200	42200	market price	6.37	268814.00	268.81	FFL
2013-07-08 / 2013-07-08	600592.XSHG 600592 龙溪股份	buy	timable	37900	37900	market price	7.10	269090.00	269.09	FFL
2013-07-08 / 2013-07-08	000009.XSHE 000009 中国宝安	buy	timable	22500	22500	market price	11.87	267075.00	267.07	FFL
2013-07-08 / 2013-07-08	600539.XSHG 600539 ST狮头	buy	timable	58800	58800	market price	4.57	268716.00	268.72	FFL
2013-07-08 / 2013-07-08	600072.XSHG 600072 中船科技	buy	timable	26200	26200	market price	10.15	265930.00	265.93	FFL
2013-07-08 / 2013-07-08	600493.XSHG 600493 凤竹纺织	buy	timable	72400	72400	market price	3.69	267156.00	267.16	FFL
2013-07-08 / 2013-07-08	600260.XSHG 600260 凯乐科技	buy	timable	38500	38500	market price	6.87	264495.00	264.5	FFL
2013-07-08 / 2013-07-08	600528.XSHG 600528 中铁工业	buy	timable	54200	47200	market price	4.90	231280.00	231.28	PFL
2013-07-15 / 2013-07-15	000680.XSHE 000680 山推股份	sell	close a position	81100	81100	market price	3.43	278173.00	556.35	FFL
2013-07-15 / --	600466.XSHG 600466 蓝光发展	sell	close a position	61000	0	market price	0.00	0	0	void
2013-07-15 / 2013-07-15	600139.XSHG 600139 西部资源	sell	close a position	43300	43300	market price	6.49	281017.00	562.03	FFL
2013-07-15 / 2013-07-15	600069.XSHG 600069 退市银鸽	sell	close a position	62300	62300	market price	4.30	267890.00	535.78	FFL
2013-07-15 / 2013-07-15	600260.XSHG 600260 凯乐科技	sell	close a position	38500	38500	market price	7.10	273350.00	546.7	FFL
2013-07-15 / 2013-07-15	000519.XSHE 000519 中兵红箭	sell	close a position	24100	24100	market price	11.59	279319.00	558.64	FFL
2013-07-15 / 2013-07-15	600567.XSHG 600567 山鹰纸业	sell	close a position	127200	127200	market price	2.10	267120.00	534.24	FFL
2013-07-15 / 2013-07-15	000607.XSHE 000607 华媒控股	sell	close a position	68600	68600	market price	3.94	270284.00	540.57	FFL
2013-07-15 / 2013-07-15	600581.XSHG 600581 八一钢铁	sell	close a position	62700	62700	market price	4.29	268983.00	537.97	FFL
2013-07-15 / 2013-07-15	300052.XSHE 300052 中青宝	sell	close a position	7700	7700	market price	41.74	321398.00	642.8	FFL
2013-07-15 / 2013-07-15	600711.XSHG 600711 盛屯矿业	sell	close a position	36100	36100	market price	7.56	272916.00	545.83	FFL
2013-07-15 / 2013-07-15	600325.XSHG 600325 华发股份	sell	close a position	45700	45700	market price	5.97	272829.00	545.66	FFL
2013-07-15 / 2013-07-15	000682.XSHE 000682 东方电子	sell	close a position	106700	106700	market price	2.52	268884.00	537.77	FFL
[truncated: 17,189 more rows]
