# Supplementary material for: Innovative deep matching algorithm for stock portfolio selection using deep stock profiles
Source: PLoS One. 2020 Nov 4;15(11):e0241573. doi: 10.1371/journal.pone.0241573 (PMC7641377; doi:10.1371/journal.pone.0241573)
Supplement: S7 File — (CSV) [file pone.0241573.s007.csv]

{'best': {'#': 1	'params': <matchzoo.engine.param_table.ParamTable object at 0x000001A6A7527898>	'sample': {'conv_activation_func': 'relu'	'kernel_num': 19.0	'optimizer': 'rmsprop'	'sigma': 0.13}	'score': 0.39376353875178594}	'trials': [{'#': 1	'params': <matchzoo.engine.param_table.ParamTable object at 0x000001A6A7527898>	'sample': {'conv_activation_func': 'relu'	'kernel_num': 19.0	'optimizer': 'rmsprop'	'sigma': 0.13}	'score': 0.39376353875178594}	{'#': 2	'params': <matchzoo.engine.param_table.ParamTable object at 0x000001A67AFED358>	'sample': {'conv_activation_func': 'relu'	'kernel_num': 19.0	'optimizer': 'adagrad'	'sigma': 0.16}	'score': 0.3741090766870952}]}
{'best': {'#': 1	'params': <matchzoo.engine.param_table.ParamTable object at 0x000001A664E65A58>	'sample': {'mlp_activation_func': 'tanh'	'mlp_num_fan_out': 80.0	'mlp_num_layers': 5.0	'mlp_num_units': 88.0	'optimizer': 'adam'	'top_k': 20.0}	'score': 0.4289136480925604}	'trials': [{'#': 1	'params': <matchzoo.engine.param_table.ParamTable object at 0x000001A664E65A58>	'sample': {'mlp_activation_func': 'tanh'	'mlp_num_fan_out': 80.0	'mlp_num_layers': 5.0	'mlp_num_units': 88.0	'optimizer': 'adam'	'top_k': 20.0}	'score': 0.4289136480925604}	{'#': 2	'params': <matchzoo.engine.param_table.ParamTable object at 0x000001A67B6DF9E8>	'sample': {'mlp_activation_func': 'relu'	'mlp_num_fan_out': 100.0	'mlp_num_layers': 3.0	'mlp_num_units': 64.0	'optimizer': 'rmsprop'	'top_k': 51.0}	'score': 0.350533810966798}]}
{'best': {'#': 1	'params': <matchzoo.engine.param_table.ParamTable object at 0x000001A6A1088320>	'sample': {'mlp_activation_func': 'relu'	'mlp_num_fan_out': 88.0	'mlp_num_layers': 2.0	'mlp_num_units': 96.0	'optimizer': 'adam'	'top_k': 20.0}	'score': 0.43629433988988486}	'trials': [{'#': 1	'params': <matchzoo.engine.param_table.ParamTable object at 0x000001A6A1088320>	'sample': {'mlp_activation_func': 'relu'	'mlp_num_fan_out': 88.0	'mlp_num_layers': 2.0	'mlp_num_units': 96.0	'optimizer': 'adam'	'top_k': 20.0}	'score': 0.43629433988988486}	{'#': 2	'params': <matchzoo.engine.param_table.ParamTable object at 0x000001A69B48C780>	'sample': {'mlp_activation_func': 'tanh'	'mlp_num_fan_out': 116.0	'mlp_num_layers': 4.0	'mlp_num_units': 80.0	'optimizer': 'adagrad'	'top_k': 80.0}	'score': 0.3792228508183368}]}
