# Supplementary material for: Innovative deep matching algorithm for stock portfolio selection using deep stock profiles
Source: PLoS One. 2020 Nov 4;15(11):e0241573. doi: 10.1371/journal.pone.0241573 (PMC7641377; doi:10.1371/journal.pone.0241573)
Supplement: S8 File — (CSV) [file pone.0241573.s008.csv]

Trading date	Cumulative returns on our strategy	Cumulative returns on benchmark strategy
20130104	0.0	0.0005786876
20130107	0.0087941036	0.0051685527
20130108	0.0295035036	0.0009433401
20130109	0.0343653036	0.0012604293
20130110	0.0425303036	0.0030202739
20130111	0.0206901036	-0.0157434749
20130114	0.0461980532	0.0217126776
20130115	0.0655175532	0.0288987098
20130116	0.0731075532	0.0214590063
20130117	0.0618056532	0.0118155334
20130118	0.0833601532	0.0287322381
20130121	0.0989025731	0.0348599853
20130122	0.0856570731	0.0293109257
20130123	0.0893997731	0.0334965021
20130124	0.0632331731	0.0237024119
20130125	0.0633379731	0.0193107275
20130128	0.0829951934	0.0510949484
20130129	0.0904398934	0.0606115856
20130130	0.0931654934	0.065700866
20130131	0.0863552934	0.0649755247
20130201	0.0962794934	0.0873461622
20130204	0.087526046	0.0892130244
20130205	0.097854346	0.0985869716
20130206	0.101839846	0.100235835
20130207	0.103627546	0.0939059434
20130208	0.116673346	0.0986067897
20130218	0.1271342195	0.085027448
20130219	0.1277461195	0.0644721457
20130220	0.1416528195	0.0712221804
20130221	0.1224160195	0.0347212588
20130222	0.1278146195	0.0291920173
20130225	0.1354897413	0.0325055986
20130226	0.1235608413	0.0176975366
20130227	0.1293746413	0.0284310034
20130228	0.1580868413	0.0596048277
20130301	0.1730120413	0.057825165
20130304	0.1361069607	0.0090251491
20130305	0.1571037607	0.0395806496
20130306	0.1735776607	0.0504369884
20130307	0.1688585607	0.0382607662
20130308	0.1601345607	0.0332864306
20130311	0.1549496527	0.0275154085
20130312	0.1382327527	0.012949127
20130313	0.1340202527	0.0017994808
20130314	0.1371684527	0.0044868111
20130315	0.1317990527	0.0067064349
20130318	0.1134901042	-0.0081095543
20130319	0.1324748042	0.000852177
20130320	0.1578188042	0.0345706415
20130321	0.1608942042	0.0364811035
20130322	0.1695644042	0.0377970233
20130325	0.1667471934	0.0357319804
20130326	0.1518510934	0.0206504291
20130327	0.1621792934	0.0240115738
20130328	0.1287314934	-0.0093739472
20130329	0.1266745934	-0.0110465923
20130401	0.1305870805	-0.0117957153
20130402	0.1280991805	-0.0144909729
20130403	0.1233740805	-0.0156166393
20130408	0.1197482908	-0.020075705
20130409	0.1378954908	-0.0132860342
20130410	0.1459468908	-0.0149190432
20130411	0.1375809908	-0.0178640084
20130412	0.1273919908	-0.0241146277
20130415	0.1006077663	-0.0341386076
20130416	0.1137473663	-0.0251134585
20130417	0.1137200663	-0.0255573832
20130418	0.1118125663	-0.0230285975
20130419	0.1378412663	0.0043124121
20130422	0.1442896934	0.00305991
20130423	0.1176117934	-0.0291246358
20130424	0.1389051934	-0.0108484116
20130425	0.1147697934	-0.0218276224
20130426	0.0991123934	-0.0299807765
20130502	0.092079482	-0.0290572544
20130503	0.113880082	-0.0119066965
20130506	0.1294080692	0.001200975
20130507	0.1376093692	0.0027705662
20130508	0.1441781692	0.0078677738
20130509	0.1369952692	0.0019183892
20130510	0.1487970692	0.0070909055
20130513	0.1494545798	0.0030995462
20130514	0.1406031798	-0.0117362611
20130515	0.1487014798	-0.0063497097
20130516	0.1611151798	0.0117957153
20130517	0.1770331798	0.0273885729
20130520	0.1847779761	0.0343486791
20130521	0.1919470761	0.0364256129
20130522	0.1936498761	0.0376860421
20130523	0.1758271761	0.023742048
20130524	0.1870466111	0.029441725
20130527	0.1900081552	0.0303771379
20130528	0.2075163552	0.0481222379
20130529	0.2192712162	0.0474087873
20130530	0.2146997162	0.0441427694
20130531	0.2111990162	0.0330882499
20130603	0.2051182698	0.0315781129
20130604	0.1871374658	0.0169325591
20130605	0.1962331658	0.0148992251
20130606	0.1834528658	0.0019421709
20130607	0.1697547458	-0.0153748588
20130613	0.1325145529	-0.0487564161
20130614	0.1464562709	-0.0420856537
20130617	0.1457172087	-0.0472106066
20130618	0.1495470087	-0.0413008581
20130619	0.1438165087	-0.0484313998
20130620	0.1104880087	-0.0798588953
20130621	0.1020238087	-0.0814760499
20130624	0.0461261682	-0.1394161597
20130625	0.0368833682	-0.1417110922
20130626	0.0454728682	-0.1405695713
20130627	0.0343669482	-0.1435660635
20130628	0.0316613182	-0.1277512436
20130701	0.0441721	-0.122725381
20130702	0.0610581	-0.1192928913
20130703	0.057353	-0.1264868507
20130704	0.0838835	-0.1192928913
20130705	0.0843513	-0.1173626112
20130708	0.0337343793	-0.1424245427
20130709	0.0431503793	-0.142801086
20130710	0.0741253793	-0.1184644959
20130711	0.1069687793	-0.0777898888
20130712	0.0939949793	-0.098131156
20130715	0.1134472706	-0.0854753364
20130716	0.1369698706	-0.0812937236
20130717	0.1218467706	-0.0951703363
20130718	0.1184330306	-0.1100378525
20130719	0.0918072056	-0.1317782754
20130722	0.1031657686	-0.1271368834
20130723	0.1337312686	-0.1019045165
20130724	0.1287612686	-0.108523752
20130725	0.1354793686	-0.1130700172
20130726	0.1350992686	-0.1184882776
20130729	0.1136378072	-0.1375294794
20130730	0.1188822072	-0.1322103094
20130731	0.1284736072	-0.1307715175
20130801	0.1510216072	-0.1100259617
20130802	0.1593303072	-0.109272875
20130805	0.1710437323	-0.0969579262
20130806	0.1894222323	-0.0908896332
20130807	0.1809198073	-0.0960502586
20130808	0.1815106073	-0.0975722864
20130809	0.1907639323	-0.0939138707
20130812	0.2106905312	-0.0674448562
20130813	0.2211000312	-0.0649557066
20130814	0.2163643312	-0.068915357
20130815	0.2076208312	-0.0798152956
20130816	0.1883822312	-0.0867278384
20130819	0.2130218679	-0.0759111358
20130820	0.2079781679	-0.083426148
20130821	0.2204082679	-0.0849640302
20130822	0.2240164679	-0.0868110743
20130823	0.2278032679	-0.0935492182
20130826	0.2527996592	-0.0742503815
20130827	0.2705979592	-0.0721655205
20130828	0.2800167592	-0.0772468737
20130829	0.2877937592	-0.0811113974
20130830	0.3067411592	-0.0828553875
20130902	0.325752799	-0.0803067837
20130903	0.348294399	-0.0667670782
20130904	0.343699099	-0.0682732516
20130905	0.344333299	-0.0718246497
20130906	0.356799299	-0.0654670128
20130909	0.3713565784	-0.0326363979
20130910	0.3846686784	-0.019049129
20130911	0.3839933784	-0.0158782378
20130912	0.3859389784	-0.0061396381
20130913	0.3892966784	-0.0134961057
20130916	0.3837295697	-0.0176618641
20130917	0.3644092697	-0.0379040409
20130918	0.3740971697	-0.0358469252
20130923	0.3931569235	-0.0200796686
20130924	0.3946467235	-0.0313363325
20130925	0.3878881235	-0.0372262629
20130926	0.3728683235	-0.0549000178
20130927	0.3643749235	-0.0507263323
20130930	0.3805919644	-0.0451495273
20131008	0.3975550484	-0.0321607642
20131009	0.4122709484	-0.0274955905
20131010	0.3964049484	-0.0371113181
20131011	0.4126579484	-0.0215779147
20131014	0.4282207808	-0.0199805783
20131015	0.4282798808	-0.0219703125
20131016	0.3944619808	-0.0402623912
20131017	0.3948601808	-0.0434491369
20131018	0.3920121808	-0.0384074199
20131021	0.4103607579	-0.0204641392
20131022	0.4096081579	-0.0305436097
20131023	0.3997882579	-0.0414039121
20131024	0.3773557579	-0.0485304901
20131025	0.3486212579	-0.0611942369
20131028	0.3403828579	-0.0622287402
20131029	0.3027260579	-0.0598109356
20131030	0.3268330579	-0.0457718147
20131031	0.3252601579	-0.0591490121
20131101	0.3213057579	-0.0546939099
20131104	0.3269884734	-0.0564814998
20131105	0.3436229734	-0.05516558
20131106	0.3473996734	-0.0671356943
20131107	0.3308594734	-0.0722963198
20131108	0.3119447734	-0.0852177015
20131111	0.311126827	-0.082070592
20131112	0.331902727	-0.0725143186
20131113	0.310953227	-0.0930775481
20131114	0.322991427	-0.0865851483
20131115	0.350589427	-0.0682613607
20131118	0.3783583845	-0.0372777899
20131119	0.3899896845	-0.0439128798
20131120	0.4075784845	-0.0388830536
20131121	0.4080741845	-0.044772984
20131122	0.4056909845	-0.0495412117
20131125	0.3954289286	-0.0532392636
20131126	0.3972504286	-0.0537188609
20131127	0.4114821286	-0.0429933213
20131128	0.4367829286	-0.0330644682
20131129	0.4306518286	-0.0332983214
20131202	0.3634710181	-0.0412850037
20131203	0.3822819181	-0.0317762936
20131204	0.4008162181	-0.0189500386
20131205	0.4064339181	-0.0217007868
20131206	0.4069187181	-0.0280068967
20131209	0.414837482	-0.0285697299
20131210	0.421059382	-0.0275986444
20131211	0.407027582	-0.0436750629
20131212	0.411458482	-0.0447650568
20131213	0.424521482	-0.0461007947
20131216	0.4056907817	-0.0614479082
20131217	0.4009014817	-0.0660219188
20131218	0.4029281817	-0.0656850116
20131219	0.3936285817	-0.0755227016
20131220	0.3695785817	-0.0970332349
20131223	0.3541442975	-0.0944727402
20131224	0.3639413975	-0.0930260211
20131225	0.3750301975	-0.0863433679
20131226	0.3526682975	-0.1021106245
20131227	0.3722362975	-0.086989437
20131230	0.3731950276	-0.0885828098
20131231	0.3826294276	-0.0764660417
20140102	0.3842734276	-0.079656751
20140103	0.3675782276	-0.0920232268
20140106	0.3218651562	-0.1126895103
20140107	0.3213674562	-0.1129431816
20140108	0.3077068562	-0.1113934085
20140109	0.2940200562	-0.1191977645
20140110	0.2743360562	-0.1260825621
20140113	0.2699265708	-0.1305099189
20140114	0.2944037708	-0.1229116709
20140115	0.3043416708	-0.1244614439
20140116	0.3129020708	-0.1233119959
20140117	0.2995588708	-0.1365306486
20140120	0.2913524946	-0.1414851662
20140121	0.3083884946	-0.1329951049
20140122	0.3457721946	-0.1106442855
20140123	0.3463406946	-0.1153649498
20140124	0.3653193946	-0.109899126
20140127	0.3559669589	-0.1216948414
20140128	0.3509398589	-0.1201331774
20140129	0.3591464589	-0.1169939951
20140130	0.3540253589	-0.1270338294
20140207	0.3770823192	-0.1230583246
20140210	0.4061477743	-0.1012386294
20140211	0.4156049743	-0.0940922333
20140212	0.4363423743	-0.0918369369
20140213	0.4263376743	-0.0964743653
20140214	0.4470888743	-0.090120692
20140217	0.4575680077	-0.0837511643
20140218	0.4572052077	-0.0953288809
20140219	0.4736270077	-0.0849362849
20140220	0.4653315077	-0.0933470739
20140221	0.4478150077	-0.1025228403
20140224	0.4317274486	-0.1222537109
20140225	0.3904348486	-0.1446877663
20140226	0.4008657486	-0.1425077786
20140227	0.3825314486	-0.1461939396
20140228	0.3957434486	-0.1363403952
20140303	0.4143592691	-0.1318218752
20140304	0.4187784691	-0.1342396797
20140305	0.4134040691	-0.1422818526
20140306	0.4151846691	-0.1384569651
20140307	0.4063645691	-0.1405457897
20140310	0.3552674489	-0.1685170138
20140311	0.3615179489	-0.1642085654
20140312	0.3692764489	-0.1620404685
20140313	0.3820224489	-0.1516557998
20140314	0.3714687489	-0.1585881607
20140317	0.3876818042	-0.1505816604
20140318	0.3945323042	-0.1525277948
20140319	0.4039182042	-0.1593689926
20140320	0.3811684042	-0.1728056442
20140321	0.4101041042	-0.1443350047
20140324	0.4273695208	-0.1372995898
20140325	0.4270066208	-0.1381359123
20140326	0.4275516208	-0.1394795775
20140327	0.4216833208	-0.1455597614
20140328	0.4095603208	-0.147042153
20140331	0.4076728202	-0.1492855586
20140401	0.4256705202	-0.1426227234
20140402	0.4215523202	-0.1356427991
20140403	0.4230696202	-0.1418736003
20140404	0.4344738202	-0.1337640461
20140408	0.441612576	-0.1132127073
20140409	0.453181976	-0.1126974375
20140410	0.456263376	-0.0987692978
20140411	0.455534476	-0.0999940546
20140414	0.4637969215	-0.1008105591
20140415	0.4597474215	-0.116328108
20140416	0.4634708215	-0.1151112785
20140417	0.4596426215	-0.1181751521
20140418	0.4622840215	-0.1183019878
20140421	0.4324028464	-0.1330585228
20140422	0.4223600464	-0.1292732714
20140423	0.4173934464	-0.1301175212
20140424	0.4127538464	-0.131782239
20140425	0.3836462464	-0.1407558612
20140428	0.3374523179	-0.1537802969
20140429	0.3490599179	-0.1444658039
20140430	0.3552336179	-0.1443904953
20140505	0.3624934269	-0.1452585267
20140506	0.3719641269	-0.1449176559
20140507	0.3546817269	-0.1528488476
20140508	0.3604287269	-0.1535702253
20140509	0.3618518379	-0.15420044
20140512	0.3937503297	-0.1359123249
20140513	0.3905803297	-0.1379734041
20140514	0.3920347297	-0.1389563804
20140515	0.3635070297	-0.1501694445
20140516	0.3630189297	-0.1494282487
20140519	0.3628587128	-0.1616401435
20140520	0.3713174128	-0.1613904358
20140521	0.3787935128	-0.1534077172
20140522	0.3734771128	-0.1554053786
20140523	0.3873828628	-0.1484531996
20140526	0.3923974252	-0.1454527438
20140527	0.3910830902	-0.148901088
20140528	0.4035907902	-0.1401533919
20140529	0.3976382902	-0.1457777602
20140530	0.3993651902	-0.1452624903
20140603	0.3968557265	-0.1478546939
20140604	0.3878166265	-0.1564359183
20140605	0.3962326265	-0.1475851682
20140606	0.3935417565	-0.1538793872
20140609	0.3881376726	-0.1540537862
20140610	0.4019233726	-0.143355992
20140611	0.4076549726	-0.1435541727
20140612	0.4164384726	-0.1464713926
20140613	0.4291786926	-0.1374224618
20140616	0.4310037346	-0.1312312967
20140617	0.4297012096	-0.1400265562
20140618	0.4275170681	-0.1437642442
20140619	0.3925204681	-0.1569749698
20140620	0.4055792681	-0.1530827008
20140623	0.4143406507	-0.1541211677
20140624	0.4212156507	-0.1498761371
20140625	0.4145980507	-0.1544144751
20140626	0.4288813507	-0.1481876375
20140627	0.4402759507	-0.147719931
20140630	0.4472922145	-0.1418300006
20140701	0.4555940145	-0.142051963
20140702	0.4624429145	-0.1395509225
20140703	0.4811470145	-0.1358568343
20140704	0.4763640645	-0.1364474128
20140707	0.4824529883	-0.1374026437
20140708	0.4892654883	-0.1357458531
20140709	0.4721745883	-0.1483342912
20140710	0.4793392083	-0.150656969
20140711	0.4908992083	-0.1486117442
20140714	0.5062305142	-0.1391981609
20140715	0.5109661142	-0.1379218772
20140716	0.5098844142	-0.1395509225
20140717	0.5032272267	-0.1450207099
20140718	0.5156786267	-0.1422184348
20140721	0.5069262397	-0.1413622941
20140722	0.5300130647	-0.1308983531
20140723	0.5188329647	-0.1288650191
20140724	0.5296731647	-0.1133355794
20140725	0.5461961647	-0.1040448681
20140728	0.5762259267	-0.0788957371
20140729	0.6004837267	-0.0759349175
20140730	0.6101679267	-0.0796448602
20140731	0.6159251267	-0.0684516142
20140801	0.5991554267	-0.0767157494
20140804	0.6150212044	-0.0583959254
20140805	0.6342417044	-0.0608811114
20140806	0.6357297044	-0.0633108068
20140807	0.6243385044	-0.0774846905
20140808	0.6406650844	-0.0760300442
20140811	0.6646331621	-0.062466557
20140812	0.6756011621	-0.0657563566
20140813	0.6887403621	-0.0650230881
20140814	0.6736287621	-0.0741195822
20140815	0.6952807621	-0.0643334192
20140818	0.7118366678	-0.0588160685
20140819	0.7243106878	-0.0587328326
20140820	0.7349582478	-0.0621534315
20140821	0.7455702878	-0.0668701322
20140822	0.7572118878	-0.0624625934
20140825	0.7373235631	-0.0713807249
20140826	0.7076646631	-0.0788204285
20140827	0.7103058631	-0.0774291999
20140828	0.6944466631	-0.083897818
20140829	0.7175405631	-0.0731920966
20140901	0.7425505943	-0.0664420619
20140902	0.7685453943	-0.0540993678
20140903	0.7830117943	-0.0452287996
20140904	0.8039548943	-0.0383400384
20140905	0.8124036943	-0.0292078717
20140909	0.8238863604	-0.0308091718
20140910	0.8420904604	-0.0358786341
20140911	0.8535444604	-0.0394379595
20140912	0.8719340604	-0.033528211
20140915	0.8764930348	-0.0339919539
20140916	0.8272373348	-0.0531877366
20140917	0.8304879348	-0.0482054738
20140918	0.8318720348	-0.0453001447
20140919	0.8488175348	-0.0387403635
20140922	0.8102906635	-0.0570879328
20140923	0.8360381635	-0.0489466696
20140924	0.8753780635	-0.0321409461
20140925	0.8846284635	-0.0340791534
20140926	0.8919172635	-0.0339879902
20140929	0.9108804098	-0.0297865594
20140930	0.9298508098	-0.0285221665
20141008	0.9491183699	-0.0176658277
20141009	0.9831823699	-0.0162468539
20141010	0.9724325699	-0.0222596564
20141013	0.9585583593	-0.0269525754
20141014	0.9591795593	-0.0302780475
20141015	0.9628309593	-0.0234170316
20141016	0.9361534593	-0.0311341882
20141017	0.9244203593	-0.0321924731
20141020	0.9466220381	-0.0270477021
20141021	0.9242689381	-0.0354981272
20141022	0.8961254381	-0.0413444579
20141023	0.8680739381	-0.0503418617
20141024	0.8775398381	-0.0524148318
20141027	0.8797350055	-0.0610872193
20141028	0.9231575055	-0.0421332171
20141029	0.9433011055	-0.0283675856
20141030	0.9453920055	-0.021411443
20141031	0.9615297055	-0.0057948037
20141103	0.979514634	-0.0041221586
20141104	0.976653534	-0.0038764145
20141105	0.975193534	-0.0077290473
20141106	0.982550734	-0.0066905805
20141107	0.954719134	-0.0082443172
20141110	0.9702623847	0.0169563408
20141111	0.9177301847	0.0141342476
20141112	0.9485938847	0.0282883133
20141113	0.9388763847	0.0225133277
20141114	0.9236362847	0.0230444519
20141117	0.9450370223	0.0174993559
20141118	0.9625083223	0.0073207951
20141119	0.9847625223	0.0056560772
20141120	0.9840823223	0.0056085138
20141121	0.9970535223	0.0239838285
20141124	1.0133761194	0.0500644087
20141125	1.0378864194	0.0644523276
20141126	1.0630740194	0.0793000258
20141127	1.0715807194	0.0917735191
20141128	1.0709088194	0.1133078341
20141201	1.039153392	0.1176638459
20141202	1.068270492	0.1589369587
20141203	1.107782892	0.1762222795
20141204	1.139582892	0.2304445193
20141205	1.082785092	0.2385857825
20141208	1.086481552	0.2893160784
20141209	1.014087352	0.2314592045
20141210	1.075831352	0.2768980757
20141211	1.110397852	0.2616223072
20141212	1.120378952	0.2656731208
20141215	1.154335543	0.2751857944
20141216	1.152767143	0.3093402564
20141217	1.116164543	0.3320121287
20141218	1.111561443	0.3261975069
20141219	1.084076343	0.3409580055
20141222	1.006397205	0.345440853
20141223	0.968194405	0.3178699538
20141224	0.999081205	0.2804019105
20141225	1.035269605	0.3220317485
20141226	1.057224205	0.3657979746
20141229	1.0511494526	0.3696109713
20141230	1.0298296526	0.3704393666
20141231	1.0357791526	0.400626251
20150105	1.0679698543	0.443365901
20150106	1.1001468543	0.4431756476
20150107	1.0986389543	0.4442577142
20150108	1.0932586543	0.4107532848
20150109	1.0926998543	0.4057829129
20150112	1.0492279289	0.392647496
20150113	1.0804325289	0.3928298222
20150114	1.0769134289	0.3882241027
20150115	1.0931882289	0.4285340574
20150116	1.1184974289	0.4408331517
20150119	1.0456889871	0.3298559226
20150120	1.1106765871	0.3461305218
20150121	1.1621767871	0.4066430171
20150122	1.2087513871	0.4140629026
20150123	1.1961642871	0.4156959115
20150126	1.2336154201	0.430067976
20150127	1.2596036201	0.416964268
20150128	1.2538059201	0.3973007789
20150129	1.2471965201	0.3800511306
20150130	1.2404444201	0.3612596365
20150202	1.2196092168	0.3293802889
20150203	1.2409992168	0.3624725024
20150204	1.2240782168	0.3483303276
20150205	1.2002228168	0.3345290236
20150206	1.1630705168	0.3129154363
20150209	1.1562505058	0.3261935433
20150210	1.1694918058	0.350379516
20150211	1.1889243058	0.361152619
20150212	1.2044687058	0.3646207812
20150213	1.2379701058	0.3753066846
20150216	1.2703188098	0.3870588002
20150217	1.2820528098	0.3961116946
20150225	1.2842515514	0.3788343011
20150226	1.3080844514	0.4135436691
20150227	1.3390473514	0.4161358727
20150302	1.3922824358	0.4274044274
20150303	1.3979951358	0.3903961632
20150304	1.4328984358	0.3994807666
20150305	1.4230786358	0.3858142254
20150306	1.4181992358	0.3787510652
20150309	1.4397651443	0.4022275511
20150310	1.4686335443	0.3954339166
20150311	1.4669072443	0.3970352167
20150312	1.4722255443	0.4240631007
20150313	1.4977037443	0.4339007907
20150316	1.5508219568	0.4687845578
20150317	1.5819673568	0.4891773519
20150318	1.6392513568	0.524429735
20150319	1.6693748568	0.521924731
20150320	1.6690976568	0.5428645039
20150323	1.7271540972	0.5743712717
20150324	1.7081007972	0.5747636695
20150325	1.7175751972	0.5618264333
20150326	1.7060803972	0.5656275392
20150327	1.7434625972	0.5742285816
20150330	1.7928612914	0.6203967578
20150331	1.7885624914	0.6057393131
20150401	1.8468212914	0.6345547871
20150402	1.9083280914	0.6349035851
20150403	1.9751740914	0.6530410829
20150407	2.0490355176	0.6885154284
20150408	2.0347911176	0.7026893121
20150409	2.0222324176	0.6893477873
20150410	2.0926771176	0.7219604035
20150413	2.1306797443	0.752341505
20150414	2.1665706443	0.7591232486
20150415	2.0730340443	0.7362650865
20150416	2.1082447443	0.7889970075
20150417	2.1535721443	0.8217324957
20150420	2.1310283978	0.7923145524
20150421	2.2419032978	0.8308567352
20150422	2.3344088978	0.8786777384
20150423	2.4003014978	0.8791058087
20150424	2.3931151978	0.863944985
20150427	2.3892349958	0.9055431142
20150428	2.2798497958	0.8794902792
20150429	2.3493386958	0.892360134
20150430	2.3693533208	0.8826730613
20150504	2.4023738626	0.8976753404
20150505	2.2942573626	0.8220099487
20150506	2.2418442626	0.8047642641
20150507	2.1916533626	0.7717711409
20150508	2.3294970376	0.8067738164
20150511	2.4456521529	0.8591450485
20150512	2.5031241529	0.8816940486
20150513	2.5709074529	0.8702074952
20150514	2.6301650634	0.8632077528
20150515	2.6248822634	0.8301868844
20150518	2.6699842907	0.8134089062
20150519	2.7665381907	0.8752729939
20150520	2.7999496907	0.8846667592
20150521	2.8924664907	0.9187776214
20150522	3.0294225907	0.9625200658
20150525	3.116859008	1.0212449712
20150526	3.256149848	1.0606512218
20150527	3.347165048	1.0537188609
20150528	3.149597848	0.9160149825
20150529	3.181560048	0.9187181672
20150601	3.3714548952	1.0120018233
20150602	3.5488685952	1.0459660318
20150603	3.6215431952	1.0387205454
20150604	3.5771638952	1.0537148972
20150605	3.6678730952	1.0731881329
20150608	3.7178654402	1.1220198577
20150609	3.7100156402	1.1076359024
20150610	3.7972209402	1.1043262847
20150611	3.9124043002	1.103327454
20150612	4.0317224002	1.1146356448
20150615	4.0070866078	1.069470263
20150616	3.8417402078	1.0074995541
20150617	3.9194715078	1.0368342615
20150618	3.7838424828	0.9542793159
20150619	3.4725922828	0.8379484334
20150623	3.4450896787	0.8970217404
20150624	3.5564612787	0.9342935849
20150625	3.4265242287	0.8654812818
20150626	3.1825583287	0.718700331
20150629	3.0418012024	0.6613682396
20150630	3.1110724024	0.7729237599
20150701	2.9804406024	0.6857333677
20150702	2.8308368024	0.6282510553
20150703	2.6885189524	0.5402275114
20150706	2.365205286	0.5848657326
20150707	2.093748186	0.5569087774
20150708	1.9402635046	0.4518868785
20150709	2.1368600046	0.5448685071
20150710	2.3613959046	0.6276802949
20150713	2.5505844164	0.6693997107
20150714	2.5921047164	0.6298971442
20150715	2.4994045164	0.5722701599
20150716	2.5054800164	0.5843976298
20150717	2.5777420164	0.6454927763
20150720	2.6658854304	0.6491060069
20150721	2.7400400304	0.6512439803
20150722	2.7775348304	0.6477377673
20150723	2.9130411304	0.6848550308
20150724	2.8762505309	0.6553158009
20150727	2.6172728026	0.5135975743
20150728	2.5001942026	0.5105701659
20150729	2.6232691026	0.5578505321
20150730	2.5589370026	0.5122820508
20150731	2.5419362026	0.5127921679
20150803	2.3529200375	0.5177609544
20150804	2.6013839375	0.5648962524
20150805	2.5981940375	0.5326899067
20150806	2.6372926375	0.5187982322
20150807	2.8038907375	0.548562199
20150810	3.0063462366	0.618884639
20150811	3.0631492366	0.6118706276
20150812	3.0078440366	0.5918373333
20150813	3.1457847366	0.6153562298
20150814	3.1919015366	0.6145940268
20150817	3.2422490233	0.6163110644
20150818	3.0077909233	0.5162456648
20150819	3.0834973233	0.5403143146
20150820	2.9669884233	0.4908951822
20150821	2.8161695233	0.4227535227
20150824	2.5484170679	0.2982952496
20150825	2.2623666679	0.2060988129
20150826	2.0983315679	0.1992675241
20150827	2.2281449679	0.270591173
20150828	2.4598150679	0.3247531659
20150831	2.349220567	0.3343649299
20150901	2.211019367	0.3325999326
20150902	2.114034567	0.3340858915
20150907	2.1781832796	0.2883667928
20150908	2.3690184796	0.3214780317
20150909	2.5581363796	0.3473532967
20150910	2.5117604796	0.3308075864
20150911	2.5715281796	0.3266961295
20150914	2.2565064756	0.3005140807
20150915	2.0187807756	0.249423096
20150916	2.2686136756	0.3116581779
20150917	2.2166220756	0.283021463
20150918	2.2767222756	0.2886791256
20150921	2.4110605929	0.3112614202
20150922	2.4282316929	0.3234626132
20150923	2.3890051929	0.2933383539
20150924	2.4486369929	0.3020468103
20150925	2.3333395929	0.2810206306
20150928	2.4193221595	0.2853017301
20150929	2.3495551595	0.2599750292
20150930	2.3817153595	0.2695249609
20151008	2.5403945567	0.3065982283
20151009	2.6140599567	0.3238930617
20151012	2.7644064367	0.3665324323
20151013	2.8149230367	0.3654820746
20151014	2.7504256367	0.3500513288
20151015	2.8538348367	0.3820388831
20151016	2.9205342367	0.4007669593
20151019	2.9120385346	0.4008133336
20151020	2.9737179346	0.4180633782
20151021	2.7882948346	0.3766638261
20151022	2.8875439346	0.3969892388
20151023	2.9559919346	0.4155020908
20151026	2.9780895816	0.4226445233
20151027	2.9597226816	0.4240785588
20151028	2.9158142816	0.3971422343
20151029	2.9458490816	0.4004665174
20151030	2.9177850816	0.4007725084
20151102	2.87275442	0.3777371728
20151103	2.89743202	0.3735876652
20151104	3.11682592	0.4382124101
20151105	3.11649592	0.4689034662
20151106	3.23477342	0.5035470382
20151109	3.272723313	0.5221684932
20151110	3.356419513	0.5193475891
20151111	3.426060913	0.5195093046
20151112	3.466752013	0.5043199429
20151113	3.426420413	0.4848657326
20151116	3.5440416511	0.4919542599
20151117	3.5430611511	0.4896795418
20151118	3.4711357511	0.4727124993
20151119	3.5666091511	0.4962520066
20151120	3.6441813511	0.4960197388
20151123	3.6327167105	0.487677124
20151124	3.6419073105	0.4878967082
20151125	3.6932158105	0.4988830536
20151126	3.6877775105	0.4900925504
20151127	3.5139760105	0.4098543372
20151130	3.4852119266	0.4135880616
20151201	3.5245932266	0.4236096633
20151202	3.5524437266	0.4752393032
20151203	3.6681527266	0.4860774094
20151204	3.6811826266	0.4576555223
20151207	3.7509921858	0.4616250817
20151208	3.6354460858	0.4360252879
20151209	3.5936026858	0.4411454845
20151210	3.5925182858	0.436050655
20151211	3.5675090858	0.4300953249
20151214	3.6609464306	0.4710247924
20151215	3.7372061306	0.4643132048
20151216	3.7840338306	0.4607661666
20151217	3.9228985306	0.4886890347
20151218	3.9409624306	0.4934552805
20151221	3.9817623836	0.5323193087
20151222	4.0268535836	0.5365873283
20151223	3.9805083836	0.5324841951
20151224	3.9868150836	0.5178271468
20151225	4.0623050836	0.5213147308
20151228	3.8990507455	0.4774894469
20151229	3.9520195455	0.4910620504
20151230	3.9933330455	0.492370043
20151231	3.9361088455	0.4788263739
20160104	3.5106409417	0.3750038645
20160105	3.4017039417	0.3788541192
20160106	3.5675386417	0.4030432628
20160107	3.1626372417	0.305766662
20160108	3.2495973417	0.3323938247
20160111	2.8830774256	0.2653639589
20160112	2.8483924256	0.2745833251
20160113	2.6877542256	0.250868626
20160114	2.8306923256	0.2769063993
20160115	2.7040279256	0.2361441963
20160118	2.8147490108	0.2409001367
20160119	3.0103647108	0.2775223449
20160120	3.0147458108	0.2582009156
20160121	2.8033106108	0.2213262253
20160122	2.9032488108	0.2340565608
20160125	2.9667500274	0.2401696427
20160126	2.6674430274	0.1655042708
20160127	2.6298443274	0.161478428
20160128	2.5023466274	0.1311187301
20160129	2.6284140274	0.1677163638
20160201	2.5688507684	0.1498634535
20160202	2.7030184684	0.173758497
20160203	2.7157542684	0.168726689
20160204	2.8021284684	0.1830436592
20160205	2.7569160684	0.1747315642
20160215	2.7432336096	0.1679609188
20160216	2.9297112096	0.2037634515
20160217	2.9931505096	0.214181811
20160218	3.0215223096	0.2103684179
20160219	3.0537533096	0.2095305099
20160222	3.1517616895	0.2361988942
20160223	3.1290203895	0.224504251
20160224	3.1661506895	0.2325036168
20160225	2.8785492895	0.156879843
20160226	2.8724915895	0.1684857013
20160229	2.6477528626	0.1405168553
20160301	2.7477908626	0.1616139836
20160302	2.9390381626	0.2094306268
20160303	2.9626840626	0.2122404328
20160304	2.8490592626	0.226298579
20160307	2.955027701	0.2306387364
20160308	2.993588801	0.2317616283
20160309	2.921527801	0.2175853663
20160310	2.863036101	0.194294774
20160311	2.867102601	0.1963312789
20160314	2.9955847454	0.2151211875
20160315	2.9988230454	0.2187241126
20160316	2.9471293454	0.2247698131
20160317	3.0915874454	0.2383138786
20160318	3.2319624454	0.2572437028
20160321	3.3426541995	0.2879514061
20160322	3.3189013995	0.278578648
20160323	3.3523105995	0.2826619632
20160324	3.2570698995	0.2611629244
20160325	3.3158557995	0.2674912305
20160328	3.3011348446	0.2563578351
20160329	3.2381559446	0.2427555045
20160330	3.4054670446	0.2748072693
20160331	3.4527727446	0.2755258725
20160401	3.4625481446	0.2770348203
20160405	3.5450128751	0.2939162488
20160406	3.5632999751	0.2911583662
20160407	3.5117962751	0.2720386849
20160408	3.5055603751	0.2626988248
20160411	3.566744317	0.2802853802
20160412	3.577454017	0.2756693553
20160413	3.663901317	0.2926863394
20160414	3.726371817	0.2984133653
20160415	3.727745717	0.2969757625
20160418	3.6634486779	0.2796341584
20160419	3.6739753779	0.2835383182
20160420	3.4703162779	0.2608359262
20160421	3.4275469779	0.2527410373
20160422	3.4262498779	0.2584082126
20160425	3.4017612308	0.2533078341
20160426	3.4348828308	0.2600967122
20160427	3.4273050308	0.2548469054
20160428	3.4155760308	0.2527323173
20160429	3.4281987308	0.251211875
20160503	3.5456928344	0.2737232208
20160504	3.5425974344	0.2721064627
20160505	3.5706260344	0.2738738382
20160506	3.4124954344	0.2407515012
20160509	3.24551824	0.2150914604
20160510	3.24300024	0.2164775362
20160511	3.20366984	0.2219064983
20160512	3.17293234	0.2248110347
20160513	3.14893794	0.2187855487
20160516	3.2062292964	0.2268610159
20160517	3.2113757964	0.2231811966
20160518	3.0798195964	0.2160510513
20160519	3.0804975964	0.2138567946
20160520	3.1290039964	0.2200868031
20160523	3.1752400556	0.2236560376
20160524	3.1594166556	0.2142753523
20160525	3.1464790556	0.2125591074
20160526	3.1629241556	0.214534969
20160527	3.1846934556	0.2138563983
20160530	3.164953092	0.2155254761
20160531	3.313166792	0.2562912464
20160601	3.345070392	0.252718841
20160602	3.387069392	0.2553161973
20160603	3.394348292	0.2641257258
20160606	3.3768813532	0.2599488694
20160607	3.3724746532	0.2592615787
20160608	3.3498535532	0.2540819279
20160613	3.1856597462	0.2153792188
20160614	3.1906429462	0.2192009354
20160615	3.2955721462	0.2352079906
20160616	3.2716537462	0.2266097227
20160617	3.3019974462	0.2328254623
20160620	3.3111601221	0.2337438316
20160621	3.2723058221	0.2312245586
20160622	3.3290133221	0.2421811768
20160623	3.3277507221	0.2355841376
20160624	3.2827691221	0.219665471
20160627	3.356353557	0.2368631959
20160628	3.413449157	0.2431482986
20160629	3.438472957	0.2490893597
20160630	3.462076957	0.2500925504
20160701	3.440051257	0.2502031352
20160704	3.5168666281	0.2702178006
20160705	3.5602384281	0.2712828237
20160706	3.5987830281	0.2750169444
20160707	3.6469222281	0.2723018688
20160708	3.6334135781	0.2652965774
20160711	3.6182152672	0.2696763709
20160712	3.6535752672	0.2973630076
20160713	3.6764293672	0.3012021641
20160714	3.6820566672	0.2987827741
20160715	3.6651301672	0.2985901425
20160718	3.6311963004	0.2929396143
20160719	3.6546633004	0.2874745833
20160720	3.7069795004	0.283261658
20160721	3.7273267004	0.2891745774
20160722	3.7203003004	0.2783297331
20160725	3.7157393547	0.2805981094
20160726	3.7858364547	0.2959384847
20160727	3.5827930547	0.2755873085
20160728	3.6003090547	0.2767343784
20160729	3.5744323547	0.2699141878
20160801	3.4945872268	0.2591644702
20160802	3.5451360268	0.2640175192
20160803	3.5916097268	0.2657829129
20160804	3.6254715268	0.2688673973
20160805	3.6181035268	0.2703818942
20160808	3.6654213933	0.2819053093
20160809	3.7236293933	0.2909415565
20160810	3.7040908933	0.285535187
20160811	3.6265161133	0.2815791038
20160812	3.6832746133	0.3057072078
20160815	3.76763174	0.3450222953
20160816	3.79170464	0.3390059256
20160817	3.83078244	0.3369460354
20160818	3.86404434	0.3335519927
20160819	3.90131894	0.3337640461
20160822	3.855326261	0.3225767455
20160823	3.907863961	0.3245724251
20160824	3.909824561	0.3198291682
20160825	3.884681161	0.3115487822
20160826	3.914037561	0.31080283
20160829	3.9250461771	0.3110767157
20160830	3.9440738771	0.3127438118
20160831	3.9597489771	0.3190090965
20160901	3.9581139771	0.3086176896
20160902	3.9657497771	0.3135868725
20160905	3.9819496747	0.3157930201
20160906	4.0559654747	0.3248879288
20160907	4.0614606747	0.324170911
20160908	4.0839227747	0.3236742702
20160909	4.0666370747	0.3151445728
20160912	3.8626150905	0.2931702967
20160913	3.9478251905	0.2922701599
20160914	3.9331912905	0.2837075646
20160919	3.9884385333	0.2933764046
20160920	4.0011738333	0.291108821
20160921	4.0233168333	0.2947684259
20160922	4.0526703333	0.3044733348
20160923	4.0456363333	0.2983479657
20160926	3.9025252208	0.2763962821
20160927	3.9472826208	0.2845101964
20160928	3.9493594208	0.2806000912
20160929	3.9679552208	0.285949781
20160930	3.9977849208	0.2894766048
20161010	4.0744246927	0.3055625359
20161011	4.1052111927	0.3105915694
20161012	4.1302066927	0.3079965913
20161013	4.1456118927	0.3090413999
20161014	4.1375626927	0.3103105492
20161017	4.0788927433	0.2992247171
20161018	4.1544194433	0.3164478091
20161019	4.1694425433	0.3144299332
20161020	4.1911786433	0.3153665352
20161021	4.1786574433	0.318987693
20161024	4.2058989315	0.3347779385
20161025	4.2289564315	0.3347291861
20161026	4.2265473315	0.3297132325
20161027	4.2377060315	0.326104362
20161028	4.1808910315	0.3238970253
20161031	4.1762021909	0.3223718266
20161101	4.2202239909	0.3313985612
20161102	4.1927348909	0.3212120732
20161103	4.2255060909	0.3337898095
20161104	4.2038750909	0.3294655066
20161107	4.1994161564	0.3304235122
20161108	4.2284157564	0.3361810579
20161109	4.2242959564	0.3290215819
20161110	4.3124423564	0.3439077271
20161111	4.3387610564	0.3544545076
20161114	4.3415330146	0.3596179076
20161115	4.3950494146	0.359468083
20161116	4.4015722146	0.3593578945
20161117	4.3765725146	0.3621098317
20161118	4.3397922146	0.3545472562
20161121	4.3421316393	0.3639235815
20161122	4.3804163393	0.3747256188
20161123	4.3547482393	0.3772484591
20161124	4.3332107393	0.3828018788
20161125	4.3387006393	0.3957066133
20161128	4.3230309629	0.4011696625
20161129	4.2819235629	0.4126478923
20161130	4.2878994629	0.4023270378
20161201	4.3026050629	0.4130426683
20161202	4.2084755629	0.3987415525
20161205	4.1813717665	0.3751390238
20161206	4.2115811665	0.3710747339
20161207	4.2803802665	0.3776519551
20161208	4.2627211665	0.3754307458
20161209	4.2761396665	0.3847678313
20161212	3.9152087224	0.3512669692
20161213	3.9499037224	0.3496248439
20161214	3.9595563224	0.3392833786
20161215	4.0643964224	0.3240191046
20161216	4.1612990224	0.3262375394
20161219	4.1856697323	0.3194803702
20161220	4.1808258323	0.3115852474
20161221	4.2421270323	0.3232668107
20161222	4.2263932323	0.3221316316
20161223	4.1563628323	0.311004578
20161226	4.1403935403	0.3168715195
20161227	4.1775391403	0.3144870093
20161228	4.1984992403	0.3087413544
20161229	4.1792601403	0.3071067599
20161230	4.1986853403	0.311988347
20170103	4.2580144107	0.3247297806
20170104	4.3476144107	0.3350688678
20170105	4.3634690107	0.3348615708
20170106	4.3614450107	0.3268859866
20170109	4.3594626708	0.3333205176
20170110	4.3719787708	0.3310893993
20170111	4.3268149708	0.3216651143
20170112	4.3150706708	0.314978101
20170113	4.2434527708	0.3158849759
20170116	4.0295579658	0.3157002715
20170117	4.0800383658	0.3184391288
20170118	4.0792739658	0.3235953943
20170119	4.0740448658	0.3196016568
20170120	4.1509796658	0.3297485087
20170123	4.1971653761	0.3333918627
20170124	4.1929101761	0.3335385164
20170125	4.1778491761	0.3380780436
20170126	4.2043329761	0.342856973
20170203	4.1866037277	0.3335547672
20170206	4.2363588741	0.3370082641
20170207	4.2691180741	0.3340276264
20170208	4.3131098741	0.3410047762
20170209	4.3508055741	0.3461590598
20170210	4.3456206741	0.3529744941
20170213	4.3326320538	0.3620067778
20170214	4.3572691538	0.3618200916
20170215	4.3137466538	0.356234963
20170216	4.4100281538	0.3638530292
20170217	4.3860889538	0.3561275491
20170220	4.3987040772	0.3759261975
20170221	4.4412615772	0.3804566083
20170222	4.4571797772	0.3832049783
20170223	4.4551573772	0.3766915714
20170224	4.4612679772	0.3769008502
20170227	4.4078828222	0.365949781
20170228	4.4199548222	0.3685606136
20170301	4.4549524222	0.3707913355
20170302	4.4202349222	0.3615394677
20170303	4.4241807222	0.3586725857
20170306	4.4556737821	0.3660532313
20170307	4.4756323821	0.3690152401
20170308	4.4591634821	0.3669438554
20170309	4.4084383821	0.3583083295
20170310	4.3957987821	0.3586840801
20170313	4.4174733566	0.3706565727
20170314	4.4074523566	0.3700996849
20170315	4.4175762566	0.372854793
20170316	4.4811243566	0.3799349967
20170317	4.4269164566	0.3657841019
20170320	4.41908654	0.3672934462
20170321	4.40882764	0.3739260786
20170322	4.37080004	0.3674667354
20170323	4.38555654	0.3721945342
20170324	4.39343424	0.3831426307
20170327	4.3912587392	0.3785602172
20170328	4.3860449392	0.37529848
20170329	4.3539447392	0.3734688757
20170330	4.2087737392	0.3621982203
20170331	4.2440063392	0.3698430409
20170405	4.3441438527	0.3888080224
20170406	4.3594348527	0.3928325571
20170407	4.3354133527	0.3941867259
20170410	4.2580756209	0.3893018887
20170411	4.3112804209	0.3941330585
20170412	4.2913979209	0.3910060445
20170413	4.2804382209	0.3930383876
20170414	4.1972668209	0.3819158128
20170417	4.117589517	0.3793145722
20170418	4.044290597	0.3724976317
20170419	3.946378857	0.3658122832
20170420	3.926984617	0.3720240591
20170421	3.909327437	0.3741003587
20170424	3.7096608843	0.3600185101
20170425	3.7287134843	0.3638693989
20170426	3.7526068843	0.3655376444
20170427	3.7794302843	0.3661468519
20170428	3.8020613843	0.3633853227
20170502	3.7855835973	0.3581627064
20170503	3.8063482973	0.3528322797
20170504	3.7990232973	0.3493673676
20170505	3.7376438973	0.3407123407
20170508	3.6291802291	0.3313036327
20170509	3.6785575291	0.3288144434
20170510	3.5650528291	0.32293573
20170511	3.4801238291	0.330444876
20170512	3.4803400291	0.3418334489
20170515	3.4727640982	0.3473091817
20170516	3.5787078982	0.3589841654
20170517	3.6039867982	0.3515787471
20170518	3.5752351982	0.346880715
20170519	3.5752545982	0.3491544422
20170522	3.4924552365	0.3520833548
20170523	3.3835539365	0.3572183357
20170524	3.3899221365	0.3572075943
20170525	3.4416217365	0.3815803325
20170526	3.4524284365	0.3795098991
20170531	3.4189156118	0.3844445986
20170601	3.2990615118	0.3863684179
20170602	3.3484939318	0.3819169623
20170605	3.4009245544	0.3748801205
20170606	3.4213794544	0.3844434491
20170607	3.5085086544	0.4006903823
20170608	3.5324322544	0.4114344716
20170609	3.5386766544	0.4174558751
20170612	3.4431902038	0.416749995
20170613	3.4956231038	0.4198725302
20170614	3.5086384038	0.4012559504
20170615	3.5721852038	0.3986771835
20170616	3.6071504038	0.394701084
20170619	3.6397180361	0.4085357617
20170620	3.6446635561	0.4056933352
20170621	3.6617037561	0.4221268753
20170622	3.5669233561	0.4230731881
20170623	3.5885987561	0.435971026
20170626	3.6554865091	0.4538900493
20170627	3.6969901091	0.4565152698
20170628	3.6684324091	0.4451997067
20170629	3.6822726091	0.4541817713
20170630	3.6751865091	0.4533770784
20170703	3.7101461317	0.4470545591
20170704	3.7069011317	0.4348219743
20170705	3.7560881317	0.4505556987
20170706	3.7896082117	0.4507210607
20170707	3.8228517317	0.4490692642
20170710	3.8254721445	0.4481804237
20170711	3.7894097445	0.4549668444
20170712	3.7588673445	0.450216453
20170713	3.8001912445	0.4613529796
20170714	3.7770172445	0.4677635308
20170717	3.546549343	0.4520927882
20170718	3.589269743	0.4535288848
20170719	3.680632443	0.4783275927
20170720	3.704792143	0.4855166769
20170721	3.728235843	0.4778721734
20170724	3.7435811552	0.4837664639
20170725	3.7488439552	0.4742896213
20170726	3.7723127552	0.4686729424
20170727	3.8527831552	0.471370697
20170728	3.8423921552	0.4752140946
20170731	3.8510944726	0.4815486633
20170801	3.8671920726	0.4944342139
20170802	3.8129770726	0.4906567708
20170803	3.8497873726	0.4775664995
20170804	3.8537054726	0.4695414495
20170807	3.8816827271	0.4771576131
20170808	3.8925463271	0.4793051388
20170809	3.8935620271	0.478841832
20170810	3.8445668271	0.4728475792
20170811	3.7636406271	0.4456688797
20170814	3.8212831614	0.4644297747
20170815	3.8545202614	0.4689377911
20170816	3.8782522714	0.4671002993
20170817	3.9244719714	0.4749705702
20170818	3.9413595714	0.4763173269
20170821	3.9619916069	0.4827856676
20170822	3.9349604069	0.4872660972
20170823	3.8844113069	0.4887684655
20170824	3.8760432069	0.4802694465
20170825	3.9189986069	0.5044905369
20170828	3.9565889238	0.5231026774
20170829	3.9443399238	0.5198627004
20170830	3.9794939238	0.5197687231
20170831	3.9952860238	0.514930062
20170901	4.0432093238	0.5182775323
20170904	4.0604828992	0.5242538695
20170905	4.0523577992	0.5287843199
20170906	4.0606654992	0.5257733606
20170907	4.0502154992	0.5180131592
20170908	4.0732777992	0.5164745635
20170911	4.1018252799	0.5163381359
20170912	4.1062996799	0.5212089419
20170913	4.1465773799	0.5230607424
20170914	4.1448812799	0.5180464932
20170915	4.1214011799	0.5185780535
20170918	4.1173946987	0.5232734695
20170919	4.0879049987	0.5189029113
20170920	4.1274181987	0.5229930439
20170921	4.0952352987	0.5211627658
20170922	4.0778585987	0.5211282031
20170925	4.0153846318	0.5132251927
20170926	4.0339943318	0.514410353
20170927	4.0462274318	0.5145761906
20170928	4.0234879318	0.5151067599
20170929	4.0649663318	0.5206410353
20171009	4.0929931224	0.5387572485
20171010	4.1184286224	0.541791831
20171011	4.1338556224	0.5468744129
20171012	4.0896413224	0.5509437761
20171013	4.1150377224	0.5541337323
20171016	4.0249330359	0.5511390238
20171017	4.0124247359	0.550989437
20171018	3.9837801359	0.5633138191
20171019	3.9135144359	0.5581955647
20171020	3.9905982359	0.5564525654
