# Supplementary material for: Innovative deep matching algorithm for stock portfolio selection using deep stock profiles
Source: PLoS One. 2020 Nov 4;15(11):e0241573. doi: 10.1371/journal.pone.0241573 (PMC7641377; doi:10.1371/journal.pone.0241573)
Supplement: S9 File — (CSV) [file pone.0241573.s009.csv]

Date	Yields on our strategy over the past month	Yields on benchmark strategy over the past month	Excess yields over the past months	Yields on our strategy over the past 3 months	Yields on benchmark strategy over the past 3 months	Excess yields over the past 3 months	Yields on our strategy over the past 12 months	Yields on benchmark strategy over the past 12 months	Excess yields over the past 12 months
2013/01	8.64%	6.50%	2.14%	--	--	--	--	--	--	--	--	--
2013/02	6.60%	-0.50%	7.11%	--	--	--	--	--	--	--	--	--
2013/03	-2.71%	-6.67%	3.96%	12.67%	-1.10%	13.77%	--	--	--	--	--	--
2013/04	-2.45%	-1.91%	-0.53%	1.17%	-8.92%	10.09%	--	--	--	--	--	--
2013/05	10.20%	6.50%	3.70%	4.59%	-2.50%	7.09%	--	--	--	--	--	--
2013/06	-14.82%	-15.57%	0.75%	-8.43%	-11.80%	3.37%	3.17%	-12.78%	15.94%	--	--	--
2013/07	9.38%	-0.35%	9.73%	2.67%	-10.39%	13.06%	3.88%	-18.38%	22.26%	--	--	--
2013/08	15.80%	5.51%	10.28%	7.89%	-11.22%	19.11%	12.84%	-13.44%	26.28%	--	--	--
2013/09	5.65%	4.11%	1.54%	33.82%	9.47%	24.35%	22.54%	-3.45%	25.99%	--	--	--
2013/10	-4.01%	-1.47%	-2.54%	17.44%	8.24%	9.20%	20.58%	-3.01%	23.58%	--	--	--
2013/11	7.95%	2.75%	5.20%	9.48%	5.40%	4.08%	18.12%	-6.43%	24.54%	--	--	--
2013/12	-3.36%	-4.47%	1.11%	0.15%	-3.28%	3.43%	34.02%	5.88%	28.14%	38.26%	-7.65%	45.91%
2014/01	-2.07%	-5.48%	3.41%	2.17%	-7.22%	9.39%	19.99%	0.43%	19.56%	24.64%	-18.03%	42.67%
2014/02	3.08%	-1.07%	4.15%	-2.44%	-10.66%	8.22%	6.81%	-5.83%	12.64%	20.52%	-18.49%	39.01%
2014/03	0.85%	-1.50%	2.35%	1.81%	-7.88%	9.70%	1.96%	-10.91%	12.87%	24.94%	-13.98%	38.92%
2014/04	-3.73%	0.58%	-4.30%	0.09%	-1.99%	2.08%	2.26%	-9.06%	11.32%	23.30%	-11.79%	35.10%
2014/05	3.26%	-0.10%	3.36%	0.26%	-1.03%	1.29%	-2.19%	-11.58%	9.40%	15.54%	-17.26%	32.80%
2014/06	3.42%	0.40%	3.02%	2.81%	0.88%	1.94%	4.68%	-7.08%	11.75%	40.29%	-1.61%	41.90%
2014/07	11.65%	8.55%	3.10%	19.24%	8.88%	10.36%	19.34%	6.71%	12.63%	43.20%	7.17%	36.03%
2014/08	6.29%	-0.51%	6.80%	22.74%	8.43%	14.31%	23.06%	7.31%	15.74%	31.44%	1.05%	30.38%
2014/09	12.36%	4.82%	7.54%	33.34%	13.20%	20.14%	37.10%	14.20%	22.90%	39.78%	1.74%	38.04%
2014/10	1.64%	2.34%	-0.70%	21.39%	6.73%	14.66%	44.74%	16.20%	28.54%	48.01%	5.67%	42.34%
2014/11	5.58%	11.98%	-6.40%	20.57%	20.12%	0.45%	47.99%	30.25%	17.74%	44.75%	15.17%	29.59%
2014/12	-1.70%	25.81%	-27.50%	5.49%	44.17%	-38.69%	40.66%	63.21%	-22.55%	47.24%	51.66%	-4.42%
2015/01	10.05%	-2.81%	12.86%	14.22%	36.92%	-22.70%	38.65%	46.13%	-7.48%	65.47%	55.93%	9.53%
2015/02	4.40%	4.03%	0.37%	12.95%	27.20%	-14.25%	36.19%	52.80%	-16.61%	67.58%	63.97%	3.62%
2015/03	19.22%	13.39%	5.83%	36.98%	14.64%	22.33%	44.50%	65.29%	-20.79%	98.10%	88.75%	9.35%
2015/04	20.83%	17.25%	3.58%	50.39%	38.30%	12.08%	71.77%	89.36%	-17.59%	148.62%	120.04%	28.58%
2015/05	24.11%	1.91%	22.19%	78.77%	35.49%	43.28%	101.92%	72.34%	29.58%	198.82%	124.48%	74.34%
2015/06	-1.69%	-7.60%	5.91%	47.43%	10.41%	37.01%	101.94%	26.58%	75.36%	184.05%	106.59%	77.46%
2015/07	-13.84%	-14.67%	0.83%	5.12%	-19.65%	24.77%	58.09%	11.13%	46.96%	119.19%	62.40%	56.79%
2015/08	-5.44%	-11.79%	6.35%	-19.90%	-30.46%	10.55%	43.19%	-5.77%	48.96%	95.00%	43.97%	51.03%
2015/09	0.97%	-4.86%	5.83%	-17.74%	-28.39%	10.65%	21.27%	-20.94%	42.21%	75.23%	30.68%	44.55%
2015/10	15.85%	10.34%	5.51%	10.61%	-7.40%	18.02%	16.28%	-25.60%	41.87%	99.73%	40.89%	58.84%
2015/11	14.48%	0.91%	13.57%	33.92%	5.94%	27.98%	7.26%	-26.33%	33.59%	116.58%	26.97%	89.61%
2015/12	10.05%	4.62%	5.44%	45.96%	16.49%	29.48%	20.07%	-16.59%	36.66%	142.47%	5.58%	136.88%
2016/01	-26.49%	-21.04%	-5.45%	-7.39%	-16.64%	9.25%	2.44%	-22.81%	25.25%	61.95%	-14.22%	76.17%
2016/02	0.53%	-2.33%	2.86%	-18.67%	-19.32%	0.65%	8.91%	-14.53%	23.44%	55.95%	-19.46%	75.41%
2016/03	22.07%	11.84%	10.23%	-9.79%	-13.75%	3.96%	31.67%	0.47%	31.20%	59.68%	-20.56%	80.24%
2016/04	-0.55%	-1.91%	1.35%	22.04%	7.15%	14.89%	13.03%	-10.68%	23.71%	31.43%	-33.54%	64.97%
2016/05	-2.60%	0.41%	-3.00%	18.24%	10.15%	8.09%	-3.84%	-11.13%	7.29%	3.15%	-34.52%	37.67%
2016/06	3.45%	-0.49%	3.95%	0.21%	-1.99%	2.20%	-9.60%	-15.47%	5.86%	8.54%	-29.49%	38.03%
2016/07	2.52%	1.59%	0.93%	3.30%	1.49%	1.81%	26.07%	8.75%	17.32%	29.15%	-16.05%	45.21%
2016/08	8.42%	3.87%	4.56%	14.99%	4.99%	10.00%	35.97%	15.65%	20.32%	48.09%	-1.15%	49.24%
2016/09	0.77%	-2.24%	3.01%	12.01%	3.15%	8.86%	12.24%	1.09%	11.15%	47.79%	1.57%	46.22%
2016/10	3.57%	2.55%	1.02%	13.16%	4.13%	9.02%	16.89%	5.69%	11.20%	32.12%	-5.60%	37.72%
2016/11	2.16%	6.05%	-3.89%	6.62%	6.32%	0.30%	22.60%	11.62%	10.97%	17.90%	-0.80%	18.69%
2016/12	-1.69%	-6.44%	4.75%	4.02%	1.75%	2.27%	16.51%	4.95%	11.56%	5.32%	-11.28%	16.60%
2017/01	0.11%	2.35%	-2.24%	0.54%	1.55%	-1.01%	13.77%	5.74%	8.03%	43.43%	15.00%	28.43%
2017/02	4.14%	1.91%	2.23%	2.50%	-2.41%	4.91%	9.28%	3.76%	5.52%	48.58%	19.99%	28.59%
2017/03	-3.25%	0.09%	-3.34%	0.87%	4.41%	-3.54%	4.93%	6.23%	-1.31%	17.77%	7.39%	10.38%
2017/04	-8.43%	-0.47%	-7.96%	-7.73%	1.53%	-9.26%	-7.23%	3.10%	-10.33%	8.44%	8.97%	-0.52%
2017/05	-7.98%	1.54%	-9.52%	-18.47%	1.16%	-19.63%	-16.43%	-1.28%	-15.16%	2.45%	10.20%	-7.75%
2017/06	5.80%	4.98%	0.82%	-10.85%	6.10%	-16.95%	-10.07%	10.78%	-20.85%	4.78%	16.26%	-11.49%
2017/07	3.76%	1.94%	1.82%	1.02%	8.67%	-7.65%	-6.79%	10.33%	-17.12%	6.05%	16.67%	-10.62%
2017/08	2.97%	2.25%	0.72%	13.04%	9.43%	3.62%	-7.84%	10.70%	-18.53%	0.72%	14.85%	-14.14%
2017/09	1.39%	0.38%	1.02%	8.34%	4.63%	3.71%	-3.41%	11.01%	-14.42%	1.34%	17.93%	-16.58%
2017/10	-1.47%	2.36%	-3.82%	2.88%	5.06%	-2.18%	3.93%	14.16%	-10.23%	-3.59%	17.70%	-21.29%
