# Supplementary material for: Innovative deep matching algorithm for stock portfolio selection using deep stock profiles
Source: PLoS One. 2020 Nov 4;15(11):e0241573. doi: 10.1371/journal.pone.0241573 (PMC7641377; doi:10.1371/journal.pone.0241573)
Supplement: S10 File — (CSV) [file pone.0241573.s010.csv]

Date	Over the past month	Over the past 3 months	Over the past 6 months	Over the past 12 months
2013/01	0.444	--	--	--
2013/02	1.126	--	--	--
2013/03	0.274	0.590	--	--
2013/04	-0.078	0.352	--	--
2013/05	0.557	0.267	--	--
2013/06	-0.443	0.070	0.283	--
2013/07	1.052	0.471	0.402	--
2013/08	1.354	0.708	0.489	--
2013/09	0.453	1.026	0.519	--
2013/10	-0.386	0.487	0.469	--
2013/11	0.698	0.236	0.479	--
2013/12	0.076	0.113	0.579	0.459
2014/01	0.501	0.340	0.392	0.405
2014/02	0.630	0.341	0.243	0.371
2014/03	0.248	0.399	0.242	0.379
2014/04	-0.502	0.068	0.203	0.336
2014/05	0.416	0.037	0.166	0.306
2014/06	0.381	0.080	0.226	0.421
2014/07	0.679	0.483	0.281	0.377
2014/08	0.793	0.635	0.336	0.308
2014/09	0.875	0.859	0.499	0.386
2014/10	-0.080	0.626	0.621	0.435
2014/11	0.152	0.263	0.527	0.324
2014/12	-1.283	-0.524	0.200	0.143
2015/01	1.413	-0.019	0.338	0.337
2015/02	0.376	0.071	0.248	0.329
2015/03	1.518	1.295	0.334	0.527
2015/04	0.713	1.131	0.622	0.853
2015/05	2.807	2.082	1.278	1.287
2015/06	0.437	1.582	1.752	1.195
2015/07	-0.241	0.797	1.008	0.776
2015/08	0.784	0.225	0.932	0.627
2015/09	1.067	0.396	0.796	0.517
2015/10	0.289	0.831	0.818	0.683
2015/11	1.627	1.154	0.643	0.964
2015/12	0.766	1.272	0.722	1.406
2016/01	0.302	0.470	0.596	0.772
2016/02	0.581	0.244	0.588	0.765
2016/03	0.832	0.383	0.655	0.815
2016/04	0.266	0.550	0.532	0.666
2016/05	-0.362	0.207	0.217	0.392
2016/06	0.515	0.126	0.243	0.417
2016/07	0.113	0.067	0.317	0.501
2016/08	0.597	0.392	0.344	0.514
2016/09	0.558	0.343	0.225	0.475
2016/10	0.191	0.379	0.219	0.404
2016/11	-0.132	0.006	0.224	0.200
2016/12	0.840	0.096	0.233	0.214
2017/01	-0.383	-0.041	0.164	0.267
2017/02	0.393	0.227	0.116	0.265
2017/03	-0.359	-0.150	-0.025	0.101
2017/04	-0.987	-0.402	-0.217	-0.014
2017/05	-1.146	-0.808	-0.309	-0.085
2017/06	0.403	-0.700	-0.434	-0.117
2017/07	0.195	-0.230	-0.348	-0.109
2017/08	0.155	0.233	-0.353	-0.145
2017/09	0.119	0.163	-0.271	-0.161
2017/10	-0.760	-0.033	-0.144	-0.213
