# Supplementary material for: Innovative deep matching algorithm for stock portfolio selection using deep stock profiles
Source: PLoS One. 2020 Nov 4;15(11):e0241573. doi: 10.1371/journal.pone.0241573 (PMC7641377; doi:10.1371/journal.pone.0241573)
Supplement: S11 File — (CSV) [file pone.0241573.s011.csv]

Date	Over the past month	Over the past 3 months	Over the past 6 months	Over the past 12 months
2013/01	0.772	--	--	--
2013/02	0.511	--	--	--
2013/03	0.762	0.701	--	--
2013/04	0.987	0.743	--	--
2013/05	0.806	0.832	--	--
2013/06	0.762	0.859	0.780	--
2013/07	0.927	0.877	0.819	--
2013/08	0.687	0.871	0.853	--
2013/09	0.505	0.777	0.830	--
2013/10	0.863	0.691	0.816	--
2013/11	0.731	0.694	0.807	--
2013/12	0.909	0.838	0.809	0.794
2014/01	1.139	0.917	0.804	0.813
2014/02	0.912	0.984	0.827	0.843
2014/03	0.847	0.950	0.894	0.855
2014/04	0.699	0.822	0.867	0.837
2014/05	0.916	0.808	0.896	0.839
2014/06	0.819	0.787	0.886	0.840
2014/07	0.617	0.772	0.811	0.806
2014/08	0.829	0.742	0.789	0.812
2014/09	1.043	0.821	0.820	0.868
2014/10	0.942	0.939	0.860	0.870
2014/11	0.349	0.702	0.713	0.823
2014/12	0.384	0.402	0.469	0.618
2015/01	0.495	0.383	0.457	0.555
2015/02	0.506	0.398	0.448	0.532
2015/03	0.424	0.481	0.425	0.506
2015/04	0.858	0.622	0.456	0.531
2015/05	0.836	0.735	0.543	0.577
2015/06	0.716	0.766	0.677	0.616
2015/07	0.797	0.787	0.762	0.674
2015/08	1.019	0.850	0.839	0.742
2015/09	1.527	0.982	0.907	0.784
2015/10	1.351	1.153	0.928	0.799
2015/11	0.848	1.235	0.930	0.810
2015/12	0.624	0.900	0.970	0.853
2016/01	1.369	1.158	1.156	0.953
2016/02	1.336	1.253	1.253	0.979
2016/03	1.224	1.348	1.205	1.000
2016/04	1.354	1.303	1.199	1.008
2016/05	1.334	1.301	1.262	1.024
2016/06	1.227	1.303	1.339	1.086
2016/07	0.988	1.221	1.281	1.178
2016/08	0.735	0.993	1.195	1.238
2016/09	1.578	1.029	1.196	1.204
2016/10	0.912	1.023	1.152	1.189
2016/11	0.525	1.027	1.003	1.224
2016/12	1.390	0.972	1.005	1.289
2017/01	1.246	1.009	1.020	1.219
2017/02	0.637	1.115	1.065	1.163
2017/03	1.156	1.003	0.979	1.127
2017/04	2.174	1.325	1.125	1.145
2017/05	0.718	1.243	1.150	1.069
2017/06	0.417	0.974	0.981	0.990
2017/07	1.114	0.762	0.984	1.001
2017/08	0.634	0.702	0.933	0.993
2017/09	1.201	0.855	0.907	0.941
2017/10	0.647	0.658	0.720	0.929
