# Supplementary material for: Innovative deep matching algorithm for stock portfolio selection using deep stock profiles
Source: PLoS One. 2020 Nov 4;15(11):e0241573. doi: 10.1371/journal.pone.0241573 (PMC7641377; doi:10.1371/journal.pone.0241573)
Supplement: S12 File — (CSV) [file pone.0241573.s012.csv]

Date	Over the past month	Over the past 3 months	Over the past 6 months	Over the past 12 months
2013/01	4.815	--	--	--
2013/02	6.533	--	--	--
2013/03	-1.560	2.530	--	--
2013/04	-1.700	0.092	--	--
2013/05	8.195	0.767	--	--
2013/06	-8.814	-1.849	0.163	--
2013/07	3.312	0.287	0.208	--
2013/08	11.173	1.084	0.975	--
2013/09	5.033	6.033	1.954	--
2013/10	-2.723	3.913	1.770	--
2013/11	5.231	2.067	1.522	--
2013/12	-1.888	-0.141	3.048	1.717
2014/01	-1.322	0.244	1.924	1.045
2014/02	2.059	-0.646	0.558	0.829
2014/03	0.350	0.212	0.030	1.060
2014/04	-2.735	-0.163	0.058	0.980
2014/05	2.670	-0.145	-0.419	0.604
2014/06	3.073	0.539	0.358	1.930
2014/07	10.119	5.618	2.241	2.287
2014/08	4.702	6.387	2.754	1.637
2014/09	8.307	8.420	4.633	2.070
2014/10	1.090	5.127	5.889	2.593
2014/11	4.056	4.900	6.190	2.429
2014/12	-0.753	0.859	4.097	2.437
2015/01	4.954	2.193	3.613	3.407
2015/02	4.351	2.122	3.499	3.605
2015/03	14.108	8.261	4.323	5.337
2015/04	8.648	10.123	6.303	7.706
2015/05	8.171	11.306	7.785	9.236
2015/06	-0.492	4.858	6.843	7.246
2015/07	-2.194	0.303	2.741	3.564
2015/08	-0.934	-1.252	1.611	2.395
2015/09	0.127	-1.047	0.683	1.704
2015/10	6.397	0.683	0.516	2.249
2015/11	5.562	3.005	0.198	2.599
2015/12	4.559	6.314	0.679	3.220
2016/01	-4.550	-0.671	0.027	1.225
2016/02	0.100	-1.574	0.309	1.068
2016/03	6.714	-0.808	1.405	1.121
2016/04	-0.484	2.519	0.539	0.563
2016/05	-1.226	2.289	-0.268	-0.006
2016/06	1.944	-0.113	-0.556	0.107
2016/07	1.373	0.433	1.695	0.600
2016/08	6.121	3.086	2.741	1.172
2016/09	0.291	2.401	1.010	1.314
2016/10	4.577	3.240	1.593	0.885
2016/11	2.143	1.699	2.612	0.461
2016/12	-0.811	0.709	1.626	0.060
2017/01	-0.098	-0.064	1.351	1.675
2017/02	5.016	0.343	0.907	2.139
2017/03	-3.160	0.013	0.408	0.778
2017/04	-5.597	-2.309	-1.010	0.275
2017/05	-5.039	-4.392	-1.921	-0.052
2017/06	3.308	-2.362	-1.374	0.078
2017/07	1.952	0.027	-0.954	0.148
2017/08	2.417	2.644	-1.046	-0.152
2017/09	1.460	1.951	-0.578	-0.123
2017/10	-2.492	0.841	0.290	-0.414
