# Supplementary material for: Innovative deep matching algorithm for stock portfolio selection using deep stock profiles
Source: PLoS One. 2020 Nov 4;15(11):e0241573. doi: 10.1371/journal.pone.0241573 (PMC7641377; doi:10.1371/journal.pone.0241573)
Supplement: S13 File — (CSV) [file pone.0241573.s013.csv]

Date	Over the past month	Over the past 3 months	Over the past 6 months	Over the past 12 months
2013/01	0.217	--	--	--
2013/02	0.163	--	--	--
2013/03	0.229	0.210	--	--
2013/04	0.220	0.210	--	--
2013/05	0.137	0.200	--	--
2013/06	0.251	0.219	0.215	--
2013/07	0.297	0.253	0.233	--
2013/08	0.158	0.261	0.232	--
2013/09	0.141	0.213	0.220	--
2013/10	0.217	0.180	0.220	--
2013/11	0.174	0.181	0.225	--
2013/12	0.221	0.206	0.212	0.214
2014/01	0.213	0.204	0.193	0.213
2014/02	0.217	0.214	0.198	0.216
2014/03	0.191	0.203	0.204	0.212
2014/04	0.175	0.191	0.197	0.209
2014/05	0.139	0.169	0.192	0.209
2014/06	0.128	0.149	0.177	0.196
2014/07	0.122	0.130	0.163	0.178
2014/08	0.152	0.134	0.153	0.176
2014/09	0.173	0.148	0.151	0.179
2014/10	0.177	0.167	0.148	0.175
2014/11	0.163	0.171	0.152	0.174
2014/12	0.291	0.221	0.188	0.183
2015/01	0.247	0.241	0.208	0.187
2015/02	0.161	0.247	0.211	0.183
2015/03	0.152	0.192	0.210	0.182
2015/04	0.283	0.211	0.230	0.193
2015/05	0.364	0.273	0.266	0.217
2015/06	0.479	0.386	0.308	0.254
2015/07	0.702	0.545	0.422	0.331
2015/08	0.731	0.640	0.502	0.390
2015/09	0.681	0.695	0.567	0.432
2015/10	0.359	0.619	0.579	0.441
2015/11	0.304	0.475	0.569	0.446
2015/12	0.232	0.293	0.540	0.443
2016/01	0.736	0.482	0.550	0.489
2016/02	0.484	0.525	0.503	0.502
2016/03	0.352	0.557	0.445	0.510
2016/04	0.215	0.357	0.426	0.507
2016/05	0.281	0.296	0.422	0.500
2016/06	0.204	0.233	0.423	0.485
2016/07	0.193	0.227	0.297	0.441
2016/08	0.144	0.178	0.243	0.389
2016/09	0.209	0.181	0.208	0.344
2016/10	0.114	0.161	0.197	0.332
2016/11	0.098	0.147	0.164	0.320
2016/12	0.280	0.187	0.183	0.324
2017/01	0.203	0.205	0.185	0.247
2017/02	0.108	0.212	0.182	0.216
2017/03	0.123	0.148	0.168	0.189
2017/04	0.215	0.157	0.183	0.190
2017/05	0.205	0.180	0.198	0.183
2017/06	0.189	0.206	0.179	0.182
2017/07	0.212	0.204	0.182	0.184
2017/08	0.119	0.174	0.181	0.181
2017/09	0.090	0.146	0.179	0.173
2017/10	0.161	0.117	0.169	0.176
