# Supplementary material for: Innovative deep matching algorithm for stock portfolio selection using deep stock profiles
Source: PLoS One. 2020 Nov 4;15(11):e0241573. doi: 10.1371/journal.pone.0241573 (PMC7641377; doi:10.1371/journal.pone.0241573)
Supplement: S14 File — (CSV) [file pone.0241573.s014.csv]

Date	Over the past month	Over the past 3 months	Over the past 6 months	Over the past 12 months
2013/01	1.658	--	--	--
2013/02	7.152	--	--	--
2013/03	4.405	4.146	--	--
2013/04	-0.698	3.861	--	--
2013/05	5.958	3.494	--	--
2013/06	0.931	2.278	3.295	--
2013/07	7.518	5.146	4.558	--
2013/08	9.161	6.214	4.959	--
2013/09	1.010	5.917	4.324	--
2013/10	-2.322	2.385	3.709	--
2013/11	5.061	1.082	3.610	--
2013/12	0.111	0.709	3.206	3.248
2014/01	4.535	2.717	2.560	3.488
2014/02	5.625	2.616	1.837	3.331
2014/03	2.765	4.324	2.086	3.200
2014/04	-3.672	0.597	1.758	2.754
2014/05	5.648	0.404	1.573	2.640
2014/06	4.541	0.753	2.418	2.851
2014/07	3.007	4.206	2.170	2.376
2014/08	7.907	5.119	2.629	2.184
2014/09	9.936	6.630	3.585	2.773
2014/10	-0.844	5.465	4.863	3.062
2014/11	-3.924	0.130	2.205	1.896
2014/12	-7.993	-5.190	-1.534	-0.216
2015/01	4.625	-2.760	-0.680	0.186
2015/02	0.403	-2.047	-1.267	-0.017
2015/03	2.961	3.155	-1.430	0.123
2015/04	1.264	1.707	-1.106	0.477
2015/05	15.647	5.596	1.040	1.332
2015/06	2.420	4.797	4.061	1.376
2015/07	0.231	2.951	2.436	1.062
2015/08	2.007	1.316	2.502	0.979
2015/09	1.987	1.293	2.397	0.906
2015/10	5.363	2.265	2.639	1.091
2015/11	8.139	3.500	2.143	1.666
2015/12	2.776	5.144	2.128	2.831
2016/01	-3.073	1.528	1.920	2.181
2016/02	2.486	0.147	1.959	2.261
2016/03	5.024	1.010	2.681	2.425
2016/04	1.620	3.427	2.321	2.439
2016/05	-2.376	2.022	0.952	1.649
2016/06	6.047	0.907	0.921	1.642
2016/07	0.829	0.669	2.225	1.939
2016/08	4.283	3.190	2.452	2.053
2016/09	3.667	2.804	1.911	2.307
2016/10	1.544	3.498	1.904	2.092
2016/11	-4.423	0.238	1.865	1.210
2016/12	2.754	0.607	1.647	1.210
2017/01	-1.673	-0.182	1.146	1.714
2017/02	3.152	1.278	0.867	1.708
2017/03	-4.465	-1.150	-0.185	0.828
2017/04	-7.684	-3.515	-1.449	0.044
2017/05	-6.276	-5.986	-2.092	-0.473
2017/06	0.537	-3.896	-2.745	-0.655
2017/07	1.230	-1.462	-2.141	-0.585
2017/08	0.946	0.866	-2.233	-0.825
2017/09	1.667	1.174	-1.706	-1.018
2017/10	-6.028	-0.809	-1.209	-1.329
