# Supplementary material for: Innovative deep matching algorithm for stock portfolio selection using deep stock profiles
Source: PLoS One. 2020 Nov 4;15(11):e0241573. doi: 10.1371/journal.pone.0241573 (PMC7641377; doi:10.1371/journal.pone.0241573)
Supplement: S15 File — (CSV) [file pone.0241573.s015.csv]

Date	Over the past month	Over the past 3 months	Over the past 6 months	Over the past 12 months
2013/01	0.032	--	--	--
2013/02	0.017	--	--	--
2013/03	0.051	0.051	--	--
2013/04	0.041	0.063	--	--
2013/05	0.015	0.069	--	--
2013/06	0.148	0.154	0.154	--
2013/07	0.047	0.154	0.154	--
2013/08	0.027	0.148	0.154	--
2013/09	0.022	0.047	0.154	--
2013/10	0.088	0.088	0.154	--
2013/11	0.027	0.088	0.148	--
2013/12	0.055	0.088	0.088	0.154
2014/01	0.083	0.116	0.116	0.154
2014/02	0.062	0.112	0.116	0.154
2014/03	0.045	0.083	0.116	0.154
2014/04	0.086	0.092	0.116	0.154
2014/05	0.022	0.086	0.112	0.148
2014/06	0.027	0.086	0.092	0.116
2014/07	0.011	0.027	0.092	0.116
2014/08	0.036	0.036	0.086	0.116
2014/09	0.035	0.036	0.086	0.116
2014/10	0.058	0.058	0.058	0.116
2014/11	0.033	0.058	0.058	0.112
2014/12	0.086	0.086	0.086	0.092
2015/01	0.034	0.086	0.086	0.092
2015/02	0.038	0.086	0.086	0.086
2015/03	0.008	0.046	0.086	0.086
2015/04	0.035	0.038	0.086	0.086
2015/05	0.062	0.062	0.086	0.086
2015/06	0.197	0.197	0.197	0.197
2015/07	0.285	0.416	0.416	0.416
2015/08	0.270	0.416	0.416	0.416
2015/09	0.155	0.288	0.416	0.416
2015/10	0.047	0.288	0.416	0.416
2015/11	0.044	0.155	0.416	0.416
2015/12	0.039	0.047	0.288	0.416
2016/01	0.290	0.308	0.308	0.416
2016/02	0.124	0.308	0.308	0.416
2016/03	0.033	0.290	0.308	0.416
2016/04	0.069	0.124	0.308	0.416
2016/05	0.107	0.137	0.308	0.416
2016/06	0.047	0.137	0.290	0.308
2016/07	0.044	0.107	0.137	0.308
2016/08	0.021	0.061	0.137	0.308
2016/09	0.044	0.061	0.137	0.308
2016/10	0.013	0.044	0.107	0.308
2016/11	0.022	0.044	0.061	0.308
2016/12	0.073	0.090	0.090	0.290
2017/01	0.064	0.090	0.090	0.137
2017/02	0.010	0.073	0.090	0.137
2017/03	0.050	0.064	0.090	0.137
2017/04	0.121	0.141	0.141	0.141
2017/05	0.088	0.200	0.200	0.200
2017/06	0.027	0.198	0.216	0.216
2017/07	0.058	0.106	0.216	0.216
2017/08	0.027	0.058	0.216	0.216
2017/09	0.025	0.058	0.198	0.216
2017/10	0.043	0.045	0.106	0.216
